# Supplementary material for: Bacterial microcompartments and energy metabolism drive gut colonization by Bilophila wadsworthia
Source: Nat Commun. 2025 May 30;16:5049. doi: 10.1038/s41467-025-60180-y (PMC12125255; doi:10.1038/s41467-025-60180-y)
Supplement: Supplementary file 3 — Supplementary Data [file 41467_2025_60180_MOESM3_ESM.xlsx]

## Sheet: Supplementary Data 1
Supplementary Data 1. Non-essential genes in vivo showing a significant logFC compared to in vitro conditions in at least one condition were determined using AlbaTraDIS. Negative values represent genes that had lower mutation frequencies in the in vivo conditions and are therefore important for colonization. For transcriptomes, positive logFC indicates higher expression in vivo compared to in vit…
	Small intestine (SI)		Colon		Stool		Transcriptome
Locus tag	Bw	SIHUMI+Bw	Bw	SIHUMI+Bw	Bw	SIHUMI+Bw	RNA: Culture vs Bw	RNA: Culture vs SIHUMI+Bw	Superclass	Class	Class_curated	Subclass	Subsystem Name	Product PATRIC
WCP94_000001	0	0	0	-6.47573	0	-4.19736	2.41359	2.7803						hypothetical protein
WCP94_000002	0	1.50121	0	-7.30003	0	0	2.2012	2.47664						hypothetical protein
WCP94_000003	0	1.05323	0	0	0	0	1.84046	1.97195	CELL ENVELOPE	Cell Envelope, Capsule and Slime layer	Cell Envelope, Capsule and Slime layer	Cell Envelope, Capsule and Slime layer	Cell wall of Mycobacteria	UDP-galactopyranose mutase (EC 5.4.99.9)
WCP94_000009	0	0	3.24315	0	0	0	0	0						peptidase M20
WCP94_000054	0	0	4.05448	1.70159	2.61014	2.19881	-4.32162	-4.71369						Two-component transcriptional response regulator, AtoC family
WCP94_000091	0	-6.1973	-15.493	-4.19987	-4.73575	-6.36308	-0.677772	-0.368662						Transcriptional regulator, IclR family
WCP94_000107	0	4.43048	0	3.02181	0	0	0	0						hypothetical protein
WCP94_000121	0	0	0	1.9563	0	0	-1.92174	-1.15275	MEMBRANE TRANSPORT	Membrane Transport	Membrane Transport	Membrane Transport	Multidrug efflux systems	Multidrug efflux system EmrAB-OMF, membrane fusion component EmrA
WCP94_000123	0	0	0	3.0284	0	0	0	0						Transcriptional regulator, AcrR family
WCP94_000124	0	0	0	3.0284	0	0	0	0						hypothetical protein
WCP94_000127	0	5.43265	0	0	0	0	1.86079	1.94804	REGULATION AND CELL SIGNALING	Regulation and Cell signaling	Regulation and Cell signaling	Regulation and Cell signaling		Diguanylate cyclase
WCP94_000143	0	6.38242	0	0	0	0	-4.2273	-4.71837	METABOLISM	Metabolite damage and its repair or mitigation	Metabolite damage and its repair or mitigation	Metabolite damage and its repair or mitigation		Alkyl hydroperoxide reductase protein F
WCP94_000148	0	0	4.59315	0	0	0	0.512618	0.827278						HIPA PROTEIN
WCP94_000156	0	2.60343	0	0	0	0	0.304528	1.54045						Aminotransferase, class III
WCP94_000157	0	2.60343	0	0	0	0	-0.248877	0.874333						Hydrolase, alpha/beta fold family
WCP94_000159	0	1.76479	0	0	0	0	1.13287	2.23987						hypothetical protein
WCP94_000160	0	1.76479	0	0	0	0	0.252683	1.19609						DegT/DnrJ/EryC1/StrS aminotransferase
WCP94_000163	0	1.69781	0	0	0	0	2.23399	2.35685	CELL ENVELOPE	Cell Envelope, Capsule and Slime layer	Cell Envelope, Capsule and Slime layer	Cell Envelope, Capsule and Slime layer	Gram-Negative (Diderm) cell wall components	D-arabinose-5-phosphate isomerase (EC 5.3.1.13)
WCP94_000164	0	0	0	-5.87631	0	-6.4008	2.21392	2.46214						hypothetical protein
WCP94_000165	0	0	0	-5.87631	0	-6.4008	1.56621	1.61389						Capsular polysaccharide ABC transporter, permease protein KpsM
WCP94_000166	0	0	0	-5.24097	0	0	2.47251	2.55688						Capsular polysaccharide ABC transporter, ATP-binding protein KpsT
WCP94_000167	0	0	0	-5.24097	0	0	2.2012	2.25809						Capsular polysaccharide export system inner membrane protein KpsE
WCP94_000168	0	0	-3.17299	-8.76185	0	-5.20767	2.60932	2.77509						Capsular polysaccharide export system periplasmic protein KpsD
WCP94_000169	0	5.10533	0	0	0	0	3.37277	3.4579						hypothetical protein
WCP94_000277	0	0	3.49302	0	2.64656	0	0.778324	0.932036						Formylmethanofuran dehydrogenase associated protein FmdE / Molybdopterin molybdenumtransferase (EC 2.10.1.1)
WCP94_000280	0	2.09394	0	0	0	0	-1.83796	-1.63855						hypothetical protein
WCP94_000281	0	2.09394	0	0	0	0	-2.54908	-2.21254						UPF0047 protein Bsu YugU
WCP94_000317	0	4.81668	0	3.72366	0	2.35234	-3.491	-3.74035						hypothetical protein
WCP94_000318	0	4.81668	0	3.72366	0	0	-2.58348	-3.18794						hypothetical protein
WCP94_000329	0	1.63627	0	0	0	0	-2.58158	-2.96134						Transcriptional regulator
WCP94_000330	0	0	9.76309	0	0	0	0	0						Transcriptional regulator
WCP94_000335	0	-1.27079	0	0	0	0	-5.69741	-4.74897						hypothetical protein
WCP94_000336	0	-2.53597	0	-2.33442	0	-1.7973	0	0						Uncharacterized MFS-type transporter
WCP94_000337	0	-2.53597	0	-2.33442	0	-1.7973	-2.05452	-1.38171						Transcriptional regulator, MarR family
WCP94_000376	6.57484	2	7.1761	0	4.34983	0	1.96886	1.36033						VCBS
WCP94_000395	0	1.32649	3	1.74398	0	1.85716	-0.806038	-0.51255						Sensory box/GGDEF family protein
WCP94_000456	0	-1.41906	0	-4.38811	0	-2.49322	-2.5844	-3.49885	METABOLISM	Cofactors, Vitamins, Prosthetic Groups	Cofactors, Vitamins, Prosthetic Groups	Cofactors, Vitamins, Prosthetic Groups	Tetrapyrroles	Sirohydrochlorin cobaltochelatase CbiK (EC 4.99.1.3) @ Sirohydrochlorin ferrochelatase activity of CbiK (EC 4.99.1.4)
WCP94_000481	0	2.4314	0	0	0	0	-1.1273	-1.33753						hypothetical protein
WCP94_000518	0	1.54485	0	0	0	0	0	0						hypothetical protein
WCP94_000519	0	1.54485	0	0	0	0	0	0						GGDEF domain protein
WCP94_000520	0	-2.83685	0	0	0	0	0	0						hypothetical protein
WCP94_000574	0	1.51478	0	0	0	0	-4.85222	-5.45085						Oligopeptide ABC transporter, permease protein OppB (TC 3.A.1.5.1)
WCP94_000579	0	1.92937	0	0	0	0	-0.668391	-0.978093						hypothetical protein
WCP94_000599	0	16.1958	0	0	0	0	4.68602	4.79004						TRAP-type C4-dicarboxylate transport system, periplasmic component
WCP94_000613	0	-15.003	-14.9948	-16.1013	-15.8841	-9.36191	1.13456	1.13293						restriction modification system DNA specificity domain
WCP94_000616	0	0	6.72183	0	5.9686	0	-1.44714	-1.77849						hypothetical protein
WCP94_000621	0	-1.26496	0	-2.7517	0	-1.79329	0	0						3',5'-cyclic-nucleotide phosphodiesterase (EC 3.1.4.17)
WCP94_000626	0	2.53021	0	0	0	0	-3.09045	-3.28873						Transcriptional regulator, NtrC family
WCP94_000630	0	1.41685	0	0	0	0	0	0						hypothetical protein
WCP94_000631	0	1.41685	0	0	0	1.76771	-2.55815	-0.476819						Cytosolic Fe-S cluster assembling factor NBP35
WCP94_000632	0	3.70009	0	0	0	1.76771	-3.3274	-0.850426						Radical SAM domain protein
WCP94_000690	0	0	0	-4.83346	0	-4.74674	-2.33313	-1.70904						Transcriptional regulator, GntR family
WCP94_000693	0	0	5.33347	0	0	0	-2.17066	-1.8263						ABC transporter, substrate-binding protein (cluster 15, trp?)
WCP94_000695	0	0	4.76733	0	0	0	0	0						hypothetical protein
WCP94_000741	0	0	0	-6.89378	0	-2.8058	0.309519	-0.789115	ENERGY	Respiration	Respiration	Respiration	Electron accepting reactions	Adenylylsulfate reductase alpha-subunit (EC 1.8.99.2)
WCP94_000765	0	0	16.3733	0	0	0	0	0	ENERGY	Energy and Precursor Metabolites Generation	Energy and Precursor Metabolites Generation	Energy and Precursor Metabolites Generation	Central Metabolism	Glycolate dehydrogenase (EC 1.1.99.14), subunit GlcD
WCP94_000769	0	-1.34406	0	-2.68228	0	0	-3.01623	-2.71232	METABOLISM	Cofactors, Vitamins, Prosthetic Groups	Cofactors, Vitamins, Prosthetic Groups	Cofactors, Vitamins, Prosthetic Groups	Pyridoxine	D-3-phosphoglycerate dehydrogenase (EC 1.1.1.95)
WCP94_000770	0	-1.34406	0	-2.68228	0	-2.54704	0	0						Transcriptional regulator, GntR family
WCP94_000777	-15.4315	0	-15.4707	-4.947	-16.3206	-7.4106	-3.32332	-2.97277	PROTEIN PROCESSING	Protein Fate (folding, modification, targeting, degradation)	Protein Fate (folding, modification, targeting, degradation)	Protein Fate (folding, modification, targeting, degradation)	Selenoproteins	Formate dehydrogenase O alpha subunit (EC 1.2.1.2) @ selenocysteine-containing
WCP94_000778	0	-16.931	-12.1711	-4.947	-16.3206	-7.4106	0	0	ENERGY	Respiration	Respiration	Respiration	Electron donating reactions	Formate dehydrogenase O alpha subunit (EC 1.2.1.2) @ selenocysteine-containing
WCP94_000780	0	-4.3358	0	0	0	0	0	0						Cytochrome c3
WCP94_000812	0	1.58593	0	2.06143	0	0	0.815931	0.084146						Large extracellular alpha-helical protein
WCP94_000824	0	-2.11521	0	0	0	0	0	0	ENERGY	Energy and Precursor Metabolites Generation	Energy and Precursor Metabolites Generation	Energy and Precursor Metabolites Generation	Fermentation	Pyruvate formate-lyase activating enzyme (EC 1.97.1.4)
WCP94_000827	0	1.9072	0	0	0	0	0	0						hypothetical protein
WCP94_000828	0	1.9072	0	0	0	0	-1.21364	-0.887771						redox proteins related to the succinate dehydrogenases and fumarate reductases
WCP94_000829	0	2.08952	0	0	0	0	0.00334973	0.604713	PROTEIN PROCESSING	Protein Synthesis	Protein Synthesis	Protein Synthesis	Aminoacyl-tRNA-synthetases	Lysyl-tRNA synthetase (class II) (EC 6.1.1.6)
WCP94_000842	0	0	0	3.20308	0	2.94802	0.676433	-1.41641	METABOLISM	Fatty Acids, Lipids, and Isoprenoids	Fatty Acids, Lipids, and Isoprenoids	Fatty Acids, Lipids, and Isoprenoids	Phospholipids	Alcohol dehydrogenase (EC 1.1.1.1)
WCP94_000843	0	-3.34971	-3.62449	-3.12338	-3.03953	-2.8067	0	0						hypothetical protein
WCP94_000844	0	-3.34971	-3.62449	-3.12338	-3.03953	-2.8067	0.969075	1.21929	ENERGY	Respiration	Respiration	Respiration		Two [4Fe-4S] cluster protein DVU_0531
WCP94_000845	0	-4.61348	-2.78894	-1.85373	-2.63021	-2.29584	2.47385	2.80047	ENERGY	Respiration	Respiration	Respiration		Integral membrane protein DVU_0532
WCP94_000846	0	-4.61348	-2.78894	-3.01601	0	-2.67938	3.24524	3.66511	ENERGY	Respiration	Respiration	Respiration		Integral membrane protein DVU_0533
WCP94_000847	0	-4.61348	-2.78894	-3.01601	-3.01752	-2.67938	2.21183	2.67589	ENERGY	Respiration	Respiration	Respiration		Integral membrane protein DVU_0534
WCP94_000848	0	-4.61348	-3.85692	-3.01601	-2.33358	-2.67938	1.54208	2.06233	ENERGY	Respiration	Respiration	Respiration		Four [4Fe-4S] cluster protein DVU_0535
WCP94_000849	0	-4.61348	-3.85692	-3.01601	0	-2.67938	1.03891	1.66054	ENERGY	Respiration	Respiration	Respiration		High-molecular-weight cytochrome c
WCP94_000850	0	1.34842	0	0	0	0	1.13088	1.49188						Acetyltransferase
WCP94_000851	0	0	3.51981	0	0	0	1.49639	1.54211						hypothetical protein
WCP94_000852	0	1.5059	3.51981	0	0	0	1.34493	1.52516						2,3-bisphosphoglycerate-independent phosphoglycerate mutase (EC 5.4.2.12)
WCP94_000853	0	1.5059	0	0	0	0	-1.02954	-0.987968	DNA PROCESSING	DNA Processing	DNA Processing	DNA Processing	DNA uptake, competence	Ribosomal silencing factor RsfA
WCP94_000854	0	3.23628	0	1.90468	0	1.86305	-0.255887	0.445871						Coenzyme A ligase
WCP94_000862	0	0	0	2.42242	0	3.44261	-1.24295	-0.871728	METABOLISM	Cofactors, Vitamins, Prosthetic Groups	Cofactors, Vitamins, Prosthetic Groups	Cofactors, Vitamins, Prosthetic Groups	NAD and NADP	NAD kinase (EC 2.7.1.23)
WCP94_000863	0	3.22953	0	2.42242	3.11642	3.44261	-0.765041	-0.414639						hypothetical protein
WCP94_000867	0	-3.83952	-4.35836	-4.6608	-5.3956	-3.89409	0.114944	0.86037	METABOLISM	Cofactors, Vitamins, Prosthetic Groups	Cofactors, Vitamins, Prosthetic Groups	Cofactors, Vitamins, Prosthetic Groups	Lipoic acid	Lipoate-protein ligase A
WCP94_000868	0	-3.83952	-4.35836	-4.90054	-5.3956	-3.89409	1.26927	1.43328	METABOLISM	Cofactors, Vitamins, Prosthetic Groups	Cofactors, Vitamins, Prosthetic Groups	Cofactors, Vitamins, Prosthetic Groups	Lipoic acid	Glycine dehydrogenase [decarboxylating] (glycine cleavage system P2 protein) (EC 1.4.4.2)
WCP94_000869	0	-2.47601	-4.01455	-4.90054	-4.14947	-3.80731	1.34652	1.18145	METABOLISM	Cofactors, Vitamins, Prosthetic Groups	Cofactors, Vitamins, Prosthetic Groups	Cofactors, Vitamins, Prosthetic Groups	Lipoic acid	Glycine dehydrogenase [decarboxylating] (glycine cleavage system P1 protein) (EC 1.4.4.2)
WCP94_000871	0	-3.458	-4.92515	-3.54454	-4.29698	-3.73237	0	0	METABOLISM	Amino Acids and Derivatives	Amino Acids and Derivatives	Amino Acids and Derivatives	Alanine, serine, and glycine	Aminomethyltransferase (glycine cleavage system T protein) (EC 2.1.2.10)
WCP94_000872	0	-3.458	0	-1.77099	0	-1.7879	0	0						similar to transcription regulator
WCP94_000874	0	0	0	2.23143	0	2.14755	0	0						Inner membrane protein YbaL, KefB/KefC family
WCP94_002370	-15.4134	-4.30022	-7.96492	-16.5666	-6.71735	-7.57541	-0.788335	-0.313566	METABOLISM	Nucleosides and Nucleotides	Nucleosides and Nucleotides	Nucleosides and Nucleotides	Purines	Phosphoribosylaminoimidazolecarboxamide formyltransferase (EC 2.1.2.3)
WCP94_000899	0	0	2	0	0	0	0	0	PROTEIN PROCESSING	Protein Fate (folding, modification, targeting, degradation)	Protein Fate (folding, modification, targeting, degradation)	Protein Fate (folding, modification, targeting, degradation)	Protein folding	Peptidyl-prolyl cis-trans isomerase PpiB (EC 5.2.1.8)
WCP94_000906	0	-2.54832	0	-3.12799	0	-2.78412	1.29845	1.75913	PROTEIN PROCESSING	Protein Synthesis	Protein Synthesis	Protein Synthesis	Ribosome biogenesis	LSU ribosomal protein L9p
WCP94_001564	-15.806	-15.4395	-5.0334	-6.08531	-4.90452	-7.03499	0	0	METABOLISM	Nucleosides and Nucleotides	Nucleosides and Nucleotides	Nucleosides and Nucleotides	Purines	N5-carboxyaminoimidazole ribonucleotide mutase (EC 5.4.99.18)
WCP94_000922	0	1.8347	0	1.63716	0	0	0	0						Xanthine/uracil/thiamine/ascorbate permease family protein
WCP94_000924	0	-1.50445	0	-3.3578	0	-2.774	1.75548	2.40738						Peptidase, U32 family
WCP94_000925	0	0	0	-1	0	0	0.697834	1.27632	PROTEIN PROCESSING	Protein Fate (folding, modification, targeting, degradation)	Protein Fate (folding, modification, targeting, degradation)	Protein Fate (folding, modification, targeting, degradation)	Protein folding	Peptidyl-prolyl cis-trans isomerase PpiB (EC 5.2.1.8)
WCP94_000926	0	0	7.23984	0	5.15642	0	0	0	DNA PROCESSING	DNA Processing	DNA Processing	DNA Processing	DNA repair	A/G-specific adenine glycosylase (EC 3.2.2.-)
WCP94_000930	0	6.48073	0	0	0	0	0	0						Uncharacterized DUF554 membrane protein
WCP94_000931	0	1.03231	0	1.28986	0	0	0	0						DNA-binding protein HU
WCP94_000949	-15.4873	-4.29096	-15.5911	-16.6692	-7.2728	-18.1507	1.51922	1.71497	METABOLISM	Sulfur Metabolism	CONVERSION OF TAURINE TO ISETHIONATE	Sulfur Metabolism		Taurine--pyruvate aminotransferase (EC 2.6.1.77)
WCP94_000950	-15.4873	-4.29096	-15.5911	-16.6692	-7.2728	-18.1507	1.04401	1.15424	ENERGY	Energy and Precursor Metabolites Generation	CONVERSION OF TAURINE TO ISETHIONATE	Energy and Precursor Metabolites Generation	Central Metabolism	Alanine dehydrogenase (EC 1.4.1.1)
WCP94_000956	0	-1.12563	0	0	0	0	-2.07724	-2.26096						hypothetical protein
WCP94_000986	0	0	3.93585	0	0	0	0	0						Phosphate transport regulator (distant homolog of PhoU)
WCP94_001026	-9.49688	-8.9076	-15.9239	-8.37062	-5.96094	-7.768	-2.16767	-3.05715	ENERGY	Respiration	Respiration	Respiration	Electron donating reactions	Succinate dehydrogenase flavoprotein subunit
WCP94_001027	-9.49688	-8.9076	-15.9239	-8.37062	-5.96094	-7.768	-3.04918	-2.60408						hypothetical protein
WCP94_001029	0	-1.62392	0	0	0	0	-2.92203	-2.10414						AzlC family protein
WCP94_001030	0	-1.62392	0	0	0	0	0	0						hypothetical protein
WCP94_001038	0	1.82012	0	1.22122	0	0	0	0						hypothetical protein
WCP94_001039	0	1.82012	0	1.22122	0	0	0	0						diguanylate cyclase/phosphodiesterase (GGDEF & EAL domains) with PAS/PAC sensor(s)
WCP94_001045	0	0	0	0	0	2.23116	0	0						MoxR-like ATPases
WCP94_001047	0	0	0	2.57128	0	0	0	0						hypothetical protein
WCP94_001051	0	1.66974	0	0	0	0	-1.60604	-1.38215						Rhodanese domain protein
WCP94_001052	0	-1	0	0	0	0	0.364064	0.743367						hypothetical protein
WCP94_001053	0	1.92117	0	2.04833	0	2.42342	-1.87222	-3.10952	STRESS RESPONSE, DEFENSE, VIRULENCE	Stress Response, Defense and Virulence	Stress Response, Defense and Virulence	Stress Response, Defense and Virulence	Stress Response	Cytochrome c551 peroxidase (EC 1.11.1.5)
WCP94_001061	0	0	0	1.82667	0	0	-1.93471	-2.24178	MEMBRANE TRANSPORT	Membrane Transport	Membrane Transport	Membrane Transport	Cation transporters	Potassium-transporting ATPase B chain (EC 3.6.3.12) (TC 3.A.3.7.1)
WCP94_001069	0	1.87711	0	-3.41405	0	-2.69772	1.16625	1.60492						hypothetical protein
WCP94_001070	0	-2.35039	0	-4.20335	0	-4.04422	1.40294	2.14932	METABOLISM	Amino Acids and Derivatives	Amino Acids and Derivatives	Amino Acids and Derivatives	Histidine Metabolism	Phosphoribosylformimino-5-aminoimidazole carboxamide ribotide isomerase (EC 5.3.1.16)
WCP94_001071	0	-2.35039	0	-4.20335	-2.80603	-4.04422	2.11143	2.70758						putative lipoprotein
WCP94_001078	0	0	0	0	0	3.01008	0	0	STRESS RESPONSE, DEFENSE, VIRULENCE	Stress Response, Defense and Virulence	Stress Response, Defense and Virulence	Stress Response, Defense and Virulence	Stress Response	Universal stress protein family
WCP94_001079	0	0	0	0	0	3.01008	1.93736	1.79012						hypothetical protein
WCP94_001087	0	3.72977	0	1.563	0	1.56906	0	0	METABOLISM	Cofactors, Vitamins, Prosthetic Groups	Cofactors, Vitamins, Prosthetic Groups	Cofactors, Vitamins, Prosthetic Groups	Coenzyme A	Pantoate--beta-alanine ligase (EC 6.3.2.1)
WCP94_001088	0	3.72977	0	1.563	0	1.56906	0	0	METABOLISM	Cofactors, Vitamins, Prosthetic Groups	Cofactors, Vitamins, Prosthetic Groups	Cofactors, Vitamins, Prosthetic Groups	Coenzyme A	3-methyl-2-oxobutanoate hydroxymethyltransferase (EC 2.1.2.11)
WCP94_001090	0	2.72305	0	0	0	0	0.756282	0.607497						UDP-N-acetylglucosaminuronic acid 4-epimerase (EC 5.1.3.7)
WCP94_001101	0	0	0	0	0	2.12212	-1.00565	-1.0041	METABOLISM	Fatty Acids, Lipids, and Isoprenoids	Fatty Acids, Lipids, and Isoprenoids	Fatty Acids, Lipids, and Isoprenoids	Phospholipids	Alcohol dehydrogenase (EC 1.1.1.1)
WCP94_001105	0	-1.04712	0	0	0	0	-0.778497	-1.10917						Substrate-specific component NikM of nickel ECF transporter
WCP94_001106	0	-1.04712	0	0	0	0	-1.86254	-1.99698						hypothetical protein
WCP94_001111	0	0	0	2.62716	0	2.56243	0	0						hypothetical protein
WCP94_001112	0	0	0	2.62716	0	2.56243	-1.45748	-1.66731						RND efflux system, membrane fusion protein
WCP94_001124	0	-2.2884	0	0	0	0	0	0	METABOLISM	Amino Acids and Derivatives	Amino Acids and Derivatives	Amino Acids and Derivatives	Lysine, threonine, methionine, and cysteine	Aspartokinase (EC 2.7.2.4)
WCP94_001127	0	-3.9689	-5.44511	-5.27977	-4.29859	-4.7808	0.799087	1.26833	RNA PROCESSING	RNA Processing	RNA Processing	RNA Processing	RNA processing and modification	tRNA pseudouridine(55) synthase (EC 5.4.99.25)
WCP94_001129	0	-2.26715	0	-2.29484	0	-2.22093	2.09706	2.49994	RNA PROCESSING	RNA Processing	RNA Processing	RNA Processing	RNA processing and modification	Polyribonucleotide nucleotidyltransferase (EC 2.7.7.8)
WCP94_001130	0	-2.26715	0	0	0	0	0	0						hypothetical protein
WCP94_001131	0	6.18794	5	0	0	0	-1.86223	-1.95947						Type IV pilus biogenesis protein PilM
WCP94_003567	-6.92433	-2.20564	-4.10321	-7.53176	-4.01079	-6.83144	0.537071	1.19432	METABOLISM	Nucleosides and Nucleotides	Nucleosides and Nucleotides	Nucleosides and Nucleotides	Purines	Phosphoribosylformylglycinamidine cyclo-ligase (EC 6.3.3.1)
WCP94_001144	0	1.83838	0	-2.41272	0	-1.75091	-2.49291	-3.31973						ATP-dependent Clp protease ATP-binding subunit ClpA
WCP94_001145	0	3.58645	0	0	0	0	-6.46932	-3.31973						ATP-dependent Clp protease adaptor protein ClpS
WCP94_001148	0	0	0	2.32702	2.44777	2.30057	0.383755	0.845298	METABOLISM	Carbohydrates	Carbohydrates	Carbohydrates	Monosaccharides	Mannose-1-phosphate guanylyltransferase (EC 2.7.7.13) / Mannose-6-phosphate isomerase (EC 5.3.1.8)
WCP94_001149	0	0	0	2.32702	2.44777	2.30057	0.446942	0.633148						General secretion pathway protein A
WCP94_001159	0	0	0	2.14989	0	0	0	0						membrane protein involved in aromatic hydrocarbon degradation
WCP94_001160	0	0	0	2.14989	0	0	1.41945	1.87836						membrane protein involved in aromatic hydrocarbon degradation
WCP94_001162	0	1.28064	0	0	0	1.35445	0.068355	0.675893						ADP-L-glycero-D-manno-heptose-6-epimerase (EC 5.1.3.20)
WCP94_001163	0	1.28064	0	0	0	1.35445	-0.429705	0.197947	METABOLISM	Amino Acids and Derivatives	Amino Acids and Derivatives	Amino Acids and Derivatives	Proline and 4-hydroxyproline	Glutamate 5-kinase (EC 2.7.2.11) / RNA-binding C-terminal domain PUA
WCP94_001164	0	1.82457	0	0	0	0	0	0	PROTEIN PROCESSING	Protein Synthesis	Protein Synthesis	Protein Synthesis		GTP-binding protein Obg
WCP94_001165	0	1.82457	0	0	0	0	1.16621	1.72186						hypothetical protein
WCP94_001166	0	-1.56404	0	0	0	0	1.41858	1.82314						hypothetical protein
WCP94_001168	0	-1.4805	0	0	0	0	0.45488	1.45263	PROTEIN PROCESSING	Protein Synthesis	Protein Synthesis	Protein Synthesis	Ribosome biogenesis	LSU ribosomal protein L21p
WCP94_001170	0	-1.18635	0	0	0	0	-4.80404	-5.50136						hypothetical protein
WCP94_001171	0	-1.18635	0	0	0	0	-3.44607	-4.06009	PROTEIN PROCESSING	Protein Fate (folding, modification, targeting, degradation)	Protein Fate (folding, modification, targeting, degradation)	Protein Fate (folding, modification, targeting, degradation)	Protein folding	Heat shock protein 10 kDa family chaperone GroES
WCP94_001177	0	-1.71656	0	0	0	0	-1.92173	-2.28218	CELL ENVELOPE	Cell Envelope, Capsule and Slime layer	Cell Envelope, Capsule and Slime layer	Cell Envelope, Capsule and Slime layer	Gram-Negative (Diderm) cell wall components	UDP-3-O-[3-hydroxymyristoyl] N-acetylglucosamine deacetylase (EC 3.5.1.108)
WCP94_001178	0	-1.71656	0	0	0	0	0.194223	-1.50502						Acetyltransferase
WCP94_001182	0	-1.69549	0	0	0	0	0.773914	0.175688						hypothetical protein
WCP94_001183	0	-1.69549	0	0	0	0	-1.10643	-1.14337						Protein translocase subunit SecA
WCP94_001184	0	3.04068	0	0	0	0	0.777566	1.26802	ENERGY	Respiration	Respiration	Respiration	Biogenesis of respiratory chain components	[NiFe] hydrogenase metallocenter assembly protein HypE
WCP94_001185	0	3.04068	0	0	0	0	-2.59627	-2.31362						Efflux pump antibiotic resistance protein
WCP94_001188	0	-2.95324	-3.13893	-5.75382	-2.75328	-6.10846	0	0						hypothetical protein
WCP94_001189	0	-2.95324	-3.13893	-5.75382	-2.75328	-6.10846	0	0	METABOLISM	Amino Acids and Derivatives	Amino Acids and Derivatives	Amino Acids and Derivatives	Arginine; urea cycle, creatine, polyamines	Ornithine carbamoyltransferase (EC 2.1.3.3)
WCP94_001198	16.2171	0	0	0	0	0	-0.654099	-1.18488						Thiazole synthase (EC 2.8.1.10)
WCP94_001200	0	1.6143	0	0	0	0	0	0						Nitroreductase family protein
WCP94_001203	0	3.15085	0	0	0	0	1.29237	1.40024						Multidrug efflux transporter MdtK/NorM (MATE family)
WCP94_001204	0	3.15085	0	-2.01653	0	0	0	0						Carbon starvation protein A
WCP94_001211	0	0	15.592	0	0	0	-3.96025	-3.9325						hypothetical protein
WCP94_001213	0	-1.91025	0	0	0	0	0.419372	1.85204						hypothetical protein
WCP94_001216	0	-3.52595	-3.30587	-6.0548	0	-5.01669	0	0						hypothetical protein
WCP94_001217	0	-3.52595	-3.30587	-6.0548	0	-5.01669	0.598136	0.797324						hypothetical protein
WCP94_001218	0	-3.52595	0	0	0	0	1.06903	1.65699	PROTEIN PROCESSING	Protein Fate (folding, modification, targeting, degradation)	Protein Fate (folding, modification, targeting, degradation)	Protein Fate (folding, modification, targeting, degradation)	Protein folding	FKBP-type peptidyl-prolyl cis-trans isomerase SlyD (EC 5.2.1.8)
WCP94_001220	0	-14.3406	0	0	-5.58285	0	-3.85199	-4.60399	MEMBRANE TRANSPORT	Membrane Transport	Membrane Transport	Membrane Transport	Cation transporters	Lead, cadmium, zinc and mercury transporting ATPase (EC 3.6.3.3) (EC 3.6.3.5); Copper-translocating P-type ATPase (EC 3.6.3.4)
WCP94_001222	0	-1.53527	0	0	0	0	-3.11801	-3.44511	METABOLISM	Cofactors, Vitamins, Prosthetic Groups	Cofactors, Vitamins, Prosthetic Groups	Cofactors, Vitamins, Prosthetic Groups	Biotin	tRNA (cytidine(34)-2'-O)-methyltransferase (EC 2.1.1.207)
WCP94_001223	0	-1.53527	0	0	0	0	-0.471242	-0.671929						MATE efflux family protein
WCP94_001226	0	3.15832	0	0	0	0	1.7313	1.89004						Transcriptional regulator, AraC family
WCP94_001227	0	3.15832	0	2.28483	0	1.79778	1.37506	1.59486	STRESS RESPONSE, DEFENSE, VIRULENCE	Stress Response, Defense and Virulence	Stress Response, Defense and Virulence	Stress Response, Defense and Virulence	Stress Response: Heat/cold shock	Ribosomal protein L11 methyltransferase
WCP94_001228	0	2.15751	6.71232	2.28483	0	1.79778	0	0						ABC transporter, ATP-binding protein (cluster 3, basic aa/glutamine/opines)
WCP94_001229	0	0	6.71232	0	0	0	-0.91793	-1.18203	ENERGY	Energy and Precursor Metabolites Generation	Energy and Precursor Metabolites Generation	Energy and Precursor Metabolites Generation	Central Metabolism	NADP-dependent malic enzyme (EC 1.1.1.40)
WCP94_001232	0	1.71336	0	0	0	0	-1.25127	-1.22328						Carboxyl-terminal protease (EC 3.4.21.102)
WCP94_001233	0	1.71336	0	0	0	0	-1.11928	-1.03986						hypothetical protein
WCP94_001234	0	0	4.08305	0	3.6637	0	0	0						Pyrroline-5-carboxylate reductase (EC 1.5.1.2)
WCP94_001235	0	0	4.08305	0	3.6637	0	1.84381	1.565						Signal transduction protein containing GAF and PtsI domains
WCP94_001237	0	-2.63937	0	0	0	0	2.14934	2.39082						hypothetical protein
WCP94_001243	0	0	0	-1.5083	0	-1.44016	0	0	PROTEIN PROCESSING	Protein Synthesis	Protein Synthesis	Protein Synthesis	Translation	Methionine aminopeptidase (EC 3.4.11.18)
WCP94_001267	0	2.00706	0	0	0	0	1.36247	1.14623						Hemolysins and related proteins containing CBS domains
WCP94_001268	0	2.44083	0	1.79535	0	2.14184	-2.72208	-0.875271						Uncharacterized MFS-type transporter
WCP94_001276	0	17.5319	0	0	0	0	0.701586	0.29549						Uncharacterized protein DVU1046
WCP94_001278	0	-2.62325	0	1.4897	-2.74205	0	-2.48931	-2.47357						hypothetical protein
WCP94_001279	0	-2.62325	0	0	-2.74205	0	-3.81973	-4.28547						hypothetical protein
WCP94_001281	0	-14.5204	0	-15.9453	-4.79637	-6.05241	-0.616883	-0.502665						aminotransferase, class IV
WCP94_001283	0	1.5702	0	0	0	0	1.14073	1.3782						Glycosyl transferase, group 1 family protein
WCP94_001284	0	1.5702	0	0	0	0	0	0						hypothetical protein
WCP94_001285	0	4.13284	0	0	0	0	-2.10194	-1.89049						hypothetical protein
WCP94_001286	0	-3.29961	0	-15.9236	0	-7.35392	0	0						NLP/P60 family protein
WCP94_001290	0	-14.1807	0	0	0	0	0.189376	0.879821						Uncharacterized deacetylase
WCP94_001291	0	-14.1807	0	0	0	0	0	0						hypothetical protein
WCP94_001292	0	-14.1807	0	0	0	0	0.81727	1.94571						hypothetical protein
WCP94_001295	15.9237	0	0	0	0	0	0.835717	1.2181						Probable lipoprotein signal peptide
WCP94_001302	0	0	0	-1.57704	0	0	-1.7399	-1.28797	MEMBRANE TRANSPORT	Membrane Transport	Membrane Transport	Membrane Transport	Cation transporters	Magnesium and cobalt efflux protein CorC
WCP94_001303	0	0	15.963	0	0	0	0	0						ABC-type efflux pump permease component YbhR
WCP94_001304	0	0	0	0	0	3.58482	0	0						ABC-type efflux pump permease component YbhS
WCP94_001305	0	1.69937	0	3.46615	3.58396	3.58482	0.902534	0.523545						ABC-type efflux pump, duplicated ATPase component YbhF
WCP94_001306	0	1.69937	0	1.67316	0	0	-1.39764	-2.24076						ABC-type efflux pump membrane fusion component YbhG
WCP94_001308	0	1.39834	0	0	0	0	2.30762	1.89376						hypothetical protein
WCP94_001309	0	1.39834	0	0	0	0	-0.782177	-0.967234						Phosphomethylpyrimidine synthase ThiC (EC 4.1.99.17)
WCP94_001310	0	-1.63263	0	0	0	0	-0.944766	-2.01361						FIG015547: peptidase, M16 family
WCP94_001311	0	-2.56524	0	0	0	0	0.732448	1.12429	STRESS RESPONSE, DEFENSE, VIRULENCE	Stress Response, Defense and Virulence	Stress Response, Defense and Virulence	Stress Response, Defense and Virulence	Resistance to antibiotics and toxic compounds	Translation elongation factor Tu
WCP94_001324	0	-1.53855	0	-2.2805	0	-1.94496	1.84537	2.23645	STRESS RESPONSE, DEFENSE, VIRULENCE	Stress Response, Defense and Virulence	Stress Response, Defense and Virulence	Stress Response, Defense and Virulence	Resistance to antibiotics and toxic compounds	DNA-directed RNA polymerase beta subunit (EC 2.7.7.6)
WCP94_001325	0	-1.11393	0	0	0	0	2.34	2.37707	RNA PROCESSING	RNA Processing	RNA Processing	RNA Processing	Transcription	DNA-directed RNA polymerase beta' subunit (EC 2.7.7.6)
WCP94_001331	0	2.11775	0	0	0	0	0	0	METABOLISM	Amino Acids and Derivatives	Amino Acids and Derivatives	Amino Acids and Derivatives	Lysine, threonine, methionine, and cysteine	4-hydroxy-tetrahydrodipicolinate synthase (EC 4.3.3.7)
WCP94_001332	0	3.17024	0	0	0	0	0.247614	0.852119	METABOLISM	Amino Acids and Derivatives	Amino Acids and Derivatives	Amino Acids and Derivatives	Histidine Metabolism	Phosphoribosyl-AMP cyclohydrolase (EC 3.5.4.19)
WCP94_001333	0	3.17024	0	0	0	0	0.364998	1.14118	METABOLISM	Amino Acids and Derivatives	Amino Acids and Derivatives	Amino Acids and Derivatives	Histidine Metabolism	ATP phosphoribosyltransferase (EC 2.4.2.17) => HisGl
WCP94_001335	9.65278	0	7.92038	0	6.2833	0	-1.50897	-1.61031						23S rRNA (pseudouridine(1915)-N(3))-methyltransferase (EC 2.1.1.177)
WCP94_001338	0	2.87371	0	0	0	1.85925	0	0	PROTEIN PROCESSING	Protein Fate (folding, modification, targeting, degradation)	Protein Fate (folding, modification, targeting, degradation)	Protein Fate (folding, modification, targeting, degradation)	Protein processing and modification	Ribosomal protein S12p Asp88 (E. coli) methylthiotransferase (EC 2.8.4.4)
WCP94_001340	0	0	0	-1.6309	0	-1	-1.00565	-0.90993	RNA PROCESSING	RNA Processing	RNA Processing	RNA Processing	RNA processing and modification	tRNA nucleotidyltransferase, CC-adding (EC 2.7.7.72)
WCP94_001341	0	2.05571	0	0	0	0	1.56627	1.85569						23S rRNA (adenine(2503)-C(2))-methyltransferase @ tRNA (adenine(37)-C(2))-methyltransferase (EC 2.1.1.192)
WCP94_001342	0	1.46473	0	0	0	0	0	0						hypothetical protein
WCP94_001343	0	1.46473	0	1.74239	0	1.74034	0	0	METABOLISM	Amino Acids and Derivatives	Amino Acids and Derivatives	Amino Acids and Derivatives	Aromatic amino acids and derivatives	Chorismate mutase I (EC 5.4.99.5) / Prephenate dehydratase (EC 4.2.1.51)
WCP94_001344	0	1.92625	4.15228	1.74239	0	1.74034	0	0	METABOLISM	Amino Acids and Derivatives	Amino Acids and Derivatives	Amino Acids and Derivatives	Aromatic amino acids and derivatives	3-dehydroquinate synthase II (EC 1.4.1.24)
WCP94_001349	0	-2.61083	-2.91259	-3.50818	-2	-3.20172	0	0	STRESS RESPONSE, DEFENSE, VIRULENCE	Stress Response, Defense and Virulence	Stress Response, Defense and Virulence	Stress Response, Defense and Virulence	Stress Response	Universal stress protein family
WCP94_001350	0	15.8189	0	0	0	0	2.7854	1.71378						hypothetical protein
WCP94_001351	0	-3.05346	0	-2.32725	0	-2.12228	1.41268	1.18109						TPR repeat
WCP94_001352	0	4.43134	0	-2.12625	0	-2	0	0	METABOLISM	Amino Acids and Derivatives	Amino Acids and Derivatives	Amino Acids and Derivatives	Histidine Metabolism	Imidazole glycerol phosphate synthase cyclase subunit
WCP94_001353	0	0	0	-2.12625	0	0	-2.35316	-2.60267	METABOLISM	Amino Acids and Derivatives	Amino Acids and Derivatives	Amino Acids and Derivatives	Histidine Metabolism	Imidazole glycerol phosphate synthase amidotransferase subunit HisH
WCP94_001354	0	1.30994	0	0	0	0	0.816578	-0.296625						Septum-associated rare lipoprotein A
WCP94_001375	0	9.18921	0	0	0	0	-0.32012	-1.27482						NAD-dependent formate dehydrogenase alpha subunit
WCP94_001390	0	18.4243	0	0	0	0	0	0						TRAP-type C4-dicarboxylate transport system, periplasmic component
WCP94_001391	0	18.4243	0	0	0	0	0	0						hypothetical protein
WCP94_001399	0	-1.18533	0	0	0	0	1.1653	2.06829						hypothetical protein
WCP94_001402	0	2.30832	0	0	0	0	-2.82338	-2.69043						O-acetylhomoserine sulfhydrylase (EC 2.5.1.49) @ O-succinylhomoserine sulfhydrylase (EC 2.5.1.48)
WCP94_001405	0	4.00084	0	0	0	0	0.757999	0.761344						Uncharacterized protein YaaN
WCP94_001406	0	2.11782	0	2.19636	0	2.37417	1.34879	1.21172						hypothetical protein; Unknown protein. Hypothetical transmembrane protein
WCP94_001411	0	0	3.72579	2.87155	0	0	0	0						hypothetical protein
WCP94_001415	0	-1.59695	0	0	0	0	1.26877	1.11949						Polysulfide reductase PsrA (EC 1.12.98.4), molybdoperterin-binding subunit
WCP94_001420	0	3.32865	3.92747	0	2.90688	0	0	0						hypothetical protein
WCP94_001421	0	3.32865	3.92747	0	2.90688	0	2.30473	2.69025	PROTEIN PROCESSING	Protein Fate (folding, modification, targeting, degradation)	Protein Fate (folding, modification, targeting, degradation)	Protein Fate (folding, modification, targeting, degradation)	Selenoproteins	Periplasmic HysAB-type cytochrome-c3 [NiFeSe] hydrogenase, large subunit (EC 1.12.2.1) @ selenocysteine-containing
WCP94_001422	0	1.13937	0	0	0	0	1.10342	1.33108						Periplasmic HysAB-type cytochrome-c3 [NiFeSe] hydrogenase, small subunit (EC 1.12.2.1)
WCP94_001424	0	1.52845	0	0	0	0	-1.41839	-0.822511						Putative transmembrane protein
WCP94_001425	0	1.52845	0	0	0	0	-1.9813	-1.59176	METABOLISM	Amino Acids and Derivatives	Amino Acids and Derivatives	Amino Acids and Derivatives	Arginine; urea cycle, creatine, polyamines	Spermidine/putrescine import ABC transporter substrate-binding protein PotD (TC 3.A.1.11.1)
WCP94_001428	0	2.72973	0	0	0	0	-0.904984	-0.146555	METABOLISM	Amino Acids and Derivatives	Amino Acids and Derivatives	Amino Acids and Derivatives	Arginine; urea cycle, creatine, polyamines	Spermidine/putrescine import ABC transporter permease protein PotC (TC 3.A.1.11.1)
WCP94_001429	0	2.72973	0	0	0	0	-0.10893	0.851439						Spermidine/putrescine import ABC transporter permease protein PotB (TC 3.A.1.11.1)
WCP94_001430	0	1.57744	0	0	0	0	-2.15706	-1.16097	METABOLISM	Amino Acids and Derivatives	Amino Acids and Derivatives	Amino Acids and Derivatives	Arginine; urea cycle, creatine, polyamines	Spermidine/putrescine import ABC transporter ATP-binding protein PotA (TC 3.A.1.11.1)
WCP94_001431	0	2.11898	0	0	0	0	-3.92728	-3.01805						hypothetical protein
WCP94_001437	0	0	0	0	0	-1	-1.92545	-2.45894						hypothetical protein
WCP94_001438	0	-3.07836	0	-2.01037	0	0	0	0						hypothetical protein
WCP94_001440	0	-6.22861	-3.01777	-10.5156	-3.16652	-8.15068	0	0	METABOLISM	Carbohydrates	Carbohydrates	Carbohydrates	C-1 compound metabolism	Adenosylhomocysteinase (EC 3.3.1.1)
WCP94_001441	0	-6.22861	-3.01777	-10.5156	-2.55937	-8.15068	0	0						Predicted regulator of methionine metabolism, ArsR family
WCP94_001456	0	1.33598	0	0	0	0	0	0						Carbon monoxide-induced hydrogenase iron-sulfur protein CooX
WCP94_001457	0	1.33598	0	0	0	0	1.41956	1.38238						Carbon monoxide-induced hydrogenase NuoC-like protein CooU
WCP94_001460	0	0	0	0	4.43321	0	1.87792	1.82904						CO dehydrogenase iron-sulfur protein CooF (EC 1.2.7.4)
WCP94_001463	0	1.13713	0	0	0	0	0.768069	-0.303355						hypothetical protein
WCP94_001464	0	1.13713	0	0	0	0	0.0378508	-1.19361						hypothetical protein
WCP94_001472	0	-1.73898	0	-4.08058	0	-3.0628	0	0	PROTEIN PROCESSING	Protein Fate (folding, modification, targeting, degradation)	Protein Fate (folding, modification, targeting, degradation)	Protein Fate (folding, modification, targeting, degradation)	Protein folding	Peptidyl-prolyl cis-trans isomerase PpiD (EC 5.2.1.8)
WCP94_001473	0	1.86132	2.86708	0	0	0	1.76214	2.22688						Glycosyl transferase family protein
WCP94_001474	0	1.86132	0	0	0	0	1.14067	1.54865	RNA PROCESSING	RNA Processing	RNA Processing	RNA Processing	RNA processing and modification	Epoxyqueuosine reductase (EC 1.17.99.6) QueH
WCP94_001476	0	2.06435	0	0	0	0	0	0	RNA PROCESSING	RNA Processing	RNA Processing	RNA Processing	RNA processing and modification	Ribonuclease E (EC 3.1.26.12)
WCP94_001477	6.86308	0	7.46972	0	5.82179	0	-1.38729	-1.10819						Ser/Thr protein phosphatase family protein
WCP94_001481	0	-2.87674	0	-3.86177	0	-3.68954	-0.308627	0.417232						Cell division trigger factor (EC 5.2.1.8)
WCP94_001482	0	0	0	-3.55166	0	-2.71398	-2.71878	-2.59236	PROTEIN PROCESSING	Protein Fate (folding, modification, targeting, degradation)	Protein Fate (folding, modification, targeting, degradation)	Protein Fate (folding, modification, targeting, degradation)	Protein degradation	ATP-dependent Clp protease proteolytic subunit ClpP (EC 3.4.21.92)
WCP94_001483	0	0	0	-4.1569	0	-4.76097	-0.741088	-0.82942	ENERGY	Respiration	Respiration	Respiration	Biogenesis of respiratory chain components	ATP-dependent Clp protease ATP-binding subunit ClpX
WCP94_001492	0	1.27279	0	1.15432	0	0	2.09633	2.07668						hypothetical protein
WCP94_001493	0	1.27279	0	1.15432	0	0	1.48256	1.44394	METABOLISM	Amino Acids and Derivatives	Amino Acids and Derivatives	Amino Acids and Derivatives	Branched-chain amino acids	2-isopropylmalate synthase (EC 2.3.3.13)
WCP94_001506	0	0	4.27368	0	0	0	1.02067	1.55989						Hydrolase, haloacid dehalogenase-like family
WCP94_001515	18.3191	15.2906	17.6712	0	17.5751	0	0	0						Transporter, sodium/sulfate symporter family
WCP94_001518	10.6309	0	9.19138	0	6	0	0	0	ENERGY	Respiration	Respiration	Respiration	Electron donating reactions	Fumarate reductase iron-sulfur protein (EC 1.3.5.4)
WCP94_001519	15.4154	4.59378	16.2661	0	16.0609	0	0	0	ENERGY	Respiration	Respiration	Respiration	Electron donating reactions	Fumarate reductase flavoprotein subunit (EC 1.3.5.4)
WCP94_001521	0	1.49952	0	-1.65064	0	0	0	0						hypothetical protein
WCP94_001522	0	1.49952	0	-1.65064	0	-1	0	0						Superoxide reductase (EC 1.15.1.2)
WCP94_001524	0	4.87896	0	0	0	0	-1.83873	-1.77156						Membrane-bound lytic murein transglycosylase A
WCP94_001525	0	4.87896	0	0	0	0	-1.84454	-1.71509						4-hydroxybenzoyl-CoA thioesterase family active site
WCP94_001527	0	-14.695	-15.2047	-16.295	-8.25483	-6.28824	0	0						Heterodisulfide reductase subunit C-like protein
WCP94_001528	-15.8626	-15.6583	-15.9101	-17.0079	-16.7876	-18.4948	0.761598	1.22206						Heterodisulfide reductase subunit B-like protein
WCP94_001529	-16.3277	-16.0246	-16.374	-17.4687	-17.2474	-18.9585	1.02728	1.38141						Heterodisulfide reductase subunit A-like protein
WCP94_001530	-16.3277	-16.0246	-16.374	-17.4687	-17.2474	-18.9585	1.19038	1.5697						Heterodisulfide reductase subunit D-like protein / Coenzyme F420-reducing hydrogenase beta subunit-like protein
WCP94_001531	-15.259	-3.97518	-15.3092	-8.64743	-7.09091	-6.38408	1.31831	1.75775						heterodisulfide reductase, iron-sulfur binding subunit, putative
WCP94_001532	0	0	0	-15.9927	-6.21265	-8.95807	1.19277	1.60059						Heterodisulfide reductase, cytochrome reductase subunit
WCP94_001534	0	2.69827	0	0	0	0	-0.615504	-0.200429						Aspartate aminotransferase (EC 2.6.1.1)
WCP94_001535	0	2.69827	0	0	0	0	0.512053	0.866261						Glucose-6-phosphate isomerase (EC 5.3.1.9)
WCP94_001541	0	2.4877	0	0	0	0	0	0						D-glycero-beta-D-manno-heptose 1-phosphate adenylyltransferase (EC 2.7.7.70) / D-glycero-beta-D-manno-heptose-7-phosphate kinase (EC 2.7.1.167)
WCP94_001542	0	2.4877	0	0	0	0	0	0	CELLULAR PROCESSES	Clustering-based subsystems	Clustering-based subsystems	Clustering-based subsystems	Cell Division	Chromosome (plasmid) partitioning protein ParB
WCP94_001556	0	2.86244	0	0	0	0	0	0						hypothetical protein
WCP94_001562	-15.806	-15.4395	-5.0334	-6.08531	-4.90452	-7.03499	1.76288	1.94045	CELLULAR PROCESSES	Clustering-based subsystems	Clustering-based subsystems	Clustering-based subsystems	Cell Division	Signal peptidase I (EC 3.4.21.89)
WCP94_001563	-15.806	-15.4395	-5.0334	-6.08531	-4.90452	-7.03499	1.82562	1.73694						hypothetical protein
WCP94_004263	0	-5.17714	-3.69925	-10.5236	0	-7.78921	1.10636	1.68163	METABOLISM	Nucleosides and Nucleotides	Nucleosides and Nucleotides	Nucleosides and Nucleotides	Purines	Phosphoribosylformylglycinamidine synthase, PurS subunit (EC 6.3.5.3) / Phosphoribosylformylglycinamidine synthase, synthetase subunit (EC 6.3.5.3)
WCP94_003629	0	-3.52723	-3.04362	-6.09866	-2.94792	-6.6045	0.786718	0.882698	METABOLISM	Nucleosides and Nucleotides	Nucleosides and Nucleotides	Nucleosides and Nucleotides	Purines	Phosphoribosylformylglycinamidine synthase, glutamine amidotransferase subunit (EC 6.3.5.3)
WCP94_001582	0	-1.7746	0	0	0	0	0.800443	0.698868						SrfB
WCP94_001595	0	1.04939	3.05993	0	3.49435	0	0	0						hypothetical protein
WCP94_001596	0	1.04939	3.05993	0	3.49435	0	0	0						hypothetical protein
WCP94_001598	0	0	7.54899	0	0	0	-0.238024	-1.21612						hypothetical protein
WCP94_001602	0	-1.97463	-4.00664	-4.09083	0	-5.36516	-1.80339	-1.34576						TPR domain protein
WCP94_001603	0	-3.701	-3.73047	-4.0887	-3.6599	-4.45003	-2.23457	-1.68682						FIG00602249: hypothetical protein
WCP94_001604	0	-3.701	-3.73047	-4.0887	-3.6599	-4.45003	-3.23595	-2.59572						FIG00604116: hypothetical protein
WCP94_001606	0	3.12569	0	0	0	0	0.105788	0.701497	METABOLISM	Amino Acids and Derivatives	Amino Acids and Derivatives	Amino Acids and Derivatives	Lysine, threonine, methionine, and cysteine	Threonine synthase (EC 4.2.3.1)
WCP94_001607	0	3.12569	0	0	0	0	-1.13939	-0.271611						hypothetical protein
WCP94_001611	0	-3.14964	0	0	0	0	1.46256	1.68717	DNA PROCESSING	DNA Processing	DNA Processing	DNA Processing	DNA replication	DNA gyrase subunit B (EC 5.99.1.3)
WCP94_001612	0	-3.14964	0	0	0	0	1.92731	1.95045						hypothetical protein
WCP94_001615	0	3.65198	0	2.07377	0	1.9386	1.57946	0.729977						Peptidase, M23/M37 family
WCP94_001625	0	-4.90068	-7.44985	-6.82954	-5.91687	-6.6267	1.01697	1.16299						Dihydroorotate dehydrogenase (NAD(+)), catalytic subunit (EC 1.3.1.14)
WCP94_001627	0	1.37169	0	0	0	1.68329	0	0	METABOLISM	Amino Acids and Derivatives	Amino Acids and Derivatives	Amino Acids and Derivatives	Arginine; urea cycle, creatine, polyamines	Glutamate N-acetyltransferase (EC 2.3.1.35) @ N-acetylglutamate synthase (EC 2.3.1.1)
WCP94_001640	0	1.29321	0	1.56033	0	0	-1.79223	-1.28161						hypothetical protein
WCP94_001643	0	1.83888	-15.5694	-6.19791	0	-2.67549	-3.93769	-5.30656	PROTEIN PROCESSING	Protein Fate (folding, modification, targeting, degradation)	Protein Fate (folding, modification, targeting, degradation)	Protein Fate (folding, modification, targeting, degradation)	Protein folding	Chaperone protein DnaK
WCP94_001649	-17.3439	-7.02198	-15.2845	-6.52322	-6.06761	-5.78969	-1.00796	-1.35656	STRESS RESPONSE, DEFENSE, VIRULENCE	Stress Response, Defense and Virulence	Stress Response, Defense and Virulence	Stress Response, Defense and Virulence		HflK protein
WCP94_001650	-17.3439	-7.02198	-15.2845	-6.52322	-6.06761	-5.78969	-1.23338	-1.66153	STRESS RESPONSE, DEFENSE, VIRULENCE	Stress Response, Defense and Virulence	Stress Response, Defense and Virulence	Stress Response, Defense and Virulence		HflC protein
WCP94_001651	0	-7.02198	4.19561	-6.52322	-6.06761	-5.78969	-0.624629	-0.8529						Putative DNA-binding protein
WCP94_001657	0	0	0	1.27955	0	0	-2.28189	-2.17639	DNA PROCESSING	DNA Processing	DNA Processing	DNA Processing	DNA uptake, competence	DNA internalization-related competence protein ComEC/Rec2
WCP94_001658	0	0	0	1.27955	0	0	1.13621	1.27096	METABOLISM	Carbohydrates	Carbohydrates	Carbohydrates	CO2 fixation	Serine--glyoxylate aminotransferase (EC 2.6.1.45)
WCP94_001665	0	2.45552	0	0	0	2.40097	0	0						NADP-dependent 3-hydroxy acid dehydrogenase YdfG (EC 1.1.1.381) @ 3-hydroxypropionate dehydrogenase (EC 1.1.1.298)
WCP94_001674	0	2.76394	3	2.29713	3	2.19329	-0.341611	-0.842148						Activator of (R)-2-hydroxyglutaryl-CoA dehydratase
WCP94_001676	0	9.91386	0	0	5.22251	0	-0.660529	-1.10106						N-acetylmuramoyl-L-alanine amidase (EC 3.5.1.28)
WCP94_001677	0	9.91386	3.73579	0	5.22251	0	0	0						Auxin efflux carrier family protein
WCP94_001682	0	2.52177	0	1.58856	0	2.01955	0	0						hypothetical protein
WCP94_001683	0	2.52177	4.78317	1.58856	3.90515	2.01955	0	0						hypothetical protein
WCP94_001684	0	0	4.78317	0	3.90515	0	-1.58085	-1.47666						TPR domain protein
WCP94_001688	0	0	5.12827	0	4.14606	0	0	0						Acetyltransferase, GNAT family
WCP94_001689	0	1.83483	0	0	0	0	1.03077	0.850966						Molybdopterin molybdenumtransferase (EC 2.10.1.1) / Periplasmic molybdate-binding domain
WCP94_001690	0	1.83483	0	0	0	0	0	0	DNA PROCESSING	DNA Processing	DNA Processing	DNA Processing	DNA repair	Excinuclease ABC subunit C
WCP94_001694	0	0	0	-1.95591	0	0	1.94517	2.35787						ABC transporter, permease protein (cluster 3, basic aa/glutamine/opines)
WCP94_001695	0	0	0	-1.95591	0	0	1.36298	1.85547						ABC transporter, ATP-binding protein (cluster 3, basic aa/glutamine/opines)
WCP94_001696	0	1.56164	0	0	0	0	0.771261	1.23651						ABC transporter, permease protein (cluster 3, basic aa/glutamine/opines)
WCP94_001697	0	-1.87544	0	-3.09357	0	-2.9233	0	0						hypothetical protein
WCP94_001698	0	-1.87544	0	-3.09357	0	-2.9233	-1.09463	-0.742608						ABC-type amino acid transport/signal transduction system, periplasmic component/domain
WCP94_001699	0	1.89367	0	0	0	0	1.10993	1.66924	METABOLISM	Amino Acids and Derivatives	Amino Acids and Derivatives	Amino Acids and Derivatives	Arginine; urea cycle, creatine, polyamines	Biosynthetic arginine decarboxylase (EC 4.1.1.19)
WCP94_001700	0	0	0	-1.87948	0	-1.40021	2.23807	2.66863	METABOLISM	Amino Acids and Derivatives	Amino Acids and Derivatives	Amino Acids and Derivatives	Arginine; urea cycle, creatine, polyamines	Carboxynorspermidine synthase (EC 1.5.1.43)
WCP94_001704	0	0	4.30337	0	3.70381	0	-1.69672	-1.36325						ATP-dependent RNA helicase, DEAD/DEAH box family
WCP94_001709	0	1.07411	-3.29212	-2.92129	-4.28824	-2.03421	1.39098	1.22816						Aminotransferase, DegT/DnrJ/EryC1/StrS family
WCP94_001710	0	-14.7665	-3.29212	-2.92129	-4.28824	-2.03421	0	0						alcohol dehydrogenase, iron-containing
WCP94_001721	0	3.09688	0	0	0	0	-0.986265	-1.3167						hypothetical protein
WCP94_001722	0	3.09688	0	0	0	0	0.871615	0.467452	CELL ENVELOPE	Cell Envelope, Capsule and Slime layer	Cell Envelope, Capsule and Slime layer	Cell Envelope, Capsule and Slime layer	Capsule and Slime layer	Glucose-1-phosphate thymidylyltransferase (EC 2.7.7.24)
WCP94_001723	0	0	0	1.69475	0	0	0	0						Glycosyltransferase
WCP94_001724	0	0	0	1.69475	0	0	1.93656	1.50455						Glycosyltransferase
WCP94_001729	0	-3.09766	0	-5	-3.65888	-3	0.763901	0.770187						hypothetical protein
WCP94_001730	0	-2.31159	0	-2.16837	0	-1.49422	0	0	METABOLISM	Carbohydrates	Carbohydrates	Carbohydrates	Monosaccharides	Mannose-1-phosphate guanylyltransferase (EC 2.7.7.13) / Mannose-6-phosphate isomerase (EC 5.3.1.8)
WCP94_001731	0	-1.36178	-3	-4.26044	-3.69459	-3.06616	1.4736	1.57548	METABOLISM	Carbohydrates	Carbohydrates	Carbohydrates	Monosaccharides	GDP-mannose 4,6-dehydratase (EC 4.2.1.47)
WCP94_001732	0	-1.36178	0	0	0	0	1.15292	1.18259						UDP-glucose 4-epimerase (EC 5.1.3.2)
WCP94_001737	0	1.15511	0	0	0	0	1.40336	1.41115						hypothetical protein
WCP94_001738	0	2.09578	0	0	0	0	-0.823621	-0.964855						hypothetical protein
WCP94_001739	0	2.09578	0	0	0	0	1.80611	1.84288						Glycosyltransferase
WCP94_001740	0	2.09578	0	0	0	0	2.01423	2.00873						Glycosyltransferase
WCP94_001762	0	-15.4075	-4.25075	-3.25976	-4.0558	-3.04999	0.784476	0.868482						hypothetical protein
WCP94_001771	0	-1.01979	0	-4.43539	0	-3.7179	0	0	STRESS RESPONSE, DEFENSE, VIRULENCE	Stress Response, Defense and Virulence	Stress Response, Defense and Virulence	Stress Response, Defense and Virulence	Resistance to antibiotics and toxic compounds	D-alanine--D-alanine ligase (EC 6.3.2.4)
WCP94_001772	0	-1.01979	0	-4.43539	0	-3.7179	-0.946437	-0.521795						Metal-dependent phosphohydrolase
WCP94_001776	0	0	0	0	0	2.3767	-0.281263	0.454313						Glycosyl transferase, group 1 family protein
WCP94_001777	0	0	0	0	0	2.3767	-4.68356	-6.33578						Nitroreductase
WCP94_001781	0	16.4717	0	0	0	0	-6.74314	-7.1588						hypothetical protein
WCP94_001782	0	0	0	1	0	0	-1.56081	-1.06325	STRESS RESPONSE, DEFENSE, VIRULENCE	Stress Response, Defense and Virulence	Stress Response, Defense and Virulence	Stress Response, Defense and Virulence	Resistance to antibiotics and toxic compounds	Periplasmic divalent cation tolerance protein CutA
WCP94_001783	0	0	0	1	0	0	-0.173087	0.442521						Carbohydrate kinase, PfkB family
WCP94_001784	0	0	0	0	0	1.88888	1.21715	1.61169						hypothetical protein
WCP94_001786	0	4.68344	0	0	0	0	1.67253	1.84463						hypothetical protein
WCP94_001787	0	4.68344	0	0	0	0	0.361507	1.06791						Transcriptional regulator, AcrR family
WCP94_001791	0	3.46721	0	1.53773	0	0	-1.15092	0.096612	METABOLISM	Cofactors, Vitamins, Prosthetic Groups	Cofactors, Vitamins, Prosthetic Groups	Cofactors, Vitamins, Prosthetic Groups	Riboflavin, FMN, FAD	3,4-dihydroxy-2-butanone 4-phosphate synthase (EC 4.1.99.12)
WCP94_001792	0	3.46721	0	1.53773	0	0	-4.66127	-3.43798						hypothetical protein
WCP94_001807	0	1.25491	0	0	0	0	0.38112	0.733948	ENERGY	Energy and Precursor Metabolites Generation	Energy and Precursor Metabolites Generation	Energy and Precursor Metabolites Generation	Central Metabolism	Branched-chain amino acid aminotransferase (EC 2.6.1.42)
WCP94_001810	0	-2.16953	0	-1.40901	0	0	0	0	CELL ENVELOPE	Cell Envelope, Capsule and Slime layer	Cell Envelope, Capsule and Slime layer	Cell Envelope, Capsule and Slime layer	Gram-Negative (Diderm) cell wall components	Tol-Pal system peptidoglycan-associated lipoprotein PAL
WCP94_001819	0	1.01375	0	0	0	0	1.56716	0.816087						Rubredoxin
WCP94_001826	0	1.02005	0	0	0	0	-0.181439	0.75568						ABC transporter, substrate-binding protein (cluster 3, basic aa/glutamine/opines)
WCP94_001829	0	1.63673	5.68904	2.29754	4.50109	2.05466	2.19544	2.34278						Glutamine ABC transporter, permease protein GlnP
WCP94_001830	0	1.31306	0	0	0	0	2.43066	2.85147	METABOLISM	Amino Acids and Derivatives	Amino Acids and Derivatives	Amino Acids and Derivatives	Lysine, threonine, methionine, and cysteine	Sulfate permease
WCP94_001834	0	-5.49047	-3.0098	-3.96502	-3.02351	-3.50896	1.63462	1.49796						hypothetical protein
WCP94_001835	0	-5.49047	0	-3.96502	-3.02351	0	1.23269	1.08562						OmpA/MotB domain protein
WCP94_001836	0	-4.27852	0	-3.4772	-4.23911	-3.68875	0	0						hypothetical protein
WCP94_001837	0	0	0	-5.95537	0	0	0	0	METABOLISM	Sulfur Metabolism	Sulfur Metabolism	Sulfur Metabolism		Sulfur redox associated protein DsrC
WCP94_001838	0	2.55277	0	0	0	0	-1.55192	-1.46574	PROTEIN PROCESSING	Protein Synthesis	Protein Synthesis	Protein Synthesis	Translation	Metal-dependent hydrolase YbeY, involved in rRNA and/or ribosome maturation and assembly
WCP94_001839	0	1.09158	3.86037	0	0	0	0.604233	0.837991						Membrane protein containing HD superfamily hydrolase domain, YQFF ortholog
WCP94_001840	0	0	3.86037	0	0	0	-0.909688	-0.900267						Phosphate starvation-inducible protein PhoH, predicted ATPase
WCP94_001841	0	-14.2051	0	0	0	0	1.39081	1.59015						Uncharacterized metal-dependent hydrolase YcfH
WCP94_001842	0	-14.2051	0	0	0	0	0	0						hypothetical protein
WCP94_001843	0	-14.2051	0	0	0	0	1.30919	1.07994						Molybdopterin synthase catalytic subunit MoaE (EC 2.8.1.12)
WCP94_001852	0	2.84909	0	0	0	1.90751	-1.19741	-0.385953	RNA PROCESSING	RNA Processing	RNA Processing	RNA Processing	RNA processing and modification	7-cyano-7-deazaguanine synthase (EC 6.3.4.20)
WCP94_001853	0	2.84909	0	0	0	1.90751	-0.649564	-0.976021						N-acetylglucosamine-1-phosphate uridyltransferase (EC 2.7.7.23) / Glucosamine-1-phosphate N-acetyltransferase (EC 2.3.1.157)
WCP94_001855	0	-3.84793	-4.50999	-16.9441	-5.0434	-8.75871	-0.764993	-0.899454						hypothetical protein
WCP94_001856	0	0	-4.50999	0	0	0	0	0						hypothetical protein
WCP94_001857	0	-2.71261	0	-3.41066	-3.33864	-2.60029	0	0						hypothetical protein
WCP94_001858	0	-2.71261	0	-3.41066	-3.33864	-2.60029	0.841539	0.848184	RNA PROCESSING	RNA Processing	RNA Processing	RNA Processing	RNA processing and modification	Ribonuclease Y
WCP94_001861	0	-1.77071	0	0	0	0	1.25795	1.48985						hypothetical protein
WCP94_001864	0	-1.54715	0	0	0	0	0	0						hypothetical protein
WCP94_001865	0	-1.54715	0	0	0	0	-1.0729	-0.735975	METABOLISM	Amino Acids and Derivatives	Amino Acids and Derivatives	Amino Acids and Derivatives	Aromatic amino acids and derivatives	3-phosphoshikimate 1-carboxyvinyltransferase (EC 2.5.1.19)
WCP94_001868	0	-1.92423	0	-1.33129	0	0	1.53601	1.41755						Predicted glycolate dehydrogenase, 2-subunit type (EC 1.1.99.14), iron-sulfur subunit GlcF
WCP94_001869	0	-1.92423	0	-1.33129	0	-1	0	0	ENERGY	Energy and Precursor Metabolites Generation	Energy and Precursor Metabolites Generation	Energy and Precursor Metabolites Generation	Central Metabolism	Glycolate dehydrogenase (EC 1.1.99.14), subunit GlcD
WCP94_001871	0	-7.02533	-3.69224	-5.6963	-4.18607	-6.34897	1.0993	1.16139						uncharacterized protein with VanW-like domain
WCP94_001872	0	-7.02533	-3.69224	-5.6963	-4.18607	-6.34897	0	0						hypothetical protein
WCP94_001873	0	-7.02533	-3.69224	-5.6963	-4.18607	-6.34897	0.900966	1.4259	STRESS RESPONSE, DEFENSE, VIRULENCE	Stress Response, Defense and Virulence	Stress Response, Defense and Virulence	Stress Response, Defense and Virulence		SSU ribosomal protein S1p
WCP94_001878	0	1.83649	0	0	0	0	0	0						Fructose-bisphosphate aldolase class II (EC 4.1.2.13)
WCP94_001879	0	1.83649	0	-6.29021	0	-6.68012	1.56633	1.49464	METABOLISM	Cofactors, Vitamins, Prosthetic Groups	Cofactors, Vitamins, Prosthetic Groups	Cofactors, Vitamins, Prosthetic Groups	Pyridoxine	NAD-dependent glyceraldehyde-3-phosphate dehydrogenase (EC 1.2.1.12)
WCP94_001880	15.8332	0	0	0	0	0	0	0						FIG00603248: hypothetical protein
WCP94_001884	0	8.92935	3.70873	0	5.45253	0	-4.43948	-4.36823						tRNA-dihydrouridine synthase DusB
WCP94_001891	0	0	0	2.77883	0	3.10275	-1.60526	-1.71429	ENERGY	Energy and Precursor Metabolites Generation	Energy and Precursor Metabolites Generation	Energy and Precursor Metabolites Generation	Central Metabolism	L-serine dehydratase, beta subunit (EC 4.3.1.17) / L-serine dehydratase, alpha subunit (EC 4.3.1.17)
WCP94_001892	0	-4.14107	0	-4.81847	0	0	-3.14555	-2.63773	RNA PROCESSING	RNA Processing	RNA Processing	RNA Processing	Transcription	DNA-directed RNA polymerase omega subunit (EC 2.7.7.6)
WCP94_001893	0	-4.14107	-4.28464	-4.81847	-3.52854	-4.29929	-1.6216	-1.13724	PROTEIN PROCESSING	Protein Fate (folding, modification, targeting, degradation)	Protein Fate (folding, modification, targeting, degradation)	Protein Fate (folding, modification, targeting, degradation)	Protein folding	Chaperone protein DnaJ
WCP94_001898	0	0	0	0	3.6203	0	0.896338	0.963786						hypothetical protein
WCP94_001899	0	0	0	0	3.6203	0	-0.80132	-0.561823						Threonine/homoserine exporter RhtA
WCP94_001904	0	0	0	-1.5389	0	-1	0.656305	1.31756	METABOLISM	Amino Acids and Derivatives	Amino Acids and Derivatives	Amino Acids and Derivatives	Proline and 4-hydroxyproline	Pyridoxal phosphate-containing protein YggS
WCP94_001905	0	1.6176	0	0	0	0	0	0	PROTEIN PROCESSING	Protein Synthesis	Protein Synthesis	Protein Synthesis		GTP-binding protein Era
WCP94_001906	0	1.6176	0	0	0	0	-1.65421	-1.10111						hypothetical protein
WCP94_001909	0	0	0	2.32857	0	0	-0.782599	-0.339066						Hydantoinase/oxoprolinase family protein
WCP94_001911	0	1.55198	0	1.97013	0	1.72367	-1.02398	-1.12102						hypothetical protein
WCP94_001912	0	1.55198	0	1.97013	0	0	0	0	METABOLISM	Cofactors, Vitamins, Prosthetic Groups	Cofactors, Vitamins, Prosthetic Groups	Cofactors, Vitamins, Prosthetic Groups	Tetrapyrroles	Siroheme decarboxylase AhbB, alternate heme biosynthesis pathway
WCP94_001925	0	0	0	-2.14186	0	0	0	0	ENERGY	Respiration	Respiration	Respiration	Electron donating reactions	Energy-conserving hydrogenase (ferredoxin), subunit F
WCP94_001926	0	0	0	-2.14186	0	0	0	0	ENERGY	Respiration	Respiration	Respiration	Electron donating reactions	Energy-conserving hydrogenase (ferredoxin), subunit E
WCP94_001927	0	0	-2.75191	-1.51869	-2.45714	0	0	0	ENERGY	Respiration	Respiration	Respiration	Electron donating reactions	Energy-conserving hydrogenase (ferredoxin), subunit D
WCP94_001928	0	-1.0165	-2.75191	-1.51869	-2.45714	0	0	0	ENERGY	Respiration	Respiration	Respiration	Electron donating reactions	Energy-conserving hydrogenase (ferredoxin), subunit C
WCP94_001929	0	-5.30264	-5.55664	-1.59011	-3.59185	-1	0	0	ENERGY	Respiration	Respiration	Respiration	Electron donating reactions	Energy-conserving hydrogenase (ferredoxin), subunit B
WCP94_001930	0	-5.30264	-5.55664	-1.59011	-3.59185	-1	0	0	ENERGY	Respiration	Respiration	Respiration	Electron donating reactions	Energy-conserving hydrogenase (ferredoxin), subunit A
WCP94_001931	-15.101	-14.857	-7.65048	-16.2449	-6.94488	-9.54275	-3.73779	-3.24044	STRESS RESPONSE, DEFENSE, VIRULENCE	Stress Response, Defense and Virulence	Stress Response, Defense and Virulence	Stress Response, Defense and Virulence	Resistance to antibiotics and toxic compounds	Apolipoprotein N-acyltransferase / Copper homeostasis protein CutE
WCP94_001957	0	0	0	0	0	1.71706	-0.66305	-1.76345						Bacterioferritin (EC 1.16.3.1)
WCP94_001958	0	0	0	1.50277	0	1.71706	0	0						Na(+)-linked D-alanine glycine permease
WCP94_001976	0	3.23034	0	0	0	0	-3.61324	-3.56702	ENERGY	Energy and Precursor Metabolites Generation	Energy and Precursor Metabolites Generation	Energy and Precursor Metabolites Generation	Central Metabolism	Ribose-5-phosphate isomerase B (EC 5.3.1.6)
WCP94_001977	0	3.23034	0	0	0	0	2.33158	2.64986						hypothetical protein
WCP94_001983	0	1.49808	0	0	0	0	0	0						Thioredoxin family protein
WCP94_001985	0	1.1782	0	0	0	0	1.3359	1.63085	METABOLISM	Cofactors, Vitamins, Prosthetic Groups	Cofactors, Vitamins, Prosthetic Groups	Cofactors, Vitamins, Prosthetic Groups	Folate and pterines	Hypoxanthine-guanine phosphoribosyltransferase (EC 2.4.2.8)
WCP94_001986	0	-3.17167	0	-4.02737	-4.41214	-4.46919	0.630265	0.723069						hypothetical protein
WCP94_001988	0	0	3.51671	0	3.55203	2.39999	-1.12329	-0.785705						hypothetical protein
WCP94_001989	0	1.54444	3.51671	0	3.55203	1.43836	0	0						Regulator of competence-specific genes
WCP94_001990	0	1.54444	0	1.15275	0	1.43836	-0.318993	-0.780905	DNA PROCESSING	DNA Processing	DNA Processing	DNA Processing	DNA repair	Endonuclease Q, cleaves 5' to damaged DNA bases / ATP-dependent DNA helicase UvrD/PcrA-like protein
WCP94_001995	0	1.09741	0	0	0	0	0.764788	0.876707	METABOLISM	Cofactors, Vitamins, Prosthetic Groups	Cofactors, Vitamins, Prosthetic Groups	Cofactors, Vitamins, Prosthetic Groups	Biotin	Long-chain-fatty-acid--CoA ligase (EC 6.2.1.3)
WCP94_001996	0	1.41763	0	0	0	0	1.33689	1.33565	METABOLISM	Amino Acids and Derivatives	Amino Acids and Derivatives	Amino Acids and Derivatives		Aspartate racemase (EC 5.1.1.13)
WCP94_002005	0	1.09402	0	0	0	0	1.12987	1.488						Branched-chain amino acid ABC transporter, permease protein LivM (TC 3.A.1.4.1)
WCP94_002006	0	0	0	2.18134	0	0	0.151489	0.923744						Branched-chain amino acid ABC transporter, permease protein LivH (TC 3.A.1.4.1)
WCP94_002007	0	1.41412	5.13783	0	0	0	0	0						Branched-chain amino acid ABC transporter, substrate-binding protein LivJ (TC 3.A.1.4.1)
WCP94_002008	0	1.75132	5.13783	0	0	0	0	0						hypothetical protein
WCP94_002011	0	-4.54945	-5.18724	-3.93934	-3.77405	-3.88237	2.57701	2.91792	PROTEIN PROCESSING	Protein Synthesis	Protein Synthesis	Protein Synthesis	Ribosome biogenesis	LSU ribosomal protein L25p
WCP94_002012	0	2.54499	0	0	0	0	1.80686	2.26979						Peptidyl-tRNA hydrolase (EC 3.1.1.29)
WCP94_002017	0	1.13297	0	0	0	0	-1.53277	-1.56223						Two-component system sensor histidine kinase
WCP94_002018	0	1.13297	0	0	4.04409	0	0	0						hypothetical protein
WCP94_002019	0	0	0	0	4.04409	0	-0.616141	0.522609						Carbon starvation protein A
WCP94_002023	0	0	0	-1.96945	0	0	0	0						hypothetical protein
WCP94_002024	0	0	0	-1.96945	0	-1	-2.85341	-2.50361						Transcriptional regulator, MarR family
WCP94_002028	0	1.12115	0	0	0	0	0.448113	0.772914	METABOLISM	Amino Acids and Derivatives	Amino Acids and Derivatives	Amino Acids and Derivatives	Arginine; urea cycle, creatine, polyamines	Spermidine/putrescine import ABC transporter ATP-binding protein PotA (TC 3.A.1.11.1)
WCP94_002030	0	-1.32892	0	0	0	0	0	0						Glycerol-3-phosphate ABC transporter, permease protein UgpA (TC 3.A.1.1.3)
WCP94_002031	0	-1.32892	4.2952	0	0	0	0	0						Glycerol-3-phosphate ABC transporter, substrate-binding protein UgpB
WCP94_002034	0	-3.15349	0	-2.07209	0	-1.90679	0	0						hypothetical protein
WCP94_002035	0	-3.15349	0	-2.07209	0	-1.90679	0	0						Predicted L-lactate dehydrogenase, hypothetical protein subunit YkgG
WCP94_002036	0	-2.36568	-3.43358	-2.36152	0	-2.14724	0	0						Predicted L-lactate dehydrogenase, Fe-S oxidoreductase subunit YkgE / Predicted L-lactate dehydrogenase, Iron-sulfur cluster-binding subunit YkgF
WCP94_002040	0	0	0	0	0	-2.89807	0	0	ENERGY	Energy and Precursor Metabolites Generation	MICROCOMPARTMENT	MICROCOMPARTMENT	Fermentation	Pyruvate formate-lyase (EC 2.3.1.54)
WCP94_002042	-15.7304	-15.3669	-7.30951	-4.92241	-5.64856	-5.15361	1.09468	1.60066	ENERGY	Energy and Precursor Metabolites Generation	MICROCOMPARTMENT	MICROCOMPARTMENT	Central Metabolism	Acetaldehyde dehydrogenase (EC 1.2.1.10) @ Acetaldehyde dehydrogenase (EC 1.2.1.10), clustered with choline trimethylamine-lyase
WCP94_002043	-15.4116	-9.36971	-15.4988	-16.5759	-8.45683	-7.16942	1.33773	1.71235	METABOLISM	Carbohydrates	MICROCOMPARTMENT	MICROCOMPARTMENT	Sugar alcohols	Ethanolamine utilization polyhedral-body-like protein EutN
WCP94_002044	-15.4116	-9.36971	-15.4988	-16.5759	-8.45683	-7.16942	1.26753	1.52882			MICROCOMPARTMENT			Ethanolamine utilization polyhedral-body-like protein EutM
WCP94_002045	-6.38496	-9.36971	-15.4988	-16.5759	-4.67899	-7.16942	1.93466	2.37297	METABOLISM	Carbohydrates	MICROCOMPARTMENT	MICROCOMPARTMENT	Sugar alcohols	Phosphate acetyltransferase (EC 2.3.1.8)
WCP94_002046	-6.38496	-5.86076	-4.49052	-4.89706	-4.67899	-5.56937	1.35629	1.8099	METABOLISM	Carbohydrates	MICROCOMPARTMENT	MICROCOMPARTMENT	Sugar alcohols	ATP:Cob(I)alamin adenosyltransferase (EC 2.5.1.17) @ ATP:Cob(I)alamin adenosyltransferase (EC 2.5.1.17), ethanolamine utilization
WCP94_002047	-5.55928	-5.86076	-7.54506	-4.89706	-4.65529	-4.96948	1.55377	2.15599			MICROCOMPARTMENT			EutQ-like protein clustered with choline trimethylamine-lyase (putative acetate kinase)
WCP94_002048	0	-14.5427	-6.19836	-2.48983	-4.77569	-2.13077	1.35971	1.94535			MICROCOMPARTMENT			PduJ-like protein clustered with choline trimethylamine-lyase
WCP94_002049	0	-14.5427	-6.19836	-4.87024	-4.77569	-4.35324	2.05289	2.74656			MICROCOMPARTMENT			PduT-like protein clustered with choline trimethylamine-lyase
WCP94_002050	0	-14.5427	-9.39888	-5.88711	-7.57436	-6.29925	1.33007	2.23879			MICROCOMPARTMENT			Cob(III)alamin reductase @ Cob(II)alamin reductase
WCP94_002051	0	-15.7427	-6.59021	-7.52854	-6.41976	-5.55172	0.591226	1.56403			MICROCOMPARTMENT			Amidohydrolase clustered with pyruvate formate-lyase
WCP94_002063	0	-1.60499	0	-2.28955	0	-1	0	0			Phage			Integration host factor alpha subunit
WCP94_002066	0	-14.8989	3.58117	-15.9998	0	-7.21502	1.02768	1.08196						Coenzyme A ligase
WCP94_002071	0	1.56067	3	1.62811	0	1.60681	2.17227	2.47335						Branched-chain amino acid ABC transporter, permease protein LivH (TC 3.A.1.4.1)
WCP94_002072	0	1.04002	3	0	0	0	1.98141	2.24909						Branched-chain amino acid ABC transporter, permease protein LivM (TC 3.A.1.4.1)
WCP94_002078	0	1.35749	0	0	0	0	-0.764564	-0.495417	METABOLISM	Amino Acids and Derivatives	Amino Acids and Derivatives	Amino Acids and Derivatives		Aspartate racemase (EC 5.1.1.13)
WCP94_002089	0	0	3.40592	0	0	0	1.92016	2.37757	RNA PROCESSING	RNA Processing	RNA Processing	RNA Processing	RNA processing and modification	tRNA pseudouridine(38-40) synthase (EC 5.4.99.12)
WCP94_002092	0	-1.8817	0	0	0	0	0	0	ENERGY	Respiration	Respiration	Respiration	ATP synthases	ATP synthase F0 sector subunit a (EC 3.6.3.14)
WCP94_002096	0	1.53541	0	0	0	0	2.00422	1.79992						putative membrane protein
WCP94_002097	0	1.53541	0	0	0	0	0	0	CELL ENVELOPE	Cell Envelope, Capsule and Slime layer	Cell Envelope, Capsule and Slime layer	Cell Envelope, Capsule and Slime layer	Capsule and Slime layer	dTDP-4-dehydrorhamnose reductase (EC 1.1.1.133)
WCP94_002102	0	0	3.04029	0	2.87327	0	0	0						hypothetical protein
WCP94_002103	0	0	3.04029	0	2.87327	0	-0.861641	-0.454207						3'-5' exonuclease
WCP94_002105	0	-1.54279	-4.98975	-4.19664	-3.47629	-5.05425	1.42139	1.62813						hypothetical protein
WCP94_002106	0	-1.54279	-4.98975	-4.19664	-3.47629	-5.05425	1.4843	1.85142						RNA-binding protein Jag
WCP94_002116	0	0	0	3.49305	0	3.28065	-3.82961	-4.28188	STRESS RESPONSE, DEFENSE, VIRULENCE	Stress Response, Defense and Virulence	Stress Response, Defense and Virulence	Stress Response, Defense and Virulence	Resistance to antibiotics and toxic compounds	Response regulator of zinc sigma-54-dependent two-component system
WCP94_002119	0	3.9289	0	0	0	0	0.875757	-0.136205						Potassium efflux system KefA protein / Small-conductance mechanosensitive channel
WCP94_002120	0	2.89233	0	0	0	0	1.39783	0.540511						6-phosphogluconolactonase (EC 3.1.1.31), eukaryotic type
WCP94_002121	0	1.63712	0	-1.47028	0	-1.431	1.52115	0.198242						Membrane-bound lytic murein transglycosylase C (EC 3.2.1.n1)
WCP94_002122	0	0	0	-1.6455	0	-1	0	0						putative lipoprotein
WCP94_002126	0	-3.20127	-4.38519	-1.61192	-3.6923	-1.81372	3.02357	3.64945						hypothetical protein
WCP94_002127	0	-3.20127	-4.38519	-1.61192	-3.6923	-1.81372	1.71824	2.30971						Transcription termination protein NusA
WCP94_002129	0	0	0	0	3.83188	0	-0.96546	-1.18488						Intracellular protease
WCP94_002130	-16.6419	-6.51243	-7.0158	-7.67788	-5.25105	-6.07664	0	0	PROTEIN PROCESSING	Protein Synthesis	Protein Synthesis	Protein Synthesis	Translation	Elongation factor G-like protein TM_1651
WCP94_002133	0	3.51084	0	0	0	0	0	0						DNA-binding protein HU
WCP94_002134	0	3.51084	0	0	0	0	1.40046	1.32426						FIG00603599: hypothetical protein
WCP94_002138	0	-1.18599	0	0	0	0	-1.12083	-0.866712	CELLULAR PROCESSES	Cell Cycle, Cell Division and Death	Cell Cycle, Cell Division and Death	Cell Cycle, Cell Division and Death		DNA primase DnaG
WCP94_002143	0	2.67279	0	0	0	0	0	0	STRESS RESPONSE, DEFENSE, VIRULENCE	Stress Response, Defense and Virulence	Stress Response, Defense and Virulence	Stress Response, Defense and Virulence	Resistance to antibiotics and toxic compounds	Translation elongation factor G
WCP94_002145	0	1.13831	0	0	0	0	0	0						hypothetical protein
WCP94_002148	0	2.09827	0	2.09335	2.81325	2.20284	0	0						SAM-dependent methyltransferase
WCP94_002151	0	3.04593	0	0	3.74155	0	-1.77989	-1.72663	ENERGY	Energy and Precursor Metabolites Generation	Energy and Precursor Metabolites Generation	Energy and Precursor Metabolites Generation	Central Metabolism	Pyruvate kinase (EC 2.7.1.40)
WCP94_002158	0	-1.65385	0	-2.20768	0	0	0	0						hypothetical protein
WCP94_002183	0	-2.01727	0	0	0	0	0.802418	1.44302						hypothetical protein
WCP94_002184	0	-2.01727	0	0	0	0	0.998663	1.7231						hypothetical protein
WCP94_000896	0	-2.62714	0	-10.9987	0	-7.85432	1.29179	1.51443	METABOLISM	Nucleosides and Nucleotides	Nucleosides and Nucleotides	Nucleosides and Nucleotides	Pyrimidines	Orotidine 5'-phosphate decarboxylase (EC 4.1.1.23)
WCP94_002186	0	-3.1161	0	-5.76837	0	-5.34679	1.89607	2.28914	METABOLISM	Nucleosides and Nucleotides	Nucleosides and Nucleotides	Nucleosides and Nucleotides	Pyrimidines	Orotate phosphoribosyltransferase (EC 2.4.2.10)
WCP94_002188	0	2.16817	0	2.28525	0	2.46801	0.782813	1.04344						sigma-54 dependent DNA-binding response regulator
WCP94_002189	0	2.16817	0	0	0	0	0	0						sensor histidine kinase/response regulator( EC:2.7.3.- )
WCP94_002191	0	2.13697	0	0	0	0	3.4069	2.38676						Cytochrome c nitrite reductase, small subunit NrfH
WCP94_002192	0	2.13697	0	0	0	0	3.38569	2.25211						Cytochrome c552 precursor (EC 1.7.2.2)
WCP94_002194	0	0	0	1.85691	0	1.74971	-0.786709	-0.547033						Uncharacterized ferredoxin oxidoreductase MJ0100
WCP94_002195	0	-2.60914	-5.2772	-6.36013	-4.16846	-5.08062	-3.28165	-3.95389						hypothetical protein
WCP94_002200	0	1.25171	0	0	0	1.90714	0.979903	2.06422						branched-chain amino acid transport
WCP94_002201	0	1.25171	0	0	0	1.90714	-0.911586	-0.126776						AzlC family protein
WCP94_001138	0	-3.74961	0	-5.13677	0	-4.53703	0.584938	1.02509	METABOLISM	Nucleosides and Nucleotides	Nucleosides and Nucleotides	Nucleosides and Nucleotides	Pyrimidines	Carbamoyl-phosphate synthase small chain (EC 6.3.5.5)
WCP94_002211	0	4.05099	4.95056	3	4	3	1.18279	1.04963						isopropylmalate/homocitrate/citramalate synthase-like protein
WCP94_002213	0	-2.4047	0	-3.36922	0	-4.11556	-2.24356	-2.52994						Transcriptional regulator, AcrR family
WCP94_002214	0	0	0	-2.74587	0	-2.04405	-1.73672	-1.48495						RND efflux system, membrane fusion protein
WCP94_002215	0	0	0	-2.24613	0	-2.38699	0	0						RND efflux system, inner membrane transporter
WCP94_002221	0	0	0	0	0	1.74676	0	0						ABC transporter, ATP-binding protein (cluster 9, phospholipid)
WCP94_002222	0	3.57916	0	0	0	1.74676	-1.28408	-1.51069						ABC-type transport system involved in resistance to organic solvents, permease component
WCP94_002223	0	0	0	1.83665	0	0	-2.89395	-3.24892	PROTEIN PROCESSING	Protein Fate (folding, modification, targeting, degradation)	Protein Fate (folding, modification, targeting, degradation)	Protein Fate (folding, modification, targeting, degradation)	Protein folding	Heat shock protein GrpE
WCP94_002237	0	1.50193	0	-6.46079	-4.62144	-5.62434	0.785849	0.564641						molybdenum-pterin binding domain protein/site-specific recombinase, phage integrase family
WCP94_002245	0	5.57466	0	0	0	0	-1.47535	-1.70719						ATP/GTP-binding protein
WCP94_002247	0	2.04422	0	0	0	0	-2.43973	-3.55721						hypothetical protein
WCP94_002248	0	1.49847	0	0	0	0	-5.58673	-6.60135	PROTEIN PROCESSING	Protein Fate (folding, modification, targeting, degradation)	Protein Fate (folding, modification, targeting, degradation)	Protein Fate (folding, modification, targeting, degradation)	Protein folding	Chaperone protein ClpB (ATP-dependent unfoldase)
WCP94_002249	0	1.49847	0	0	0	0	-1.00087	-0.772788						hypothetical protein
WCP94_002260	0	5.83252	0	0	0	0	-5.10548	-5.81281	METABOLISM	Cofactors, Vitamins, Prosthetic Groups	Cofactors, Vitamins, Prosthetic Groups	Cofactors, Vitamins, Prosthetic Groups	Pyridoxine	D-3-phosphoglycerate dehydrogenase (EC 1.1.1.95)
WCP94_002273	0	0	0	0	2.70379	0	0	0						hypothetical protein
WCP94_002274	0	3.39674	4.04521	2.07674	2.70379	2.72411	1.21413	1.38531						membrane protein, Bmp family
WCP94_002275	0	3.39674	0	2.07674	0	2.72411	0	0						ABC transporter, substrate-binding protein (cluster 11, riboflavin/purine nucleoside/unknown)
WCP94_002278	-6.41965	-5.27817	-5.47377	-7.92984	-4.69909	-8.2529	3.49944	3.55503						hypothetical protein
WCP94_002279	-6.41965	-5.27817	-5.47377	-7.92984	-4.69909	-8.2529	2.02293	1.85243						Putative inner membrane protein
WCP94_002280	15.5956	0	0	0	0	0	1.33793	0.27904						hypothetical protein
WCP94_002282	0	0	0	-2.44095	0	-2.14294	-0.447544	0.701813						hypothetical protein
WCP94_002283	0	1.85833	0	0	0	0	-1.81636	-1.4988	METABOLISM	Amino Acids and Derivatives	Amino Acids and Derivatives	Amino Acids and Derivatives	Arginine; urea cycle, creatine, polyamines	N-acetyl-gamma-glutamyl-phosphate reductase (EC 1.2.1.38)
WCP94_002284	0	1.24094	0	1.38942	0	0	-4.99933	-5.13993						hypothetical protein
WCP94_002285	0	1.24094	0	1.38942	0	0	0.888293	1.12949	METABOLISM	Carbohydrates	Carbohydrates	Carbohydrates	CO2 fixation	Serine--glyoxylate aminotransferase (EC 2.6.1.45)
WCP94_002286	0	1.552	0	0	0	0	0	0						23S rRNA (cytosine(1962)-C(5))-methyltransferase (EC 2.1.1.191)
WCP94_002290	0	-1.18171	0	0	0	0	0	0						hypothetical protein
WCP94_002291	0	-1.18171	0	0	0	0	-3.66303	-4.29792						Hydroxylamine reductase (EC 1.7.99.1)
WCP94_002297	-15.3334	-4.44321	-5.82943	-4.61706	-5.59645	-4.36593	-1.87764	-1.86954						CBS domain protein
WCP94_002304	0	-1.32055	0	0	0	0	1.27783	1.44849	PROTEIN PROCESSING	Protein Synthesis	Protein Synthesis	Protein Synthesis	Aminoacyl-tRNA-synthetases	Methionyl-tRNA synthetase (EC 6.1.1.10)
WCP94_002312	0	-1.1994	0	0	0	0	0	0						Competence protein ComGF
WCP94_002313	0	1.21513	0	0	0	0	0.504032	0.984871	PROTEIN PROCESSING	Protein Synthesis	Protein Synthesis	Protein Synthesis	Ribosome biogenesis	LSU ribosomal protein L13p (L13Ae)
WCP94_002316	-15.8525	1.42254	-15.9394	-17.0169	-16.86	-12.7487	1.16628	1.46297						hypothetical protein
WCP94_002317	-15.8525	-15.6462	-15.9394	-17.0169	-16.86	-12.7487	0.168361	0.748486						RNA polymerase-binding transcription factor DksA
WCP94_002320	0	1.53638	0	0	0	0	-1.53047	-0.669335						TraR/YbiI family protein
WCP94_002322	0	1.37057	0	0	0	0	-2.605	-2.03191	METABOLISM	Amino Acids and Derivatives	Amino Acids and Derivatives	Amino Acids and Derivatives	Proline and 4-hydroxyproline	N-acetylornithine aminotransferase (EC 2.6.1.11)
WCP94_002334	0	1.10624	0	0	0	0	1.34552	1.8336	DNA PROCESSING	DNA Processing	DNA Processing	DNA Processing	DNA repair	Exodeoxyribonuclease VII large subunit (EC 3.1.11.6)
WCP94_002335	0	4.77957	0	0	0	0	0	0						hypothetical protein
WCP94_002338	0	1.16212	0	0	0	0	0	0						hypothetical protein
WCP94_002343	0	-3.05568	0	-3.69836	0	-3.19571	0	0						Transcription elongation factor GreA
WCP94_002346	-16.3028	-10.3752	-6.72182	-17.4498	-5.12921	-8.33706	1.27576	1.87537						RNA-binding protein
WCP94_002347	0	-10.3752	-6.72182	-17.4498	-5.12921	-8.33706	0	0						hypothetical protein
WCP94_002349	0	4.06503	0	0	0	0	0	0						hypothetical protein
WCP94_002350	0	4.06503	0	0	0	0	0.826623	1.47622	ENERGY	Energy and Precursor Metabolites Generation	Energy and Precursor Metabolites Generation	Energy and Precursor Metabolites Generation	Fermentation	Alcohol dehydrogenase (EC 1.1.1.1)
WCP94_002354	0	6.6303	0	0	0	0	0	0	CELLULAR PROCESSES	Cell Cycle, Cell Division and Death	Cell Cycle, Cell Division and Death	Cell Cycle, Cell Division and Death		Diadenylate cyclase spyDAC; Bacterial checkpoint controller DisA with nucleotide-binding domain
WCP94_002355	0	6.6303	0	0	0	0	0	0	CELLULAR PROCESSES	Cell Cycle, Cell Division and Death	Cell Cycle, Cell Division and Death	Cell Cycle, Cell Division and Death		Uncharacterized secreted protein associated with spyDAC
WCP94_002361	0	-3.13567	0	-3.13602	0	-3.04027	0.842236	1.48295						23S rRNA (uridine(2552)-2'-O)-methyltransferase (EC 2.1.1.166)
WCP94_002362	0	-3.13567	0	0	0	0	0.824046	1.57	DNA PROCESSING	DNA Processing	DNA Processing	DNA Processing	DNA recombination	Probable transcriptional regulatory protein YebC
WCP94_002364	0	-1.32788	0	0	0	0	0.284651	-0.477154						hypothetical protein
WCP94_004359	0	-2.02413	0	-4.70407	0	-4.94673	0.603948	1.28624	METABOLISM	Nucleosides and Nucleotides	Nucleosides and Nucleotides	Nucleosides and Nucleotides	Pyrimidines	Carbamoyl-phosphate synthase large chain (EC 6.3.5.5)
WCP94_002375	0	0	4.31962	0	0	0	0	0	METABOLISM	Cofactors, Vitamins, Prosthetic Groups	Cofactors, Vitamins, Prosthetic Groups	Cofactors, Vitamins, Prosthetic Groups	Tetrapyrroles	Porphobilinogen synthase (EC 4.2.1.24)
WCP94_002380	0	7.76422	0	0	0	0	0	0	METABOLISM	Fatty Acids, Lipids, and Isoprenoids	Fatty Acids, Lipids, and Isoprenoids	Fatty Acids, Lipids, and Isoprenoids	Isoprenoids	1-deoxy-D-xylulose 5-phosphate reductoisomerase (EC 1.1.1.267)
WCP94_002381	0	7.76422	0	0	0	0	1.95981	2.61606						hypothetical protein
WCP94_002384	0	-1.16142	0	0	0	0	0	0	PROTEIN PROCESSING	Protein Synthesis	Protein Synthesis	Protein Synthesis	Translation	Ribosome recycling factor
WCP94_002389	0	-1.5292	0	0	0	0	1.7263	1.86194	PROTEIN PROCESSING	Protein Synthesis	Protein Synthesis	Protein Synthesis	Translation	Translation elongation factor Ts
WCP94_002390	0	-1.5292	0	0	0	0	1.02349	1.11265	PROTEIN PROCESSING	Protein Synthesis	Protein Synthesis	Protein Synthesis	Ribosome biogenesis	SSU ribosomal protein S2p (SAe)
WCP94_002397	0	3.12678	0	0	0	0	-2.81051	-2.76695						Putative inner membrane protein
WCP94_002400	0	0	0	-3.08509	0	-2.68335	0	0	METABOLISM	Amino Acids and Derivatives	Amino Acids and Derivatives	Amino Acids and Derivatives	Proline and 4-hydroxyproline	NADP-specific glutamate dehydrogenase (EC 1.4.1.4)
WCP94_001565	0	-1.83611	0	-3.98112	0	-3.80137	0.925688	1.10305	METABOLISM	Nucleosides and Nucleotides	Nucleosides and Nucleotides	Nucleosides and Nucleotides	Purines	Phosphoribosylamine--glycine ligase (EC 6.3.4.13)
WCP94_004357	0	1.63222	0	-3.7462	0	-3.42282	1.04024	1.37874	METABOLISM	Nucleosides and Nucleotides	Nucleosides and Nucleotides	Nucleosides and Nucleotides	Purines	Amidophosphoribosyltransferase (EC 2.4.2.14)
WCP94_002405	6.39629	2.99189	5.04312	1.60986	3.59525	0	0	0	DNA PROCESSING	DNA Processing	DNA Processing	DNA Processing	DNA repair	ADP-ribose pyrophosphatase of COG1058 family (EC 3.6.1.13) / Nicotinamide-nucleotide amidase (EC 3.5.1.42)
WCP94_002406	0	2.99189	0	0	0	0	0.588865	1.00782						Hypothetical 918 kDa protein Y4LL
WCP94_002410	0	-2.85892	0	-1.36062	0	0	0	0						TRAP-type C4-dicarboxylate transport system, periplasmic component
WCP94_002412	0	-1.1363	0	0	0	0	1.00268	1.33156						TRAP-type C4-dicarboxylate transport system, large permease component
WCP94_002425	0	1.20205	0	0	0	1.54107	2.22301	3.02283						TRAP-type C4-dicarboxylate transport system, small permease component, clustered with pyruvate formate-lyase / TRAP-type C4-dicarboxylate transport system, large permease component, clustered with pyruvate formate-lyase
WCP94_002427	0	3.39672	0	1.83178	2.58593	2.24036	0	0						Homoserine O-succinyltransferase (EC 2.3.1.46)
WCP94_002428	0	2.65865	0	1.96881	2	2.19368	-1.28607	-1.78029						O-acetylhomoserine sulfhydrylase (EC 2.5.1.49) @ O-succinylhomoserine sulfhydrylase (EC 2.5.1.48)
WCP94_002429	0	2.65865	0	1.96881	0	2.19368	1.47878	0.392708						Iron-sulfur cluster regulator IscR
WCP94_002431	0	-4.22586	-2	-7.48925	0	-8.89154	0.847911	1.01736						Protein translocase subunit YajC
WCP94_002432	-16.1545	-4.22586	-4.29368	-4.50255	-3.71344	-4.30023	1.73729	1.92684						Protein translocase subunit SecD
WCP94_002433	0	-5.37048	3.82472	-7.37685	0	-5.5521	1.72126	2.08989						Protein translocase subunit SecF
WCP94_002434	0	0	3.82472	0	2.78659	0	0.942949	1.59542						Cobalt-zinc-cadmium resistance protein
WCP94_002441	0	0	0	0	4.19085	0	0.587706	0.902273						hypothetical protein
WCP94_002442	0	0	0	0	4.19085	0	0.23855	0.686007						Transcription accessory protein (S1 RNA-binding domain)
WCP94_002444	0	1.20683	0	0	0	0	-2.65252	-2.09383						hypothetical protein
WCP94_002445	0	1.52707	0	0	0	0	0	0						hypothetical protein
WCP94_002446	0	1.52707	0	0	0	0	-1.11473	-0.749052						hypothetical protein
WCP94_002448	0	1.17196	0	0	0	0	0	0						membrane proteins related to metalloendopeptidases
WCP94_002450	0	2.77196	0	0	0	0	0.246293	-0.352005						Septum-associated rare lipoprotein A
WCP94_002452	0	1.94573	0	0	0	0	-1.92485	-1.78575						Integral membrane protein TerC
WCP94_002454	0	-2.00621	0	-1.10511	0	-1.48875	0	0						hypothetical protein
WCP94_002455	0	-2.38892	0	0	0	0	0	0						Outer membrane lipoprotein
WCP94_002459	0	2.19811	0	0	0	0	0.960311	1.2652						16S rRNA (guanine(527)-N(7))-methyltransferase (EC 2.1.1.170)
WCP94_002470	0	0	3	0	0	0	0	0						Uncharacterized amino acid permease, GabP family
WCP94_002471	0	15.2666	0	0	0	0	0	0						Transcriptional regulator
WCP94_002472	0	-2.47366	-3.3025	0	0	0	-0.552499	-1.64855						Aspartate ammonia-lyase (EC 4.3.1.1)
WCP94_002479	15.4152	0	0	0	0	0	-1.2475	-0.876278						hypothetical protein
WCP94_002480	15.4152	0	0	0	0	0	0	0						D-glycero-beta-D-manno-heptose 1-phosphate adenylyltransferase (EC 2.7.7.70) / D-glycero-beta-D-manno-heptose-7-phosphate kinase (EC 2.7.1.167)
WCP94_002482	0	0	3.68944	0	0	0	0	0	PROTEIN PROCESSING	Protein Synthesis	Protein Synthesis	Protein Synthesis	Aminoacyl-tRNA-synthetases	Tyrosyl-tRNA synthetase (EC 6.1.1.1)
WCP94_002483	0	17.0662	3.68944	0	0	0	-3.01999	-2.97757	PROTEIN PROCESSING	Protein Synthesis	Protein Synthesis	Protein Synthesis	Aminoacyl-tRNA-synthetases	Cys-tRNA(Pro) deacylase YbaK
WCP94_002484	0	17.0662	0	0	0	0	-0.560951	0.255807						Arylesterase precursor (EC 3.1.1.2)
WCP94_002491	0	0	-3.33333	-1.50783	-3.17632	-1.46558	-2.51577	-2.73378	PROTEIN PROCESSING	Protein Fate (folding, modification, targeting, degradation)	Protein Fate (folding, modification, targeting, degradation)	Protein Fate (folding, modification, targeting, degradation)	Protein degradation	ATP-dependent protease La (EC 3.4.21.53) Type I
WCP94_002501	0	-2.46974	0	0	0	0	2.61541	2.53674						dCMP deaminase (EC 3.5.4.12)
WCP94_002505	0	-1.66529	0	0	0	0	0	0	METABOLISM	Fatty Acids, Lipids, and Isoprenoids	Fatty Acids, Lipids, and Isoprenoids	Fatty Acids, Lipids, and Isoprenoids	Fatty acids	3-oxoacyl-[acyl-carrier protein] reductase (EC 1.1.1.100), FadG
WCP94_002508	0	-3.01975	0	-2.02711	0	-2.07934	0	0	PROTEIN PROCESSING	Protein Synthesis	Protein Synthesis	Protein Synthesis	Ribosome biogenesis	LSU ribosomal protein L32p @ LSU ribosomal protein L32p, zinc-dependent
WCP94_002509	0	-3.01975	0	-2.02711	0	-2.07934	0	0						FIG01269488: protein, clustered with ribosomal protein L32p
WCP94_002510	0	1.78879	0	0	0	0	1.8654	2.09892						hypothetical protein
WCP94_002511	0	1.78879	0	0	0	0	0.902127	1.32372	METABOLISM	Amino Acids and Derivatives	Amino Acids and Derivatives	Amino Acids and Derivatives	Aromatic amino acids and derivatives	Biosynthetic Aromatic amino acid aminotransferase alpha (EC 2.6.1.57) @ Aspartate aminotransferase (EC 2.6.1.1)
WCP94_002513	0	0	4.87951	0	0	0	0	0						FIG00602955: hypothetical protein
WCP94_002514	0	1.65076	0	0	0	0	0.341865	0.820758	STRESS RESPONSE, DEFENSE, VIRULENCE	Stress Response, Defense and Virulence	Stress Response, Defense and Virulence	Stress Response, Defense and Virulence	Stress Response	16S rRNA (uracil(1498)-N(3))-methyltransferase (EC 2.1.1.193)
WCP94_004177	0	-2.45603	0	-3.19489	-4.37485	-3.75218	1.37756	1.55983	METABOLISM	Nucleosides and Nucleotides	Nucleosides and Nucleotides	Nucleosides and Nucleotides	Purines	Phosphoribosylaminoimidazole-succinocarboxamide synthase (EC 6.3.2.6)
WCP94_002520	0	1.92933	0	0	0	0	-0.0519637	-1.62349	METABOLISM	Phosphate Metabolism	Phosphate Metabolism	Phosphate Metabolism		Phosphate ABC transporter, substrate-binding protein PstS (TC 3.A.1.7.1)
WCP94_002547	0	2.1154	0	2.22895	0	2.32186	-0.588901	-0.383808	METABOLISM	Cofactors, Vitamins, Prosthetic Groups	Cofactors, Vitamins, Prosthetic Groups	Cofactors, Vitamins, Prosthetic Groups	NAD and NADP	Nicotinate-nucleotide adenylyltransferase (EC 2.7.7.18)
WCP94_002548	0	2.1154	0	2.22895	0	2.32186	-2.74963	-2.33477	METABOLISM	Amino Acids and Derivatives	Amino Acids and Derivatives	Amino Acids and Derivatives	Proline and 4-hydroxyproline	Gamma-glutamyl phosphate reductase (EC 1.2.1.41)
WCP94_002550	0	-1.37655	0	-1.90035	0	-1.60388	-0.797265	-0.558413						hypothetical protein
WCP94_002551	0	5.36704	0	0	0	0	1.3049	1.50358	METABOLISM	Amino Acids and Derivatives	Amino Acids and Derivatives	Amino Acids and Derivatives	Aromatic amino acids and derivatives	Indolepyruvate oxidoreductase subunit IorA (EC 1.2.7.8)
WCP94_002556	-17.1901	-17.1403	-7.92241	-18.3618	-6.26293	-19.8488	1.50717	1.45641						SNF2/helicase domain protein
WCP94_002560	0	15.2752	2.6032	1.62282	0	1.74346	1.70201	1.50356						hypothetical protein
WCP94_002561	0	1.9192	2.6032	1.62282	0	1.74346	1.5019	1.52024						Coenzyme A ligase
WCP94_002562	5.85324	2.3071	4.86111	0	3.2224	0	0	0						Uncharacterized protein MK1497
WCP94_002563	5.85324	2.3071	4.86111	0	3.2224	0	0	0						hypothetical protein
WCP94_002566	0	-1.48846	0	0	0	0	0	0						hypothetical protein
WCP94_002567	0	-1.48846	0	0	0	0	0	0						Tryptophan synthase (indole-salvaging) (EC 4.2.1.122)
WCP94_002569	0	-2.63459	0	2.1383	0	0	1.66483	2.11645						TRAP-type uncharacterized transport system, fused permease component
WCP94_002570	0	1.2002	0	2.1383	0	0	0	0						TRAP transporter solute receptor, TAXI family precursor
WCP94_002575	0	1.29715	3.30873	1.62218	0	0	0	0						hypothetical protein
WCP94_002576	0	1.29715	3.30873	1.62218	0	0	1.04084	2.15621	STRESS RESPONSE, DEFENSE, VIRULENCE	Stress Response, Defense and Virulence	Stress Response, Defense and Virulence	Stress Response, Defense and Virulence	Resistance to antibiotics and toxic compounds	Transcription termination factor Rho
WCP94_002581	0	1.25931	0	-2.1223	0	0	0.652309	1.15379						ABC transporter, ATP-binding protein (cluster 3, basic aa/glutamine/opines)
WCP94_002582	0	0	2.54788	0	0	0	0	0						ABC transporter, permease protein (cluster 3, basic aa/glutamine/opines)
WCP94_002591	0	-1.84865	0	-1.40417	0	0	-2.35078	-2.19544	CELLULAR PROCESSES	Cell Cycle, Cell Division and Death	Cell Cycle, Cell Division and Death	Cell Cycle, Cell Division and Death		Transcriptional regulator MraZ
WCP94_002592	0	-1.84865	0	-2.66482	0	0	1.23768	1.46312	CELLULAR PROCESSES	Cell Cycle, Cell Division and Death	Cell Cycle, Cell Division and Death	Cell Cycle, Cell Division and Death		16S rRNA (cytosine(1402)-N(4))-methyltransferase (EC 2.1.1.199)
WCP94_002605	0	-1.90124	0	-2.01216	0	-1.80151	0	0	CELLULAR PROCESSES	Cell Cycle, Cell Division and Death	Cell Cycle, Cell Division and Death	Cell Cycle, Cell Division and Death		Cell division protein FtsA
WCP94_002615	0	0	0	2.75979	0	2.38108	0.560866	0.98068						Low-specificity L-threonine aldolase (EC 4.1.2.48)
WCP94_002617	0	0	0	1.67439	0	0	-2.04701	-2.85196						Rubrerythrin-like protein DVU2318
WCP94_002629	0	-1.86647	0	0	0	0	2.5439	3.02031						FIG092679: Fe-S oxidoreductase / FIG017108: hypothetical protein
WCP94_002630	0	-1.86647	0	0	0	0	-0.16675	0.510386						hypothetical protein
WCP94_002694	0	16.0761	0	0	0	0	0	0	CELLULAR PROCESSES	Clustering-based subsystems	Clustering-based subsystems	Clustering-based subsystems	Cell Division	Chromosome (plasmid) partitioning protein ParA
WCP94_002695	0	16.0761	0	0	0	0	0	0						hypothetical protein
WCP94_002699	0	1.32499	0	2.59902	2.87521	2.95815	-2.47894	-2.80309						FAD:protein FMN transferase (EC 2.7.1.180) @ FAD:protein FMN transferase (EC 2.7.1.180), RnfDG-associated
WCP94_002700	0	1.32499	0	0	0	1.76083	-2.71116	-2.73573						Electron transport complex protein RnfB
WCP94_002701	0	3.1519	0	0	0	3.05266	-2.95308	-3.15409						Electron transport complex protein RnfA
WCP94_002702	0	0	0	0	0	3.05266	-3.78918	-3.25648						Electron transport complex protein RnfE
WCP94_002703	0	3.81437	6.235	3.52383	5.97853	3.96828	-3.69286	-4.04332						Electron transport complex protein RnfG
WCP94_002704	0	3.81437	6.235	3.52383	5.97853	3.96828	-2.39779	-3.29225						Electron transport complex protein RnfD
WCP94_002705	0	1.65786	4.18001	0	0	1.64144	-2.80427	-2.73644						hypothetical protein
WCP94_002706	0	1.65786	0	0	2.53818	1.64144	-3.19739	-3.57225						Electron transport complex protein RnfC
WCP94_002707	0	2.25414	0	0	2.53818	2.06079	-3.47846	-3.59817						Cytochrome c family protein
WCP94_002708	6.15815	1.11789	4.31446	1.33089	2.59139	1.43292	-3.21278	-3.90516						Periplasmic [FeFe] hydrogenase small subunit (EC 1.12.7.2)
WCP94_002709	6.15815	1.51303	4.31446	1.33089	2.59139	1.43292	-3.9508	-4.65232						Periplasmic [FeFe] hydrogenase large subunit (EC 1.12.7.2)
WCP94_002710	0	3.42202	3.49086	1.17892	2.38585	1.37143	-5.37381	-5.55472						[FeFe]-hydrogenase maturation protein HydG
WCP94_002730	0	-1.3101	0	0	0	0	0	0						hypothetical protein
WCP94_002731	0	-1.20414	0	0	0	0	0	0						hypothetical protein
WCP94_002764	16.4756	0	0	0	0	0	-1.35622	-1.31744						Heterodimeric efflux ABC transporter, permease/ATP-binding subunit 2
WCP94_002792	0	0	4.58962	0	0	0	0	0						hypothetical protein
WCP94_002833	0	1.09164	0	0	0	0	1.30072	1.17616	METABOLISM	Amino Acids and Derivatives	Amino Acids and Derivatives	Amino Acids and Derivatives	Branched-chain amino acids	Dihydroxy-acid dehydratase (EC 4.2.1.9)
WCP94_002834	0	1.35271	3.3202	0	3.05802	0	1.92857	1.66218						hypothetical protein
WCP94_002835	0	0	3.3202	0	3.05802	0	0	0						hypothetical protein
WCP94_002841	0	1.17122	0	0	0	0	-1.44731	-1.20245						Polysaccharide deacetylase
WCP94_002849	0	-1.5967	0	0	0	0	0.702895	0.964315						KH domain RNA binding protein YlqC
WCP94_002850	0	-1.5967	0	0	0	0	0.774484	1.1184						16S rRNA processing protein RimM
WCP94_002856	0	3.52495	0	0	0	0	0	0	METABOLISM	Amino Acids and Derivatives	Amino Acids and Derivatives	Amino Acids and Derivatives	Aromatic amino acids and derivatives	Chorismate synthase (EC 4.2.3.5)
WCP94_002874	0	0	5.6444	0	0	0	-1.16444	-0.26971						Transcriptional regulatory protein RtcR
WCP94_002875	0	0	5.6444	0	0	0	-1.89072	-0.110707						hypothetical protein
WCP94_002877	0	-1.29117	0	-2.22672	-2.3442	-1.61289	0	0						dinitrogenase iron-molybdenum cofactor protein
WCP94_002878	0	-1.29117	0	-2.22672	-2.3442	-1.61289	-1.44748	-0.148375						MinD superfamily P-loop ATPase containing an inserted ferredoxin domain
WCP94_002896	0	0	0	-2.47836	0	0	0	0						Sensory box histidine kinase
WCP94_002912	-9.63082	-6.42615	-5.85618	-5.5976	-6.75966	-5.93161	1.12041	1.3344						phosphoenolpyruvate synthase, putative
WCP94_002921	0	1.26449	0	0	0	0	-0.345964	-1.42247						HtrA protease/chaperone protein
WCP94_002929	0	2.88904	0	0	0	0	-1.2733	-1.20659						ABC transporter, ATP-binding protein (cluster 10, nitrate/sulfonate/bicarbonate)
WCP94_002930	0	2.88904	0	0	0	0	-1.27086	-1.17539						ABC transporter, substrate-binding protein (cluster 10, nitrate/sulfonate/bicarbonate)
WCP94_002981	0	1.30422	0	0	0	0	-2.81459	-3.54325						hypothetical protein
WCP94_002982	0	1.30422	4.17664	1	3.40125	0	0	0	ENERGY	Energy and Precursor Metabolites Generation	Energy and Precursor Metabolites Generation	Energy and Precursor Metabolites Generation	Fermentation	Alcohol dehydrogenase (EC 1.1.1.1)
WCP94_003054	0	-1.65943	0	-1.86429	0	0	0	0						transcriptional regulator-like
WCP94_003058	0	1.47496	0	0	0	0	1.93227	1.92254						SAM-dependent methyltransferase DSY4148 (UbiE paralog)
WCP94_003086	7.37184	1.96814	5.96553	1.76628	4.11575	1.82102	0	0						Alkanesulfonates-binding protein
WCP94_003089	15.2426	0	0	0	0	0	-0.87247	-1.26459						L-aspartate oxidase-like protein
WCP94_003090	0	0	7.83042	0	0	0	-0.499937	-1.45036						Two-component system response regulator protein
WCP94_003092	0	3.75237	0	2.47619	0	2.31597	0	0						UPF0386 protein YjhX
WCP94_003096	0	3.56004	0	0	0	0	0	0						ABC transporter, substrate-binding protein (cluster 1, maltose/g3p/polyamine/iron)
WCP94_003118	0	0	4.43709	0	0	2.88944	-0.754951	-0.606786						Two-component system sensor histidine kinase
WCP94_003120	0	1.55864	0	0	0	0	1.31091	1.09095						hypothetical protein
WCP94_003121	0	1.55864	0	0	0	0	0	0						hypothetical protein
WCP94_003122	0	1.55864	0	2.10269	0	1.65123	1.53251	1.65084						Methionine ABC transporter substrate-binding protein
WCP94_003123	0	0	0	2.10269	0	1.65123	1.10179	1.34352						Methionine ABC transporter permease protein
WCP94_003124	0	0	0	2.10269	0	0	0	0						Methionine ABC transporter ATP-binding protein
WCP94_003130	15.5674	0	0	0	0	0	2.40191	1.90693	ENERGY	Respiration	Respiration	Respiration	Electron accepting reactions	Anaerobic dimethyl sulfoxide reductase chain C (EC 1.8.5.3), anchor subunit
WCP94_003143	0	1.01416	0	0	0	0	0.341383	-0.406104						Membrane-bound lytic murein transglycosylase D
WCP94_003151	0	1.33554	0	0	0	0	0.724243	1.2479						oxidoreductase, FAD/iron-sulfur cluster-binding domain protein
WCP94_003152	0	-1.07255	0	-5.17418	0	-4.26558	1.51965	1.99787						NADH-dependent reduced ferredoxin:NADP+ oxidoreductase subunit A
WCP94_003153	0	-1.07255	0	-5.17418	0	-4.26558	1.80245	2.42585						NADH-dependent reduced ferredoxin:NADP+ oxidoreductase subunit B
WCP94_003155	0	1.16078	0	0	0	0	-4.98833	-6.02528						hypothetical protein
WCP94_003156	0	1.16078	0	0	0	0	1.57074	0.853387						Putative periplasmic protein
WCP94_003160	0	1.41877	0	0	0	0	1.05504	1.49049						Cytosolic Fe-S cluster assembling factor NBP35
WCP94_003163	0	0	0	1.46235	0	0	1.53931	1.68283						hypothetical protein
WCP94_003165	-16.4293	-16.3244	-16.478	-17.579	-17.3596	-19.0606	1.06383	1.53019						Fructose-1,6-bisphosphatase, type I (EC 3.1.3.11)
WCP94_003176	0	-3.58397	0	-2.30085	0	-2.70882	0	0						FIG00602384: hypothetical protein
WCP94_003177	0	1.00727	0	-2.30085	0	-2.70882	1.3795	1.19706	METABOLISM	Amino Acids and Derivatives	Amino Acids and Derivatives	Amino Acids and Derivatives	Branched-chain amino acids	Acetolactate synthase large subunit (EC 2.2.1.6)
WCP94_003179	0	-1.48484	0	0	0	0	0.605285	0.971442	METABOLISM	Amino Acids and Derivatives	Amino Acids and Derivatives	Amino Acids and Derivatives	Branched-chain amino acids	Ketol-acid reductoisomerase (NADP(+)) (EC 1.1.1.86)
WCP94_003180	0	-1.48484	0	0	0	0	-1.62601	-1.55909						hypothetical protein
WCP94_003193	0	1.94329	2.63558	0	0	1.63915	0	0						nuclease domain protein
WCP94_003194	0	1.94329	2.63558	0	0	1.63915	-1.57288	-0.214032						hypothetical protein
WCP94_003195	0	-1.42568	0	0	0	0	0	0						hypothetical protein
WCP94_003196	0	-1.42568	0	0	0	0	0.949351	1.2642	PROTEIN PROCESSING	Protein Synthesis	Protein Synthesis	Protein Synthesis	Translation	Energy-dependent translational throttle protein EttA
WCP94_003260	0	-1.11019	0	-3.25004	0	0	-1.45087	-1.33443						putative lipoprotein
WCP94_003264	0	3.24553	0	0	0	0	-0.812748	-1.49948	METABOLISM	Fatty Acids, Lipids, and Isoprenoids	Fatty Acids, Lipids, and Isoprenoids	Fatty Acids, Lipids, and Isoprenoids	Phospholipids	Alcohol dehydrogenase (EC 1.1.1.1)
WCP94_003266	0	-2.9148	0	0	0	0	-1.51005	-1.50615						Sodium/proline symporter
WCP94_003267	0	-2.9148	0	0	0	0	-1.40394	-1.46284						hypothetical protein
WCP94_003269	0	1.40006	0	1.13647	0	1.42557	-1.18342	-1.30452	MEMBRANE TRANSPORT	Membrane Transport	Membrane Transport	Membrane Transport	Multidrug efflux systems	Type I secretion outer membrane protein, TolC family
WCP94_003290	0	1.92245	3.51113	0	0	0	0.812567	0.970933	PROTEIN PROCESSING	Protein Synthesis	Protein Synthesis	Protein Synthesis		Ribosome LSU-associated GTP-binding protein HflX
WCP94_003297	0	0	0	-1.68231	0	-1.66449	1.60327	1.92345	PROTEIN PROCESSING	Protein Synthesis	Protein Synthesis	Protein Synthesis		GTP-binding protein TypA/BipA
WCP94_003318	0	-2.13595	-3.52982	-6.07043	0	-4.23218	1.4991	1.88584	DNA PROCESSING	DNA Processing	DNA Processing	DNA Processing	DNA repair	DNA mismatch repair protein MutS
WCP94_003319	0	-2.13595	-3.52982	-6.07043	0	-4.23218	1.27463	1.33392						hypothetical protein
WCP94_003320	0	-2.13595	0	-6.07043	0	-4.23218	0	0						FIG049476: HIT family protein
WCP94_003363	8.58043	0	7.45412	0	5.00415	0	-2.17014	-2.03088			Phage			Phage antirepressor protein
WCP94_003401	0	1.69167	0	0	0	0	0	0						hypothetical protein
WCP94_003412	0	2.08934	0	0	0	0	2.27125	2.22623						hypothetical protein
WCP94_003419	0	5.89219	0	0	0	0	-2.68927	-3.16842						hypothetical protein
WCP94_003420	0	5.89219	0	0	0	0	-2.01906	-2.25539						hypothetical protein
WCP94_003485	0	4.13909	2.80761	1.87883	0	2.11816	-3.33584	-2.41598						putative TonB-dependent receptor
WCP94_003486	0	4.13909	2.80761	1.87883	0	2.11816	-3.48289	-2.87939						Efflux ABC transporter, permease protein
WCP94_003489	0	1.14068	0	0	0	0	-5.32018	-5.56371						ABC transporter, ATP-binding protein (cluster 8, B12/iron complex)
WCP94_003490	0	1.14068	0	0	0	0	-4.88235	-5.29926						TonB-dependent receptor protein
WCP94_003491	0	1.18827	0	1.49472	0	1.83654	-4.29121	-4.81396						Aerobic cobaltochelatase CobN subunit (EC 6.6.1.2)
WCP94_003492	0	0	15.172	0	0	0	-3.86037	-4.25122						ChlI component of cobalt chelatase involved in B12 biosynthesis / ChlD component of cobalt chelatase involved in B12 biosynthesis
WCP94_003535	0	2.85432	0	1.25386	0	1.28964	0.951496	0.480147						UBA/THIF-type NAD/FAD binding protein
WCP94_003536	0	2.85432	0	1.25386	0	1.28964	1.0836	-0.148681						Aldehyde ferredoxin oxidoreductase (EC 1.2.7.5)
WCP94_003538	0	1.74502	0	0	0	0	0	0	METABOLISM	Carbohydrates	Carbohydrates	Carbohydrates	Sugar alcohols	Ethanolamine utilization polyhedral-body-like protein EutS
WCP94_003549	0	4.37183	0	0	0	0	0	0	DNA PROCESSING	DNA Processing	DNA Processing	DNA Processing	DNA uptake, competence	SSU ribosomal protein S20p
WCP94_003551	0	-1.37283	0	-3.25009	0	-2.01794	1.03065	1.3822	PROTEIN PROCESSING	Protein Synthesis	Protein Synthesis	Protein Synthesis	Aminoacyl-tRNA-synthetases	Glycyl-tRNA synthetase alpha chain (EC 6.1.1.14)
WCP94_003552	0	-1.37283	0	-3.25009	0	-2.01794	2.15694	2.08391	DNA PROCESSING	DNA Processing	DNA Processing	DNA Processing	DNA repair	DNA recombination and repair protein RecO
WCP94_003566	-6.92433	-2.20564	-4.10321	-7.53176	-4.01079	-6.83144	1.57045	1.74635						hypothetical protein
WCP94_000918	0	1.57137	0	0	0	0	0	0	METABOLISM	Nucleosides and Nucleotides	Nucleosides and Nucleotides	Nucleosides and Nucleotides	Purines	Xanthine dehydrogenase, molybdenum binding subunit (EC 1.17.1.4)
WCP94_003570	0	-2.94658	0	-1.65688	0	-1.75079	1.87788	1.71112	ENERGY	Energy and Precursor Metabolites Generation	Energy and Precursor Metabolites Generation	Energy and Precursor Metabolites Generation	Central Metabolism	Pyruvate-flavodoxin oxidoreductase
WCP94_003571	0	1.46911	0	0	0	0	1.78398	1.90711	ENERGY	Energy and Precursor Metabolites Generation	Energy and Precursor Metabolites Generation	Energy and Precursor Metabolites Generation	Central Metabolism	BioD-like N-terminal domain / Phosphate acetyltransferase (EC 2.3.1.8)
WCP94_003579	0	1.70888	0	0	0	0	-1.10941	-2.25647						NADPH:quinone oxidoreductase
WCP94_003585	0	0	0	0	0	1.74347	-0.758478	-0.788285						hypothetical protein
WCP94_003586	0	1.44312	0	0	0	1.74347	3.17803	2.23601						Amidohydrolase-like
WCP94_003612	0	1.98612	0	0	0	0	0	0						Proton/glutamate symporter @ Sodium/glutamate symporter
WCP94_003614	0	0	0	2.29571	0	0	-0.14825	-0.839775						Demethylmenaquinone methyltransferase (EC 2.1.1.163)
WCP94_003615	0	0	0	2.29571	0	0	1.52078	0.817535						hypothetical protein
WCP94_003616	0	6.94238	0	0	0	0	0	0						Integration host factor alpha subunit
WCP94_003627	0	-3.78806	-5.05207	-3.06012	2.73079	-2.30974	1.48585	1.88272						FIG137478: Hypothetical protein
WCP94_003628	0	-3.78806	-5.05207	-5.23948	-3.36228	-4.72038	0.883273	1.07688						hypothetical protein
WCP94_002185	0	-2.01727	0	0	0	0	0.783765	1.44337	METABOLISM	Nucleosides and Nucleotides	Nucleosides and Nucleotides	Nucleosides and Nucleotides	Purines	Adenylosuccinate lyase (EC 4.3.2.2) @ SAICAR lyase (EC 4.3.2.2)
WCP94_003637	0	3.2601	0	0	0	0	-1.7077	-2.22159	CELLULAR PROCESSES	Cell Cycle, Cell Division and Death	Cell Cycle, Cell Division and Death	Cell Cycle, Cell Division and Death	Stationary phase, Dormancy, Persistence	RNA polymerase sigma-54 factor RpoN
WCP94_003638	0	1	0	0	0	0	0	0	PROTEIN PROCESSING	Protein Synthesis	Protein Synthesis	Protein Synthesis	Ribosome biogenesis	Ribosome hibernation promoting factor Hpf
WCP94_003640	0	3.28324	0	0	0	0	0	0						Transporter, LysE family
WCP94_003644	6.24236	0	4.82104	0	4.66415	0	-1.33432	-2.15717			Phage			Phage protein
WCP94_003700	0	6.27559	0	0	0	0	-3.22545	-3.83622						hypothetical protein
WCP94_003701	0	6.27559	0	0	0	0	0	0						hypothetical protein
WCP94_003720	0	-3.3214	-4.36618	-6.75953	0	-5.51886	1.01833	1.29799	ENERGY	Respiration	Respiration	Respiration	Biogenesis of respiratory chain components	[NiFe] hydrogenase nickel incorporation-associated protein HypB
WCP94_003721	0	-3.66426	0	-3.99316	-5.47852	-4.06059	0.678002	0.585822	METABOLISM	Cofactors, Vitamins, Prosthetic Groups	Cofactors, Vitamins, Prosthetic Groups	Cofactors, Vitamins, Prosthetic Groups	NAD and NADP	NAD synthetase (EC 6.3.1.5) / Glutamine amidotransferase chain of NAD synthetase
WCP94_003722	0	-3.66426	0	-3.99316	-5.47852	-4.06059	0	0	METABOLISM	Amino Acids and Derivatives	Amino Acids and Derivatives	Amino Acids and Derivatives	Lysine, threonine, methionine, and cysteine	4-hydroxy-tetrahydrodipicolinate reductase (EC 1.17.1.8)
WCP94_003727	16.808	0	0	0	0	0	0	0			Phage			Phage integrase
WCP94_003728	16.808	0	0	0	0	0	0	0						hypothetical protein
WCP94_003737	0	1.70797	0	0	0	0	0	0						hypothetical protein
WCP94_003738	0	1.70797	0	0	0	0	0	0						transcriptional regulator cII, putative
WCP94_003789	0	1.67361	0	0	0	0	0	0						hypothetical protein
WCP94_003790	0	1.67361	0	0	0	0	-3.82367	-3.85252						Two-component transcriptional response regulator, AtoC family
WCP94_003810	0	1.71957	3.3372	1.71693	0	0	-5.90776	-6.16604						hypothetical protein
WCP94_003827	0	3.77778	0	0	0	0	-1.84669	-1.37127						Uncharacterized integral membrane protein GSU2901
WCP94_003845	0	0	5.32509	0	3.77765	0	0	0						PAS
WCP94_003846	0	0	5.32509	0	0	0	0	0						Two-component transcriptional response regulator, AtoC family
WCP94_003858	0	3.29322	0	0	0	2.0904	2.53895	3.28859	RNA PROCESSING	RNA Processing	RNA Processing	RNA Processing	RNA processing and modification	DEAD-box ATP-dependent RNA helicase DeaD (= CshA) (EC 3.6.4.13)
WCP94_003860	0	4.35417	0	0	2.97222	0	0	0						hypothetical protein
WCP94_003861	0	4.35417	3.78268	0	2.97222	0	0	0						hypothetical protein
WCP94_003863	0	3.01111	2.8938	0	0	0	0	0						TRAP-type C4-dicarboxylate transport system, periplasmic component, clustered with pyruvate formate-lyase
WCP94_003878	16.7367	0	0	0	0	0	0	0						hypothetical protein
WCP94_003885	0	2.34921	4.35401	0	0	0	-3.4494	-3.51288						Nickel ABC transporter, permease protein NikB (TC 3.A.1.5.3)
WCP94_003886	0	2.34921	4.35401	0	0	0	-5.63747	-6.4632						Nickel ABC transporter, substrate-binding protein NikA (TC 3.A.1.5.3)
WCP94_003887	0	1.27944	0	0	0	0	-3.67003	-3.4622						SAM-dependent methyltransferase
WCP94_003888	0	1.27944	0	0	0	0	-2.76111	-2.89105						SAM-dependent methyltransferase
WCP94_003889	0	2.00117	0	0	0	0	-2.72512	-3.52463						ABC transporter, ATP-binding protein (cluster 8, B12/iron complex)
WCP94_003890	0	2.00117	0	1.22453	0	1.63786	-4.51433	-4.86678						Iron(III) dicitrate transport system permease protein FecD (TC 3.A.1.14.1)
WCP94_003891	0	2.09952	0	1.22453	0	1.63786	-4.69662	-4.96364						ABC transporter, substrate-binding protein (cluster 8, B12/iron complex)
WCP94_003904	0	1.36741	0	1.84874	0	0	-1.82823	-2.01253						hypothetical protein
WCP94_003905	0	1.36741	0	1.84874	0	0	-3.43801	-3.64745						HigA
WCP94_003910	0	7.06941	0	0	0	0	-5.10561	-6.37313						hypothetical protein
WCP94_003911	0	7.06941	0	0	0	0	-3.42916	-4.33988						CobS-like protein
WCP94_003929	0	1.79416	0	0	0	0	1.70572	1.10692						ATPase
WCP94_003943	0	0	0	0	0	2.75283	-0.684158	0.28098						Potassium efflux system KefA protein / Small-conductance mechanosensitive channel
WCP94_003955	0	1.68718	0	0	0	0	-1.11949	-0.932253						iron (metal) dependent repressor, DtxR family
WCP94_003971	0	0	6.55901	0	4.35905	0	1.25852	1.00116						hypothetical protein
WCP94_003972	0	0	6.55901	0	4.35905	0	0.641245	0.848744						hypothetical protein
WCP94_003982	0	16.8653	0	0	0	0	0	0	MEMBRANE TRANSPORT	Membrane Transport	Membrane Transport	Membrane Transport	Cation transporters	Mg(2+) transport ATPase, P-type (EC 3.6.3.2)
WCP94_003983	0	16.8653	0	0	0	0	0	0						hypothetical protein
WCP94_003984	0	-1.4023	0	0	0	0	-2.59344	-2.2557						hypothetical protein
WCP94_003992	0	-1.32043	0	-2.2931	0	0	0	0						Branched-chain amino acid ABC transporter, permease protein LivH (TC 3.A.1.4.1)
WCP94_003993	0	0	0	-2.2931	0	0	0	0						Branched-chain amino acid ABC transporter, permease protein LivM (TC 3.A.1.4.1)
WCP94_004018	0	0	-3.4713	-4.71215	0	-2.80052	0	0						hypothetical protein
WCP94_004019	0	-1	-3.4713	-4.71215	0	-2.80052	-0.983274	-0.162468						Transcriptional regulator, GntR family
WCP94_004056	0	19.1682	0	0	0	0	4.77033	4.73252	PROTEIN PROCESSING	Protein Fate (folding, modification, targeting, degradation)	Protein Fate (folding, modification, targeting, degradation)	Protein Fate (folding, modification, targeting, degradation)	Selenoproteins	Glycine/sarcosine/betaine reductase protein A @ selenocysteine-containing
WCP94_004122	0	0	0	-4.00402	-4.41214	-2.43509	-0.738153	-0.895164						Ferric uptake regulation protein FUR
WCP94_004125	0	-1.32043	0	-2.61693	0	-2.20263	0	0						Branched-chain amino acid ABC transporter, substrate-binding protein LivJ (TC 3.A.1.4.1)
WCP94_004126	0	-1.32043	0	-2.2931	0	0	0	0						Branched-chain amino acid ABC transporter, permease protein LivH (TC 3.A.1.4.1)
WCP94_004127	0	0	0	-2.2931	0	0	0	0						Branched-chain amino acid ABC transporter, permease protein LivM (TC 3.A.1.4.1)
WCP94_004128	0	1.94224	0	-2.57313	0	-2.07635	1.31609	2.01978						Branched-chain amino acid ABC transporter, ATP-binding protein LivG (TC 3.A.1.4.1)
WCP94_004129	0	1.94224	0	-2.57313	0	-2.07635	2.17416	2.81751						Branched-chain amino acid ABC transporter, ATP-binding protein LivF (TC 3.A.1.4.1)
WCP94_004152	0	0	0	0	0	2.16592	0	0						hypothetical protein
WCP94_004153	0	0	0	0	0	2.16592	0	0	METABOLISM	Carbohydrates	Carbohydrates	Carbohydrates	Sugar alcohols	Ethanolamine utilization protein EutA
WCP94_004154	15.0828	0	0	0	0	0	0	0	METABOLISM	Carbohydrates	Carbohydrates	Carbohydrates	Sugar alcohols	ATP:Cob(I)alamin adenosyltransferase (EC 2.5.1.17) @ ATP:Cob(I)alamin adenosyltransferase (EC 2.5.1.17), ethanolamine utilization
WCP94_004156	0	1.76682	0	0	0	0	0	0	METABOLISM	Carbohydrates	Carbohydrates	Carbohydrates	Sugar alcohols	Ethanolamine utilization polyhedral-body-like protein EutL
WCP94_004157	0	1.76682	0	0	0	0	0	0	METABOLISM	Carbohydrates	Carbohydrates	Carbohydrates	Sugar alcohols	Ethanolamine ammonia-lyase light chain (EC 4.3.1.7)
WCP94_004158	0	1.18721	0	0	0	0	0	0	METABOLISM	Carbohydrates	Carbohydrates	Carbohydrates	Sugar alcohols	Ethanolamine ammonia-lyase heavy chain (EC 4.3.1.7)
WCP94_004159	0	-1.82334	0	0	0	0	-1.87751	-1.66038						hypothetical protein
WCP94_004160	0	-1.82334	0	0	0	0	-1.71471	-2.37253	METABOLISM	Amino Acids and Derivatives	Amino Acids and Derivatives	Amino Acids and Derivatives	Aromatic amino acids and derivatives	Anthranilate synthase, aminase component (EC 4.1.3.27)
WCP94_004169	0	-4.1804	0	-1.33738	0	-1.6529	-0.490909	-1.71373						Superoxide reductase (EC 1.15.1.2)
WCP94_004170	0	-4.1804	-9.40759	-7.77066	0	-6.29901	0.689775	-0.283608						Rubredoxin
WCP94_004171	-9.27884	-6.5023	-9.40759	-7.77066	-8.82491	-6.29901	0.686788	-0.40293						rubredoxin-oxygen oxidoreductase
WCP94_004172	0	-2.94465	-5.15015	-4.5952	-4.04694	-5.90141	2.33726	1.41401	ENERGY	Respiration	Respiration	Respiration	Biogenesis of respiratory chain components	Cytochrome d ubiquinol oxidase subunit I (EC 1.10.3.-)
WCP94_004173	0	-3.31437	-6.5072	-8.70001	-3.60395	-5.07744	2.88291	1.96686	ENERGY	Respiration	Respiration	Respiration	Biogenesis of respiratory chain components	Cytochrome d ubiquinol oxidase subunit II (EC 1.10.3.-)
WCP94_004174	0	2.12034	0	0	0	0	1.15387	1.42554						hypothetical protein
WCP94_004176	0	1.05559	0	0	0	0	0	0	CELLULAR PROCESSES	Cell Cycle, Cell Division and Death	Cell Cycle, Cell Division and Death	Cell Cycle, Cell Division and Death		Histidinol dehydrogenase (EC 1.1.1.23)
WCP94_002205	0	-14.5576	0	0	0	0	1.12178	1.21398	METABOLISM	Nucleosides and Nucleotides	Nucleosides and Nucleotides	Nucleosides and Nucleotides	Purines	IMP cyclohydrolase (EC 3.5.4.10)
WCP94_004178	0	0	0	-3.19489	0	-3.75218	0	0						hypothetical protein
WCP94_004199	0	3.43967	0	1.65892	0	1.6761	0.696565	0.00632617						hypothetical protein
WCP94_004220	0	-1.41171	0	0	0	0	1.54247	1.1347						Multimeric flavodoxin WrbA family protein
WCP94_004235	15.1133	-1.32623	0	0	0	0	-3.15829	-2.59908	STRESS RESPONSE, DEFENSE, VIRULENCE	Stress Response, Defense and Virulence	Stress Response, Defense and Virulence	Stress Response, Defense and Virulence	Stress Response: Heat/cold shock	tmRNA-binding protein SmpB
WCP94_004236	0	-1.32623	0	0	0	0	-1.30404	-0.884917	STRESS RESPONSE, DEFENSE, VIRULENCE	Stress Response, Defense and Virulence	Stress Response, Defense and Virulence	Stress Response, Defense and Virulence	Stress Response: Heat/cold shock	16S rRNA (cytidine(1402)-2'-O)-methyltransferase (EC 2.1.1.198)
WCP94_004237	0	3.85633	0	0	0	0	0	0						UPF0102 protein YraN
WCP94_004238	0	-1.27678	0	0	0	0	0.235702	0.868408	RNA PROCESSING	RNA Processing	RNA Processing	RNA Processing	RNA processing and modification	Ribonuclease HII (EC 3.1.26.4)
WCP94_004239	0	-1.55117	0	0	0	0	0	0	PROTEIN PROCESSING	Protein Synthesis	Protein Synthesis	Protein Synthesis	Ribosome biogenesis	LSU ribosomal protein L19p
WCP94_004240	0	-1.55117	0	0	0	0	0	0						hypothetical protein
WCP94_004252	0	7.4236	0	0	0	0	0.988621	0.615429						Rod shape-determining protein MreB
WCP94_004253	0	7.4236	0	0	0	0	0	0						NUDIX hydrolase
WCP94_004254	0	7.4236	0	0	0	0	-0.638691	-0.908601						Ribosomal-protein-S18p-alanine acetyltransferase (EC 2.3.1.128)
WCP94_004255	0	-2.02373	0	0	0	0	0	0						Triosephosphate isomerase (EC 5.3.1.1)
WCP94_004256	0	1.91969	0	0	0	0	0	0						Protein translocase membrane subunit SecG
WCP94_002402	0	4.38763	0	0	0	0	0	0	METABOLISM	Nucleosides and Nucleotides	Nucleosides and Nucleotides	Nucleosides and Nucleotides	Pyrimidines	Uracil phosphoribosyltransferase (EC 2.4.2.9)
WCP94_004264	0	5.7728	0	1.39854	0	1.67064	1.47024	1.41777						Uncharacterized UPF0750 membrane protein
WCP94_004301	0	-1.26017	0	0	0	0	-2.75041	-2.26884						hypothetical protein
WCP94_004312	0	2.50542	0	1.35589	0	0	-1.98561	-2.24608						hypothetical protein
WCP94_004338	0	2.11436	0	0	0	0	0	0						Capsular polysaccharide export system periplasmic protein KpsD
WCP94_004348	0	0	0	1.44757	0	1.35047	-1.03454	-0.00113267						Permease of the drug/metabolite transporter (DMT) superfamily
WCP94_004349	0	0	0	1.44757	0	1.35047	-2.58979	-1.90301						hypothetical protein
WCP94_004356	0	1.63222	0	-3.7462	0	-3.42282	1.53443	1.85819	METABOLISM	Amino Acids and Derivatives	Amino Acids and Derivatives	Amino Acids and Derivatives	Branched-chain amino acids	(R)-citramalate synthase (EC 2.3.1.182)
WCP94_002403	0	4.38763	0	0	0	0	0	0	METABOLISM	Nucleosides and Nucleotides	Nucleosides and Nucleotides	Nucleosides and Nucleotides	Pyrimidines	Uracil permease @ Uracil:proton symporter UraA
WCP94_004358	0	-2.02413	0	-4.70407	0	-4.94673	2.02613	2.80695						hypothetical protein
WCP94_002517	0	1.14906	3	0	0	0	-3.5743	-3.55852	METABOLISM	Nucleosides and Nucleotides	Nucleosides and Nucleotides	Nucleosides and Nucleotides	Purines	Glutamine amidotransferase, class I
WCP94_004373	0	5.63615	0	0	0	0	-1.12713	-0.933832	METABOLISM	Carbohydrates	Carbohydrates	Carbohydrates	C-1 compound metabolism	Methenyltetrahydrofolate cyclohydrolase (EC 3.5.4.9) / Methylenetetrahydrofolate dehydrogenase (NADP+) (EC 1.5.1.5)
WCP94_004374	0	5.63615	0	0	0	0	-1.71589	-1.26454						Spermidine N1-acetyltransferase (EC 2.3.1.57)
WCP94_004383	0	-1.33817	0	-3.8253	0	-3.35108	0.565803	1.01193	METABOLISM	Amino Acids and Derivatives	Amino Acids and Derivatives	Amino Acids and Derivatives	Arginine; urea cycle, creatine, polyamines	Argininosuccinate synthase (EC 6.3.4.5)
WCP94_004384	0	-1.06567	0	-3.32489	0	-2.14373	0.777529	1.17591	METABOLISM	Amino Acids and Derivatives	Amino Acids and Derivatives	Amino Acids and Derivatives	Arginine; urea cycle, creatine, polyamines	Argininosuccinate lyase (EC 4.3.2.1)
WCP94_004385	0	0	3.88834	2.29984	0	0	2.24786	1.80583						Split-Soret cytochrome c
WCP94_004393	0	0	16.1664	0	2.89867	2.51947	1.17929	1.13893						Type III secretion spans bacterial envelope protein (YscO)
WCP94_004394	17.0679	0	16.1664	0	2.89867	2.51947	0.78196	0.837847	MEMBRANE TRANSPORT	Membrane Transport	Membrane Transport	Membrane Transport	Protein secretion system, Type III	Type III secretion cytoplasmic ATP synthase (EC 3.6.3.14, YscN,SpaL,MxiB,HrcN,EscN)
WCP94_004397	0	0	0	2.1637	0	2.31075	1.59006	1.65216						hypothetical protein
WCP94_004398	0	0	4.15455	2.1637	0	2.31075	1.06854	1.15217	MEMBRANE TRANSPORT	Membrane Transport	Membrane Transport	Membrane Transport	Protein secretion system, Type III	Type III secretion bridge between inner and outermembrane lipoprotein (YscJ,HrcJ,EscJ, PscJ)
WCP94_004399	0	0	4.15455	0	0	0	0	0						hypothetical protein
WCP94_004401	0	0	7.12515	0	0	0	1.52934	0.807681						Type III secretion system protein, YscF family
WCP94_004402	0	5.04903	0	1.6237	0	0	0	0						hypothetical protein
WCP94_004403	0	5.04903	0	1.6237	0	0	1.15335	0.512378						Type III secretion inner membrane protein (YscD,homologous to flagellar export components)
WCP94_004404	0	1.91709	0	0	0	0	0.7876	0.513193	MEMBRANE TRANSPORT	Membrane Transport	Membrane Transport	Membrane Transport	Protein secretion system, Type III	Type III secretion outermembrane pore forming protein (YscC,MxiD,HrcC, InvG)
WCP94_004405	0	1.50973	0	0	0	0	-1.23404	-1.5851						Tir chaperone family protein
WCP94_004407	0	1.5273	0	0	0	0	0.766563	0.0597149						hypothetical protein
WCP94_004408	0	1.5273	0	0	0	0	-1.16239	-1.52096						hypothetical protein
WCP94_004411	0	1.52543	0	0	0	0	1.07573	0.0956092						Type III secretion chaperone protein for YopD (SycD)
WCP94_004412	0	1.52543	0	0	0	0	0	0						hypothetical protein
WCP94_004413	0	1.43864	0	0	0	0	0	0						hypothetical protein
WCP94_004426	0	1.0955	0	0	0	0	-0.0731321	-0.676292						Sensory box histidine kinase/response regulator
WCP94_004427	0	1.0955	3.75188	0	0	0	-0.324986	-0.88091	STRESS RESPONSE, DEFENSE, VIRULENCE	Stress Response, Defense and Virulence	Stress Response, Defense and Virulence	Stress Response, Defense and Virulence	Resistance to antibiotics and toxic compounds	Response regulator of zinc sigma-54-dependent two-component system
WCP94_004431	0	15.7111	0	0	0	0	-0.447535	-1.17082						sigma54 specific transcriptional regulator with PAS sensor, Fis family
WCP94_004464	0	-1.23824	0	0	0	0	-3.75878	-3.19285						hypothetical protein
WCP94_004465	0	-1.23824	0	0	0	0	-1.0534	2.27986						hypothetical protein
WCP94_004467	0	0	5.87864	0	0	0	0.712407	1.08235	PROTEIN PROCESSING	Protein Synthesis	Protein Synthesis	Protein Synthesis	Aminoacyl-tRNA-synthetases	Ser-tRNA(Ala) deacylase @ Gly-tRNA(Ala) deacylase
WCP94_004468	0	0	5.87864	0	3.85802	0	0	0	RNA PROCESSING	RNA Processing	RNA Processing	RNA Processing	RNA processing and modification	Rossmann fold nucleotide-binding protein Smf possibly involved in DNA uptake
WCP94_004474	0	-1.11548	0	-3.97247	0	-2.37697	1.91105	2.10169						Formylmethanofuran dehydrogenase associated protein FmdE / Molybdopterin molybdenumtransferase (EC 2.10.1.1)
WCP94_004488	0	5.06891	0	0	0	0	-2.23381	-1.74382						hypothetical protein
WCP94_004517	0	0	6.77374	0	0	0	2.3876	1.86076						Circadian phase modifier
WCP94_004523	0	-1.00549	0	0	0	0	-2.49519	-2.49766						Transcriptional regulator, AcrR family

## Sheet: Supplementary Data 2
Supplementary Data 2. Protein comparison of B. wadsworthia and other representative strains was conducted to identify conserved and unique proteins using as reference the B. wadsworthia QI0013 genome.
Bilophila wadsworthia QI0013						Bilophila wadsworthia 3_1_6									Bilophila wadsworthia ATCC 49260									Bilophila sp. 4_1_30									Bilophila wadsworthia SRR17684642_bin.37_metawrap_v1.3_MAG
Locus tag (reference gene)	ref_genome_pgfam_id	ref_genome_function	ref_genome_start	ref_genome_end	ref_genome_strand	comp_genome_1_hit	comp_genome_1_contig	comp_genome_1_gene	comp_genome_1_aa_length	comp_genome_1_patric_id	comp_genome_1_locus_tag	comp_genome_1_function	comp_genome_1_percent_identity	comp_genome_1_seq_coverage	comp_genome_2_hit	comp_genome_2_contig	comp_genome_2_gene	comp_genome_2_aa_length	comp_genome_2_patric_id	comp_genome_2_locus_tag	comp_genome_2_function	comp_genome_2_percent_identity	comp_genome_2_seq_coverage	comp_genome_3_hit	comp_genome_3_contig	comp_genome_3_gene	comp_genome_3_aa_length	comp_genome_3_patric_id	comp_genome_3_locus_tag	comp_genome_3_function	comp_genome_3_percent_identity	comp_genome_3_seq_coverage	comp_genome_4_hit	comp_genome_4_contig	comp_genome_4_gene	comp_genome_4_aa_length	comp_genome_4_patric_id	comp_genome_4_function	comp_genome_4_percent_identity	comp_genome_4_seq_coverage
WCP94_000001	PGF_08225224	hypothetical protein	1	2151	+																			bi (<->)	ADCO01000319	3734	717	fig|693988.3.peg.3734	HMPREF0178_03593	hypothetical protein	0.895	0.996	bi (<->)	CAOJNV010000015	1489	717	fig|35833.483.peg.1489	hypothetical protein	0.894	0.996
WCP94_000002		hypothetical protein	2163	4535	+																			bi (<->)	ADCO01000319	3735	1408	fig|693988.3.peg.3735	HMPREF0178_03594	hypothetical protein	0.273	0.499	bi (<->)	CAOJNV010000015	1488	1412	fig|35833.483.peg.1488	hypothetical protein	0.273	0.497
WCP94_000003	PGF_00064046	UDP-galactopyranose mutase (EC 5.4.99.9)	4680	5807	+																			bi (<->)	ADCO01000319	3736	375	fig|693988.3.peg.3736	HMPREF0178_03595	UDP-galactopyranose mutase (EC 5.4.99.9)	0.968	0.997	bi (<->)	CAOJNV010000015	1487	375	fig|35833.483.peg.1487	UDP-galactopyranose mutase (EC 5.4.99.9)	0.968	0.997
WCP94_000004	PGF_00416307	Capsular polysaccharide export system protein KpsC	5955	7883	+	bi (<->)	NZ_GL622729	3782	689	fig|563192.3.peg.3782	HMPREF0179_03368	Capsular polysaccharide export system protein KpsC	0.966	0.929	bi (<->)	JNJP01000008	1134	671	fig|1408428.3.peg.1134		Capsular polysaccharide export system protein KpsC	0.96	0.955	bi (<->)	ADCO01000319	3737	288	fig|693988.3.peg.3737	HMPREF0178_03596	Capsular polysaccharide export system protein KpsC	0.99	0.997	bi (<->)	CAOJNV010000015	1486	642	fig|35833.483.peg.1486	Capsular polysaccharide export system protein KpsC	0.988	0.998
WCP94_000005	PGF_00416308	Capsular polysaccharide export system protein KpsS	7886	9085	+	bi (<->)	NZ_GL622729	3783	399	fig|563192.3.peg.3783	HMPREF0179_03369	Capsular polysaccharide export system protein KpsS	0.98	0.997	bi (<->)	JNJP01000008	1135	399	fig|1408428.3.peg.1135		Capsular polysaccharide export system protein KpsS	0.977	0.997	bi (<->)	ADCO01000319	3738	399	fig|693988.3.peg.3738	HMPREF0178_03597	Capsular polysaccharide export system protein KpsS	0.99	0.997	bi (<->)	CAOJNV010000015	1485	399	fig|35833.483.peg.1485	Capsular polysaccharide export system protein KpsS	0.992	0.997
WCP94_000006		hypothetical protein	9320	9460	+																			bi (<->)	ADCO01000319	3740	46	fig|693988.3.peg.3740		hypothetical protein	0.957	0.978	bi (<->)	CAOJNV010000015	1483	46	fig|35833.483.peg.1483	hypothetical protein	0.957	0.978
WCP94_000007		hypothetical protein	9550	9681	-
WCP94_000008	PGF_06916656	Transcriptional regulator, GntR family	9718	10479	+	bi (<->)	NZ_GL622729	3784	253	fig|563192.3.peg.3784	HMPREF0179_03370	Transcriptional regulator, GntR family	0.988	0.996	bi (<->)	JNJP01000008	1136	253	fig|1408428.3.peg.1136		Transcriptional regulator, GntR family	0.992	0.996	bi (<->)	ADCO01000319	3741	253	fig|693988.3.peg.3741	HMPREF0178_03598	Transcriptional regulator, GntR family	0.996	0.996	bi (<->)	CAOJNV010000015	1482	253	fig|35833.483.peg.1482	Transcriptional regulator, GntR family	1	0.996
WCP94_000009	PGF_01478625	peptidase M20	10739	11947	+	bi (<->)	NZ_GL622729	3785	402	fig|563192.3.peg.3785	HMPREF0179_03371	peptidase M20	0.993	0.998	bi (<->)	JNJP01000008	1137	402	fig|1408428.3.peg.1137		peptidase M20	0.99	0.998	bi (<->)	ADCO01000319	3742	402	fig|693988.3.peg.3742	HMPREF0178_03599	peptidase M20	0.995	0.998	bi (<->)	CAOJNV010000015	1481	402	fig|35833.483.peg.1481	peptidase M20	0.998	0.998
WCP94_000010		hypothetical protein	12256	12390	-	bi (<->)	NZ_GL622729	3786	44	fig|563192.3.peg.3786		hypothetical protein	0.955	0.977																			bi (<->)	CAOJNV010000015	1480	44	fig|35833.483.peg.1480	hypothetical protein	1	0.977
WCP94_000011	PGF_01489654	cation transport protein	12352	13767	+	bi (<->)	NZ_GL622729	3787	471	fig|563192.3.peg.3787	HMPREF0179_03372	cation transport protein	0.983	0.998	uni (->)	JNJP01000020	1941	438	fig|1408428.3.peg.1941		sodium/dicarboxylate or sulfate cotransporter	0.255	0.991	uni (->)	ADCO01000297	3525	438	fig|693988.3.peg.3525	HMPREF0178_03392	sodium/dicarboxylate or sulfate cotransporter	0.257	0.991	bi (<->)	CAOJNV010000015	1479	471	fig|35833.483.peg.1479	cation transport protein	0.996	0.998
WCP94_000012		hypothetical protein	13938	14075	+																												bi (<->)	CAOJNV010000015	1478	45	fig|35833.483.peg.1478	hypothetical protein	0.978	0.978
WCP94_000013		integrase family protein	14111	15169	-	bi (<->)	NZ_GL622729	3817	337	fig|563192.3.peg.3817	HMPREF0179_03396	integrase family protein	0.982	0.997	bi (<->)	JNJP01000008	1139	337	fig|1408428.3.peg.1139		integrase family protein	0.988	0.997	bi (<->)	ADCO01000319	3744	352	fig|693988.3.peg.3744	HMPREF0178_03601	integrase family protein	0.986	0.997	bi (<->)	CAOJNV010000015	1477	352	fig|35833.483.peg.1477	integrase family protein	0.986	0.997
WCP94_000014		hypothetical protein	15311	15469	-																			bi (<->)	ADCO01000319	3745	45	fig|693988.3.peg.3745		hypothetical protein	0.955	0.467	bi (<->)	CAOJNV010000015	1476	45	fig|35833.483.peg.1476	hypothetical protein	0.955	0.467
WCP94_000015		Transcriptional regulator, MarR family	15662	16159	+	bi (<->)	NZ_GL622729	3816	165	fig|563192.3.peg.3816	HMPREF0179_03395	Transcriptional regulator, MarR family	1	0.994	bi (<->)	JNJP01000008	1140	165	fig|1408428.3.peg.1140		Transcriptional regulator, MarR family	0.994	0.994	bi (<->)	ADCO01000319	3747	165	fig|693988.3.peg.3747	HMPREF0178_03602	Transcriptional regulator, MarR family	1	0.994	bi (<->)	CAOJNV010000015	1474	165	fig|35833.483.peg.1474	Transcriptional regulator, MarR family	1	0.994
WCP94_000016		putative sodium/glutamate symporter	16251	17618	-	bi (<->)	NZ_GL622729	3815	455	fig|563192.3.peg.3815	HMPREF0179_03394	Sodium/glutamate symporter	0.989	0.998	bi (<->)	JNJP01000008	1141	455	fig|1408428.3.peg.1141		Sodium/glutamate symporter	0.98	0.998	bi (<->)	ADCO01000319	3748	455	fig|693988.3.peg.3748	HMPREF0178_03603	putative sodium/glutamate symporter	0.991	0.998	bi (<->)	CAOJNV010000015	1473	455	fig|35833.483.peg.1473	putative sodium/glutamate symporter	1	0.998
WCP94_000017		Putative hydrolase	17651	18865	-	bi (<->)	NZ_GL622729	3814	404	fig|563192.3.peg.3814	HMPREF0179_03393	Putative hydrolase	0.988	0.998	bi (<->)	JNJP01000008	1142	404	fig|1408428.3.peg.1142		Putative hydrolase	0.988	0.998	bi (<->)	ADCO01000319	3749	404	fig|693988.3.peg.3749	HMPREF0178_03604	Putative hydrolase	0.988	0.998	bi (<->)	CAOJNV010000015	1472	404	fig|35833.483.peg.1472	Putative hydrolase	0.995	0.998
WCP94_000018		hypothetical protein	19023	19172	+
WCP94_000019		hypothetical protein	19195	19371	+																			bi (<->)	ADCO01000319	3750	58	fig|693988.3.peg.3750		hypothetical protein	0.964	0.948	bi (<->)	CAOJNV010000015	1471	160	fig|35833.483.peg.1471	hypothetical protein	0.946	0.344
WCP94_000020		Transcriptional regulator, IclR family	19525	20271	+	bi (<->)	NZ_GL622729	3813	248	fig|563192.3.peg.3813	HMPREF0179_03392	Transcriptional regulator, IclR family	0.984	0.996	bi (<->)	JNJP01000008	1143	248	fig|1408428.3.peg.1143		Transcriptional regulator, IclR family	0.984	0.996	bi (<->)	ADCO01000319	3751	248	fig|693988.3.peg.3751	HMPREF0178_03605	Transcriptional regulator, IclR family	0.984	0.996	bi (<->)	CAOJNV010000015	1470	248	fig|35833.483.peg.1470	Transcriptional regulator, IclR family	1	0.996
WCP94_000021		hypothetical protein	20606	20782	+	bi (<->)	NZ_GL622729	3812	58	fig|563192.3.peg.3812		hypothetical protein	0.948	0.983	bi (<->)	JNJP01000008	1144	112	fig|1408428.3.peg.1144		hypothetical protein	0.931	0.509										bi (<->)	CAOJNV010000015	1469	58	fig|35833.483.peg.1469	hypothetical protein	1	0.983
WCP94_000022	PGF_05133968	hypothetical protein	20875	21600	+	bi (<->)	NZ_GL622729	3811	241	fig|563192.3.peg.3811	HMPREF0179_03391	hypothetical protein	0.996	0.996	bi (<->)	JNJP01000008	1145	241	fig|1408428.3.peg.1145		hypothetical protein	0.996	0.996	bi (<->)	ADCO01000319	3753	241	fig|693988.3.peg.3753	HMPREF0178_03606	hypothetical protein	0.996	0.996	bi (<->)	CAOJNV010000015	1468	241	fig|35833.483.peg.1468	hypothetical protein	1	0.996
WCP94_000023		RidA/YER057c/UK114 superfamily protein	21639	22022	+	bi (<->)	NZ_GL622729	3810	127	fig|563192.3.peg.3810	HMPREF0179_03390	RidA/YER057c/UK114 superfamily protein	1	0.992	bi (<->)	JNJP01000008	1146	127	fig|1408428.3.peg.1146		RidA/YER057c/UK114 superfamily protein	1	0.992	bi (<->)	ADCO01000319	3754	127	fig|693988.3.peg.3754	HMPREF0178_03607	RidA/YER057c/UK114 superfamily protein	0.992	0.992	bi (<->)	CAOJNV010000015	1467	127	fig|35833.483.peg.1467	RidA/YER057c/UK114 superfamily protein	0.992	0.992
WCP94_000024	PGF_00027244	Opine oxidase subunit B	22019	23194	+	bi (<->)	NZ_GL622729	3809	391	fig|563192.3.peg.3809	HMPREF0179_03389	Opine oxidase subunit B	0.99	0.997	bi (<->)	JNJP01000008	1147	391	fig|1408428.3.peg.1147		Opine oxidase subunit B	0.99	0.997	bi (<->)	ADCO01000319	3755	391	fig|693988.3.peg.3755	HMPREF0178_03608	Opine oxidase subunit B	0.99	0.997	bi (<->)	CAOJNV010000015	1466	391	fig|35833.483.peg.1466	Opine oxidase subunit B	0.992	0.997
WCP94_000025		SoxA protein	23227	23529	+	bi (<->)	NZ_GL622729	3808	100	fig|563192.3.peg.3808	HMPREF0179_03388	SoxA protein	1	0.99	bi (<->)	JNJP01000008	1148	100	fig|1408428.3.peg.1148		SoxA protein	1	0.99	bi (<->)	ADCO01000319	3756	100	fig|693988.3.peg.3756	HMPREF0178_03609	SoxA protein	0.98	0.99	bi (<->)	CAOJNV010000015	1465	100	fig|35833.483.peg.1465	SoxA protein	1	0.99
WCP94_000026		Opine oxidase subunit A	23526	24908	+	bi (<->)	NZ_GL622729	3807	460	fig|563192.3.peg.3807	HMPREF0179_03387	Opine oxidase subunit A	0.991	0.998	bi (<->)	JNJP01000008	1149	460	fig|1408428.3.peg.1149		Opine oxidase subunit A	0.989	0.998	bi (<->)	ADCO01000319	3757	460	fig|693988.3.peg.3757	HMPREF0178_03610	Opine oxidase subunit A	0.993	0.998	bi (<->)	CAOJNV010000015	1464	460	fig|35833.483.peg.1464	Opine oxidase subunit A	0.989	0.998
WCP94_000027		Na+/solute symporter	24952	26379	+	bi (<->)	NZ_GL622729	3806	475	fig|563192.3.peg.3806	HMPREF0179_03386	Na+/solute symporter	0.996	0.998	bi (<->)	JNJP01000008	1150	475	fig|1408428.3.peg.1150		Na+/solute symporter	0.996	0.998	bi (<->)	ADCO01000319	3758	475	fig|693988.3.peg.3758	HMPREF0178_03611	Na+/solute symporter	0.998	0.998	bi (<->)	CAOJNV010000015	1463	475	fig|35833.483.peg.1463	Na+/solute symporter	0.996	0.998
WCP94_000028	PGF_01482765	hypothetical protein	26397	26513	+	bi (<->)	NZ_GL622729	3805	38	fig|563192.3.peg.3805		hypothetical protein	1	0.974	bi (<->)	JNJP01000008	1151	38	fig|1408428.3.peg.1151		hypothetical protein	1	0.974	bi (<->)	ADCO01000319	3759	38	fig|693988.3.peg.3759	HMPREF0178_03612	hypothetical protein	1	0.974	bi (<->)	CAOJNV010000015	1462	38	fig|35833.483.peg.1462	hypothetical protein	1	0.974
WCP94_000029		hypothetical protein	26631	26924	-																												bi (<->)	CAOJNV010000015	1461	145	fig|35833.483.peg.1461	hypothetical protein	0.91	0.607
WCP94_000030	PGF_01478625	peptidase M20	27228	28445	+	bi (<->)	NZ_GL622729	3800	405	fig|563192.3.peg.3800	HMPREF0179_03383	peptidase M20	0.985	0.998	bi (<->)	JNJP01000008	1157	405	fig|1408428.3.peg.1157		peptidase M20	0.985	0.998	bi (<->)	ADCO01000319	3763	405	fig|693988.3.peg.3763	HMPREF0178_03615	peptidase M20	0.985	0.998	bi (<->)	CAOJNV010000015	1460	405	fig|35833.483.peg.1460	peptidase M20	0.998	0.998
WCP94_000031		hypothetical protein	28710	28946	-
WCP94_000032		hypothetical protein	29208	29342	-	bi (<->)	NZ_GL622729	3798	44	fig|563192.3.peg.3798		hypothetical protein	0.909	0.977	bi (<->)	JNJP01000008	1160	44	fig|1408428.3.peg.1160		hypothetical protein	0.909	0.977										bi (<->)	CAOJNV010000015	1458	49	fig|35833.483.peg.1458	hypothetical protein	0.977	0.878
WCP94_000033	PGF_00041590	Putative inner membrane protein	29369	30655	+	bi (<->)	NZ_GL622729	3797	426	fig|563192.3.peg.3797	HMPREF0179_03382	Putative inner membrane protein	0.991	0.998	bi (<->)	JNJP01000008	1161	426	fig|1408428.3.peg.1161		Putative inner membrane protein	0.986	0.998										bi (<->)	CAOJNV010000015	1457	428	fig|35833.483.peg.1457	Putative inner membrane protein	0.998	0.998
WCP94_000034		Hypothetical protein HNE_2486	30902	32131	-	uni (->)	NZ_GL622729	3796	406	fig|563192.3.peg.3796	HMPREF0179_03381	hypothetical protein	0.318	0.835	bi (<->)	JNJP01000008	1162	409	fig|1408428.3.peg.1162		Hypothetical protein HNE_2486	0.99	0.998	bi (<->)	ADCO01000320	3766	409	fig|693988.3.peg.3766	HMPREF0178_03619	Hypothetical protein HNE_2486	1	0.998	bi (<->)	CAOJNV010000015	1456	409	fig|35833.483.peg.1456	Hypothetical protein HNE_2486	1	0.998
WCP94_000035		hypothetical protein	32156	32347	+																			bi (<->)	ADCO01000320	3767	63	fig|693988.3.peg.3767		hypothetical protein	0.984	0.984	bi (<->)	CAOJNV010000015	1455	63	fig|35833.483.peg.1455	hypothetical protein	0.984	0.984
WCP94_000036	PGF_08626289	hypothetical protein	32369	33700	-	uni (->)	NZ_GL622729	3796	406	fig|563192.3.peg.3796	HMPREF0179_03381	hypothetical protein	0.696	0.998	bi (<->)	JNJP01000008	1164	418	fig|1408428.3.peg.1164		hypothetical protein	0.995	0.998	bi (<->)	ADCO01000320	3768	415	fig|693988.3.peg.3768	HMPREF0178_03620	hypothetical protein	0.998	0.998	bi (<->)	CAOJNV010000015	1454	443	fig|35833.483.peg.1454	hypothetical protein	1	0.998
WCP94_000037		hypothetical protein	33749	34156	-	uni (->)	NZ_GL622729	3794	132	fig|563192.3.peg.3794	HMPREF0179_03380	hypothetical protein	0.701	0.803	bi (<->)	JNJP01000008	1166	135	fig|1408428.3.peg.1166		hypothetical protein	0.985	0.993	bi (<->)	ADCO01000320	3770	135	fig|693988.3.peg.3770	HMPREF0178_03621	hypothetical protein	0.985	0.993	bi (<->)	CAOJNV010000015	1453	135	fig|35833.483.peg.1453	hypothetical protein	1	0.993
WCP94_000038		hypothetical protein	34567	34713	-
WCP94_000039		Two-component transcriptional response regulator, OmpR family	34991	35464	+	uni (->)	NZ_GL622724	472	241	fig|563192.3.peg.472	HMPREF0179_00493	Two-component transcriptional response regulator, OmpR family	0.519	0.635	bi (<->)	JNJP01000008	1167	241	fig|1408428.3.peg.1167		hypothetical protein	1	0.647	bi (<->)	ADCO01000320	3771	241	fig|693988.3.peg.3771	HMPREF0178_03622	hypothetical protein	1	0.647	bi (<->)	CAOJNV010000015	1451	241	fig|35833.483.peg.1451	hypothetical protein	1	0.647
WCP94_000040		hypothetical protein	35478	36956	+	uni (->)	NZ_GL622724	473	494	fig|563192.3.peg.473	HMPREF0179_00494	hypothetical protein	0.394	0.988	bi (<->)	JNJP01000008	1168	492	fig|1408428.3.peg.1168		hypothetical protein	0.986	0.998	bi (<->)	ADCO01000320	3772	492	fig|693988.3.peg.3772	HMPREF0178_03623	hypothetical protein	0.996	0.998	bi (<->)	CAOJNV010000015	1450	492	fig|35833.483.peg.1450	hypothetical protein	0.994	0.998
WCP94_000041	PGF_08626289	hypothetical protein	37010	38230	-	bi (<->)	NZ_GL622729	3796	406	fig|563192.3.peg.3796	HMPREF0179_03381	hypothetical protein	0.99	0.998	bi (<->)	JNJP01000008	1169	576	fig|1408428.3.peg.1169		hypothetical protein	0.99	0.703	bi (<->)	ADCO01000320	3773	406	fig|693988.3.peg.3773	HMPREF0178_03624	hypothetical protein	0.998	0.998	bi (<->)	CAOJNV010000015	1449	406	fig|35833.483.peg.1449	hypothetical protein	0.998	0.998
WCP94_000042		hypothetical protein	38207	38350	+	bi (<->)	NZ_GL622729	3795	47	fig|563192.3.peg.3795		hypothetical protein	0.936	0.979	bi (<->)	JNJP01000008	1165	47	fig|1408428.3.peg.1165		hypothetical protein	0.553	0.979	bi (<->)	ADCO01000320	3774	47	fig|693988.3.peg.3774		hypothetical protein	1	0.979	bi (<->)	CAOJNV010000015	1448	47	fig|35833.483.peg.1448	hypothetical protein	1	0.979
WCP94_000043		hypothetical protein	38363	38761	-	bi (<->)	NZ_GL622729	3794	132	fig|563192.3.peg.3794	HMPREF0179_03380	hypothetical protein	0.985	0.992										bi (<->)	ADCO01000320	3775	132	fig|693988.3.peg.3775	HMPREF0178_03625	hypothetical protein	0.992	0.992	bi (<->)	CAOJNV010000015	1447	132	fig|35833.483.peg.1447	hypothetical protein	0.992	0.992
WCP94_000044		hypothetical protein	38852	39817	-										bi (<->)	JNJP01000008	1170	321	fig|1408428.3.peg.1170		hypothetical protein	0.994	0.997	bi (<->)	ADCO01000320	3776	321	fig|693988.3.peg.3776	HMPREF0178_03626	hypothetical protein	0.997	0.997	bi (<->)	CAOJNV010000015	1446	321	fig|35833.483.peg.1446	hypothetical protein	0.997	0.997
WCP94_000045		hypothetical protein	40152	41669	-	uni (->)	NZ_GL622724	473	494	fig|563192.3.peg.473	HMPREF0179_00494	hypothetical protein	0.396	0.984	bi (<->)	JNJP01000014	1559	505	fig|1408428.3.peg.1559		hypothetical protein	0.988	0.998	bi (<->)	ADCO01000321	3777	505	fig|693988.3.peg.3777	HMPREF0178_03627	hypothetical protein	1	0.998	bi (<->)	CAOJNV010000010	1145	505	fig|35833.483.peg.1145	hypothetical protein	0.996	0.998
WCP94_000046		two component transcriptional regulator, winged helix family	41660	42394	-	uni (->)	NZ_GL622724	472	241	fig|563192.3.peg.472	HMPREF0179_00493	Two-component transcriptional response regulator, OmpR family	0.478	0.95	bi (<->)	JNJP01000014	1560	272	fig|1408428.3.peg.1560		Copper-sensing two-component system response regulator CpxR	1	0.893	bi (<->)	ADCO01000321	3778	244	fig|693988.3.peg.3778	HMPREF0178_03628	two component transcriptional regulator, winged helix family	1	0.996	bi (<->)	CAOJNV010000010	1144	244	fig|35833.483.peg.1144	two component transcriptional regulator, winged helix family	1	0.996
WCP94_000047		hypothetical protein	42657	43127	-	uni (->)	NZ_GL622726	2833	158	fig|563192.3.peg.2833	HMPREF0179_02602	Thioredoxin family protein	0.252	0.728	bi (<->)	JNJP01000014	1561	162	fig|1408428.3.peg.1561		hypothetical protein	0.968	0.957	bi (<->)	ADCO01000321	3780	156	fig|693988.3.peg.3780	HMPREF0178_03629	hypothetical protein	0.987	0.994	bi (<->)	CAOJNV010000010	1143	156	fig|35833.483.peg.1143	hypothetical protein	0.981	0.994
WCP94_000048		hypothetical protein	43138	43434	-																												bi (<->)	CAOJNV010000010	1142	62	fig|35833.483.peg.1142	hypothetical protein	0.903	0.984
WCP94_000049	PGF_04018085	Formate dehydrogenase O gamma subunit (EC 1.2.1.2)	43447	44151	-	uni (->)	NZ_GL622724	477	246	fig|563192.3.peg.477	HMPREF0179_00497	Formate dehydrogenase O gamma subunit (EC 1.2.1.2)	0.585	0.947	bi (<->)	JNJP01000014	1563	234	fig|1408428.3.peg.1563		Formate dehydrogenase O gamma subunit (EC 1.2.1.2)	0.979	0.996	bi (<->)	ADCO01000321	3781	234	fig|693988.3.peg.3781	HMPREF0178_03630	Formate dehydrogenase O gamma subunit (EC 1.2.1.2)	0.979	0.996	bi (<->)	CAOJNV010000010	1141	234	fig|35833.483.peg.1141	Formate dehydrogenase O gamma subunit (EC 1.2.1.2)	0.996	0.996
WCP94_000050	PGF_10492441	Quad-[4Fe-4S] ferredoxin, HycB/HydN/HyfA family	44148	44870	-	uni (->)	NZ_GL622724	476	240	fig|563192.3.peg.476	HMPREF0179_00496	Quad-[4Fe-4S] ferredoxin, HycB/HydN/HyfA family	0.54	0.979	bi (<->)	JNJP01000014	1564	240	fig|1408428.3.peg.1564		Quad-[4Fe-4S] ferredoxin, HycB/HydN/HyfA family	1	0.996	bi (<->)	ADCO01000321	3782	240	fig|693988.3.peg.3782	HMPREF0178_03631	Quad-[4Fe-4S] ferredoxin, HycB/HydN/HyfA family	0.992	0.996	bi (<->)	CAOJNV010000010	1140	240	fig|35833.483.peg.1140	Quad-[4Fe-4S] ferredoxin, HycB/HydN/HyfA family	0.996	0.996
WCP94_000051		hypothetical protein	44930	47095	-	uni (->)	NZ_GL622724	475	717	fig|563192.3.peg.475	HMPREF0179_00495	hypothetical protein	0.558	0.997	bi (<->)	JNJP01000014	1565	721	fig|1408428.3.peg.1565		hypothetical protein	0.992	0.999	bi (<->)	ADCO01000321	3783	721	fig|693988.3.peg.3783	HMPREF0178_03632	hypothetical protein	0.994	0.999	bi (<->)	CAOJNV010000010	1139	721	fig|35833.483.peg.1139	hypothetical protein	0.999	0.999
WCP94_000052		hypothetical protein	47099	47260	+										bi (<->)	JNJP01000014	1566	65	fig|1408428.3.peg.1566		hypothetical protein	0.655	0.831	bi (<->)	ADCO01000321	3784	53	fig|693988.3.peg.3784		hypothetical protein	0.962	0.981
WCP94_000053		hypothetical protein	47485	47808	-	uni (->)	NZ_GL622724	478	97	fig|563192.3.peg.478	HMPREF0179_00498	hypothetical protein	0.311	0.969	bi (<->)	JNJP01000014	1567	107	fig|1408428.3.peg.1567		hypothetical protein	0.991	0.991	bi (<->)	ADCO01000321	3785	107	fig|693988.3.peg.3785	HMPREF0178_03633	hypothetical protein	1	0.991	bi (<->)	CAOJNV010000010	1137	107	fig|35833.483.peg.1137	hypothetical protein	1	0.991
WCP94_000054		Two-component transcriptional response regulator, AtoC family	48251	50188	-	uni (->)	NZ_GL622724	299	651	fig|563192.3.peg.299	HMPREF0179_00335	Two-component system response regulator protein	0.517	0.977	uni (->)	JNJP01000005	865	651	fig|1408428.3.peg.865		Two-component system response regulator protein	0.517	0.977	bi (<->)	ADCO01000321	3787	645	fig|693988.3.peg.3787	HMPREF0178_03634	Two-component transcriptional response regulator, AtoC family	0.992	0.998	bi (<->)	CAOJNV010000010	1135	645	fig|35833.483.peg.1135	Two-component transcriptional response regulator, AtoC family	0.994	0.998
WCP94_000055		2,4-dienoyl-CoA reductase	50681	52618	+	uni (->)	NZ_GL622724	284	661	fig|563192.3.peg.284	HMPREF0179_00322	2,4-dienoyl-CoA reductase [NADPH] (EC 1.3.1.34)	0.479	0.973	uni (->)	JNJP01000058	3304	642	fig|1408428.3.peg.3304		NADH:flavin oxidoreductase, Old Yellow Enzyme family	0.456	0.995	bi (<->)	ADCO01000321	3789	645	fig|693988.3.peg.3789	HMPREF0178_03635	2,4-dienoyl-CoA reductase [NADPH] (EC 1.3.1.34)	0.991	0.998	bi (<->)	CAOJNV010000010	1133	645	fig|35833.483.peg.1133	2,4-dienoyl-CoA reductase	0.989	0.998
WCP94_000056		2,4-dienoyl-CoA reductase	52749	54701	+	uni (->)	NZ_GL622724	615	628	fig|563192.3.peg.615	HMPREF0179_00615	NADH:flavin oxidoreductase, Old Yellow Enzyme family	0.41	0.989	uni (->)	JNJP01000058	3304	642	fig|1408428.3.peg.3304		NADH:flavin oxidoreductase, Old Yellow Enzyme family	0.408	0.989	bi (<->)	ADCO01000321	3790	645	fig|693988.3.peg.3790	HMPREF0178_03636	2,4-dienoyl-CoA reductase [NADPH] (EC 1.3.1.34)	0.995	0.998	bi (<->)	CAOJNV010000010	1132	650	fig|35833.483.peg.1132	2,4-dienoyl-CoA reductase	0.995	0.998
WCP94_000057		TRAP-type uncharacterized transport system, fused permease component	54925	56820	+	uni (->)	NZ_GL622724	614	630	fig|563192.3.peg.614	HMPREF0179_00614	TRAP-type uncharacterized transport system, fused permease component	0.564	0.981	uni (->)	JNJP01000058	3305	630	fig|1408428.3.peg.3305		TRAP-type uncharacterized transport system, fused permease component	0.565	0.981	bi (<->)	ADCO01000322	3791	353	fig|693988.3.peg.3791	HMPREF0178_03638	TRAP-type uncharacterized transport system, fused permease component	0.997	0.997	bi (<->)	CAOJNV010000010	1130	631	fig|35833.483.peg.1130	TRAP-type uncharacterized transport system, fused permease component	1	0.998
WCP94_000058		TRAP transporter solute receptor, TAXI family precursor	56892	57872	+	uni (->)	NZ_GL622724	282	327	fig|563192.3.peg.282	HMPREF0179_00320	TRAP transporter solute receptor, TAXI family precursor	0.403	0.985	uni (->)	JNJP01000009	1226	327	fig|1408428.3.peg.1226		TRAP transporter solute receptor, TAXI family precursor	0.403	0.985	bi (<->)	ADCO01000322	3792	326	fig|693988.3.peg.3792	HMPREF0178_03639	TRAP transporter solute receptor, TAXI family precursor	0.994	0.997	bi (<->)	CAOJNV010000010	1129	326	fig|35833.483.peg.1129	TRAP transporter solute receptor, TAXI family precursor	0.991	0.997
WCP94_000059		hypothetical protein	58153	59001	+	uni (->)	NZ_GL622724	285	285	fig|563192.3.peg.285	HMPREF0179_00323	hypothetical protein	0.532	0.979	uni (->)	JNJP01000009	1229	285	fig|1408428.3.peg.1229		hypothetical protein	0.532	0.979	bi (<->)	ADCO01000322	3793	282	fig|693988.3.peg.3793	HMPREF0178_03640	hypothetical protein	0.993	0.996	bi (<->)	CAOJNV010000010	1128	282	fig|35833.483.peg.1128	hypothetical protein	0.996	0.996
WCP94_000060		Aspartate aminotransferase (EC 2.6.1.1)	59154	60350	+	uni (->)	NZ_GL622732	4053	382	fig|563192.3.peg.4053	HMPREF0179_03615	Aspartate aminotransferase (EC 2.6.1.1)	0.435	0.982	uni (->)	JNJP01000004	699	382	fig|1408428.3.peg.699		Aspartate aminotransferase (EC 2.6.1.1)	0.438	0.982	bi (<->)	ADCO01000322	3794	398	fig|693988.3.peg.3794	HMPREF0178_03641	Aspartate aminotransferase (EC 2.6.1.1)	1	0.997	bi (<->)	CAOJNV010000010	1127	398	fig|35833.483.peg.1127	Aspartate aminotransferase (EC 2.6.1.1)	0.995	0.997
WCP94_000061		4-hydroxy-2-oxovalerate aldolase	60347	61105	+	bi (<->)	NZ_GL622729	3792	185	fig|563192.3.peg.3792	HMPREF0179_03378	2,4-dihydroxyhept-2-ene-1,7-dioic acid aldolase (EC 4.1.2.-)	0.968	0.995	bi (<->)	JNJP01000014	1569	195	fig|1408428.3.peg.1569		2,4-dihydroxyhept-2-ene-1,7-dioic acid aldolase	0.962	0.938	bi (<->)	ADCO01000322	3795	252	fig|693988.3.peg.3795	HMPREF0178_03642	hypothetical protein	0.972	0.996	bi (<->)	CAOJNV010000010	1126	252	fig|35833.483.peg.1126	4-hydroxy-2-oxovalerate aldolase	0.996	0.992
WCP94_000062	PGF_08759654	TonB domain protein	61289	61801	-	bi (<->)	NZ_GL622729	3791	170	fig|563192.3.peg.3791	HMPREF0179_03377	TonB domain protein	0.982	0.994	bi (<->)	JNJP01000014	1580	170	fig|1408428.3.peg.1580		TonB domain protein	0.988	0.994	bi (<->)	ADCO01000322	3796	170	fig|693988.3.peg.3796	HMPREF0178_03643	TonB domain protein	0.988	0.994	bi (<->)	CAOJNV010000010	1125	170	fig|35833.483.peg.1125	TonB domain protein	1	0.994
WCP94_000063		Biopolymer transport protein ExbD/TolR	61798	62220	-	uni (->)	NZ_GL622728	3602	128	fig|563192.3.peg.3602	HMPREF0179_03216	Biopolymer transport protein ExbD/TolR	0.331	0.945	bi (<->)	JNJP01000014	1581	140	fig|1408428.3.peg.1581		Biopolymer transport protein ExbD/TolR	0.993	0.993	bi (<->)	ADCO01000322	3797	140	fig|693988.3.peg.3797	HMPREF0178_03644	Biopolymer transport protein ExbD/TolR	0.986	0.993	bi (<->)	CAOJNV010000010	1124	140	fig|35833.483.peg.1124	Biopolymer transport protein ExbD/TolR	1	0.993
WCP94_000064	PGF_10384183	MotA/TolQ/ExbB proton channel family protein	62214	63011	-	bi (<->)	NZ_GL622729	3790	257	fig|563192.3.peg.3790	HMPREF0179_03375	MotA/TolQ/ExbB proton channel family protein	0.932	0.996	bi (<->)	JNJP01000014	1582	257	fig|1408428.3.peg.1582		MotA/TolQ/ExbB proton channel family protein	0.94	0.996	bi (<->)	ADCO01000322	3798	265	fig|693988.3.peg.3798	HMPREF0178_03645	MotA/TolQ/ExbB proton channel family protein	0.996	0.996	bi (<->)	CAOJNV010000010	1123	257	fig|35833.483.peg.1123	MotA/TolQ/ExbB proton channel family protein	0.928	0.996
WCP94_000065	PGF_01258559	Metal chaperone, involved in Zn homeostasis	63023	64132	-	bi (<->)	NZ_GL622729	3789	471	fig|563192.3.peg.3789	HMPREF0179_03374	Metal chaperone, involved in Zn homeostasis	0.986	0.781	bi (<->)	JNJP01000014	1583	579	fig|1408428.3.peg.1583		Metal chaperone, involved in Zn homeostasis	0.984	0.636										bi (<->)	CAOJNV010000010	1122	579	fig|35833.483.peg.1122	Metal chaperone, involved in Zn homeostasis	0.989	0.636
WCP94_000066		Metal chaperone, involved in Zn homeostasis	64190	64684	-
WCP94_000067		hypothetical protein	64746	64904	-	bi (<->)	NZ_GL622729	3674	45	fig|563192.3.peg.3674		hypothetical protein	0.933	0.978
WCP94_000068	PGF_00020391	Metal-dependent hydrolases of the beta-lactamase superfamily II	65019	66167	-	bi (<->)	NZ_GL622729	3675	382	fig|563192.3.peg.3675	HMPREF0179_03280	Metal-dependent hydrolases of the beta-lactamase superfamily II	0.997	0.997	bi (<->)	JNJP01000014	1585	382	fig|1408428.3.peg.1585		Metal-dependent hydrolases of the beta-lactamase superfamily II	0.997	0.997	bi (<->)	ADCO01000323	3800	382	fig|693988.3.peg.3800	HMPREF0178_03648	Metal-dependent hydrolases of the beta-lactamase superfamily II	0.997	0.997	bi (<->)	CAOJNV010000010	1120	382	fig|35833.483.peg.1120	Metal-dependent hydrolases of the beta-lactamase superfamily II	1	0.997
WCP94_000069	PGF_00257559	hypothetical protein	66178	67581	-	bi (<->)	NZ_GL622729	3676	467	fig|563192.3.peg.3676	HMPREF0179_03281	hypothetical protein	0.998	0.998	bi (<->)	JNJP01000014	1586	467	fig|1408428.3.peg.1586		hypothetical protein	0.996	0.998	bi (<->)	ADCO01000323	3801	467	fig|693988.3.peg.3801	HMPREF0178_03649	hypothetical protein	0.998	0.998	bi (<->)	CAOJNV010000010	1119	467	fig|35833.483.peg.1119	hypothetical protein	1	0.998
WCP94_000070		hypothetical protein	67632	67880	-	bi (<->)	NZ_GL622729	3677	82	fig|563192.3.peg.3677	HMPREF0179_03282	hypothetical protein	0.963	0.988	bi (<->)	JNJP01000014	1587	82	fig|1408428.3.peg.1587		hypothetical protein	0.963	0.988	bi (<->)	ADCO01000323	3802	82	fig|693988.3.peg.3802	HMPREF0178_03650	hypothetical protein	0.963	0.988	bi (<->)	CAOJNV010000010	1118	82	fig|35833.483.peg.1118	hypothetical protein	1	0.988
WCP94_000071		Transcriptional regulator, GntR family	67877	68524	-	bi (<->)	NZ_GL622729	3678	215	fig|563192.3.peg.3678	HMPREF0179_03283	Transcriptional regulator, GntR family	0.995	0.995	bi (<->)	JNJP01000014	1588	215	fig|1408428.3.peg.1588		Transcriptional regulator, GntR family	0.995	0.995	bi (<->)	ADCO01000323	3803	125	fig|693988.3.peg.3803	HMPREF0178_03651	Transcriptional regulator, GntR family	0.992	0.992	bi (<->)	CAOJNV010000010	1117	215	fig|35833.483.peg.1117	Transcriptional regulator, GntR family	1	0.995
WCP94_000072		hypothetical protein	68554	68703	-
WCP94_000073		hypothetical protein	68757	68918	-	bi (<->)	NZ_GL622729	3679	53	fig|563192.3.peg.3679		hypothetical protein	0.792	0.981	bi (<->)	JNJP01000014	1589	53	fig|1408428.3.peg.1589		hypothetical protein	0.792	0.981	bi (<->)	ADCO01000324	3804	53	fig|693988.3.peg.3804		hypothetical protein	0.792	0.981	bi (<->)	CAOJNV010000010	1116	53	fig|35833.483.peg.1116	hypothetical protein	0.943	0.981
WCP94_000074	PGF_01478038	hypothetical protein	68934	70115	+	bi (<->)	NZ_GL622729	3680	393	fig|563192.3.peg.3680	HMPREF0179_03284	hypothetical protein	0.987	0.997	bi (<->)	JNJP01000014	1590	393	fig|1408428.3.peg.1590		hypothetical protein	0.987	0.997	bi (<->)	ADCO01000324	3805	393	fig|693988.3.peg.3805	HMPREF0178_03653	hypothetical protein	0.99	0.997	bi (<->)	CAOJNV010000010	1115	393	fig|35833.483.peg.1115	hypothetical protein	0.997	0.997
WCP94_000075	PGF_10329977	Phenazine biosynthesis protein PhzF like	70272	71138	-	bi (<->)	NZ_GL622729	3681	288	fig|563192.3.peg.3681	HMPREF0179_03285	Phenazine biosynthesis protein PhzF like	0.983	0.997	bi (<->)	JNJP01000014	1592	288	fig|1408428.3.peg.1592		Phenazine biosynthesis protein PhzF like	0.983	0.997	bi (<->)	ADCO01000324	3806	288	fig|693988.3.peg.3806	HMPREF0178_03654	Phenazine biosynthesis protein PhzF like	0.976	0.997	bi (<->)	CAOJNV010000010	1114	288	fig|35833.483.peg.1114	Phenazine biosynthesis protein PhzF like	0.99	0.997
WCP94_000076		hypothetical protein	71228	71461	+
WCP94_000077		RidA/YER057c/UK114 superfamily protein	71525	71977	-	bi (<->)	NZ_GL622729	3683	145	fig|563192.3.peg.3683	HMPREF0179_03286	RidA/YER057c/UK114 superfamily protein	0.972	0.972	bi (<->)	JNJP01000014	1593	150	fig|1408428.3.peg.1593		RidA/YER057c/UK114 superfamily protein	0.973	0.993	bi (<->)	ADCO01000324	3808	150	fig|693988.3.peg.3808	HMPREF0178_03655	RidA/YER057c/UK114 superfamily protein	0.967	0.993	bi (<->)	CAOJNV010000010	1112	150	fig|35833.483.peg.1112	RidA/YER057c/UK114 superfamily protein	0.96	0.993
WCP94_000078		peptidase M24	71979	73136	-	bi (<->)	NZ_GL622729	3684	385	fig|563192.3.peg.3684	HMPREF0179_03287	peptidase M24	0.992	0.997	bi (<->)	JNJP01000014	1594	385	fig|1408428.3.peg.1594		peptidase M24	0.99	0.997										bi (<->)	CAOJNV010000010	1111	385	fig|35833.483.peg.1111	peptidase M24	0.995	0.997
WCP94_000079		hypothetical protein	73167	73322	+	bi (<->)	NZ_GL622729	3685	51	fig|563192.3.peg.3685		hypothetical protein	0.98	0.98	bi (<->)	JNJP01000014	1595	51	fig|1408428.3.peg.1595		hypothetical protein	0.98	0.98
WCP94_000080		peptidase M24	73297	74481	-	bi (<->)	NZ_GL622729	3686	394	fig|563192.3.peg.3686	HMPREF0179_03288	peptidase M24	0.99	0.997	bi (<->)	JNJP01000014	1596	394	fig|1408428.3.peg.1596		peptidase M24	0.992	0.997	bi (<->)	ADCO01000325	3811	394	fig|693988.3.peg.3811	HMPREF0178_03658	peptidase M24	0.99	0.997	bi (<->)	CAOJNV010000010	1110	394	fig|35833.483.peg.1110	peptidase M24	0.997	0.997
WCP94_000081		ABC transporter, permease protein (cluster 3, basic aa/glutamine/opines)	74558	75577	-	bi (<->)	NZ_GL622729	3687	339	fig|563192.3.peg.3687	HMPREF0179_03289	ABC transporter, permease protein (cluster 3, basic aa/glutamine/opines)	0.994	0.997	bi (<->)	JNJP01000014	1597	339	fig|1408428.3.peg.1597		ABC transporter, permease protein (cluster 3, basic aa/glutamine/opines)	0.991	0.997	bi (<->)	ADCO01000325	3812	339	fig|693988.3.peg.3812	HMPREF0178_03659	ABC transporter, permease protein (cluster 3, basic aa/glutamine/opines)	0.994	0.997	bi (<->)	CAOJNV010000010	1109	339	fig|35833.483.peg.1109	ABC transporter, permease protein (cluster 3, basic aa/glutamine/opines)	1	0.997
WCP94_000082	PGF_10106935	ABC transporter, ATP-binding protein (cluster 3, basic aa/glutamine/opines)	75586	76329	-	bi (<->)	NZ_GL622729	3688	247	fig|563192.3.peg.3688	HMPREF0179_03290	ABC transporter, ATP-binding protein (cluster 3, basic aa/glutamine/opines)	1	0.996	bi (<->)	JNJP01000014	1598	247	fig|1408428.3.peg.1598		ABC transporter, ATP-binding protein (cluster 3, basic aa/glutamine/opines)	1	0.996	bi (<->)	ADCO01000325	3813	247	fig|693988.3.peg.3813	HMPREF0178_03660	ABC transporter, ATP-binding protein (cluster 3, basic aa/glutamine/opines)	1	0.996	bi (<->)	CAOJNV010000010	1108	247	fig|35833.483.peg.1108	ABC transporter, ATP-binding protein (cluster 3, basic aa/glutamine/opines)	0.996	0.996
WCP94_000083		ABC transporter, permease protein (cluster 3, basic aa/glutamine/opines)	76305	77291	-	bi (<->)	NZ_GL622729	3689	328	fig|563192.3.peg.3689	HMPREF0179_03291	ABC transporter, permease protein (cluster 3, basic aa/glutamine/opines)	0.991	0.997	bi (<->)	JNJP01000014	1599	328	fig|1408428.3.peg.1599		ABC transporter, permease protein (cluster 3, basic aa/glutamine/opines)	0.991	0.997	bi (<->)	ADCO01000325	3814	302	fig|693988.3.peg.3814	HMPREF0178_03661	ABC transporter, permease protein (cluster 3, basic aa/glutamine/opines)	0.997	0.997	bi (<->)	CAOJNV010000010	1107	328	fig|35833.483.peg.1107	ABC transporter, permease protein (cluster 3, basic aa/glutamine/opines)	0.997	0.997
WCP94_000084		Glutamine ABC transporter, substrate-binding protein GlnH	77340	78149	-	bi (<->)	NZ_GL622729	3690	269	fig|563192.3.peg.3690	HMPREF0179_03292	Glutamine ABC transporter, substrate-binding protein GlnH	0.989	0.996	bi (<->)	JNJP01000014	1600	269	fig|1408428.3.peg.1600		Glutamine ABC transporter, substrate-binding protein GlnH	0.985	0.996	bi (<->)	ADCO01000325	3815	269	fig|693988.3.peg.3815	HMPREF0178_03662	Glutamine ABC transporter, substrate-binding protein GlnH	1	0.996	bi (<->)	CAOJNV010000010	1106	269	fig|35833.483.peg.1106	Glutamine ABC transporter, substrate-binding protein GlnH	1	0.996
WCP94_000085		hypothetical protein	78394	78582	-																			bi (<->)	ADCO01000325	3816	62	fig|693988.3.peg.3816		hypothetical protein	0.968	0.984	bi (<->)	CAOJNV010000010	1105	62	fig|35833.483.peg.1105	hypothetical protein	0.968	0.984
WCP94_000086		hypothetical protein	78729	78983	-
WCP94_000087		Acetyl-CoA synthetase (ADP-forming) alpha and beta chains, putative	79095	81290	+	uni (->)	NZ_GL622732	4060	717	fig|563192.3.peg.4060	HMPREF0179_03623	Acetyl-CoA synthetase (ADP-forming) alpha and beta chains, putative	0.693	0.987	bi (<->)	JNJP01000014	1603	731	fig|1408428.3.peg.1603		Acetyl-CoA synthetase (ADP-forming) alpha and beta chains, putative	0.984	0.999	bi (<->)	ADCO01000325	3817	731	fig|693988.3.peg.3817	HMPREF0178_03663	Acetyl-CoA synthetase (ADP-forming) alpha and beta chains, putative	0.993	0.999	bi (<->)	CAOJNV010000010	1103	731	fig|35833.483.peg.1103	Acetyl-CoA synthetase (ADP-forming) alpha and beta chains, putative	0.996	0.999
WCP94_000088	PGF_00014064	Indolepyruvate oxidoreductase subunit IorA (EC 1.2.7.8)	81310	83082	+	bi (<->)	NZ_GL622729	3695	590	fig|563192.3.peg.3695	HMPREF0179_03295	Indolepyruvate oxidoreductase subunit IorA (EC 1.2.7.8)	0.992	0.998	bi (<->)	JNJP01000014	1604	590	fig|1408428.3.peg.1604		Indolepyruvate oxidoreductase subunit IorA (EC 1.2.7.8)	0.995	0.998	bi (<->)	ADCO01000325	3818	590	fig|693988.3.peg.3818	HMPREF0178_03664	Indolepyruvate oxidoreductase subunit IorA (EC 1.2.7.8)	1	0.998	bi (<->)	CAOJNV010000010	1102	590	fig|35833.483.peg.1102	Indolepyruvate oxidoreductase subunit IorA (EC 1.2.7.8)	1	0.998
WCP94_000089		Indolepyruvate oxidoreductase subunit IorB (EC 1.2.7.8)	83096	83683	+	bi (<->)	NZ_GL622729	3696	195	fig|563192.3.peg.3696	HMPREF0179_03296	Indolepyruvate oxidoreductase subunit IorB (EC 1.2.7.8)	0.995	0.995	bi (<->)	JNJP01000014	1605	195	fig|1408428.3.peg.1605		Indolepyruvate oxidoreductase subunit IorB (EC 1.2.7.8)	0.995	0.995	bi (<->)	ADCO01000325	3819	195	fig|693988.3.peg.3819	HMPREF0178_03665	Indolepyruvate oxidoreductase subunit IorB (EC 1.2.7.8)	1	0.995	bi (<->)	CAOJNV010000010	1101	195	fig|35833.483.peg.1101	Indolepyruvate oxidoreductase subunit IorB (EC 1.2.7.8)	1	0.995
WCP94_000090	PGF_07293934	N-acyl-D-amino-acid deacylase (EC 3.5.1.81)	83724	85304	+	bi (<->)	NZ_GL622729	3697	526	fig|563192.3.peg.3697	HMPREF0179_03297	N-acyl-D-amino-acid deacylase (EC 3.5.1.81)	0.992	0.998	bi (<->)	JNJP01000014	1606	526	fig|1408428.3.peg.1606		N-acyl-D-amino-acid deacylase (EC 3.5.1.81)	0.992	0.998	uni (->)	ADCO01000094	1060	526	fig|693988.3.peg.1060	HMPREF0178_01086	N-acyl-D-amino-acid deacylase (EC 3.5.1.81)	0.569	0.998	bi (<->)	CAOJNV010000010	1100	526	fig|35833.483.peg.1100	N-acyl-D-amino-acid deacylase (EC 3.5.1.81)	0.998	0.998
WCP94_000091		Transcriptional regulator, IclR family	85421	86272	+	bi (<->)	NZ_GL622729	3698	283	fig|563192.3.peg.3698	HMPREF0179_03298	Transcriptional regulator, IclR family	0.996	0.996	bi (<->)	JNJP01000014	1608	250	fig|1408428.3.peg.1608		Transcriptional regulator, IclR family	0.996	0.996	bi (<->)	ADCO01000326	3821	283	fig|693988.3.peg.3821	HMPREF0178_03668	Transcriptional regulator, IclR family	1	0.996	bi (<->)	CAOJNV010000010	1099	283	fig|35833.483.peg.1099	Transcriptional regulator, IclR family	1	0.996
WCP94_000092		hypothetical protein	86365	86565	-
WCP94_000093	PGF_00423378	Dihydroorotase (EC 3.5.2.3)	86578	87951	+	bi (<->)	NZ_GL622729	3699	464	fig|563192.3.peg.3699	HMPREF0179_03299	Dihydroorotase (EC 3.5.2.3)	0.998	0.983	bi (<->)	JNJP01000014	1610	464	fig|1408428.3.peg.1610		Dihydroorotase (EC 3.5.2.3)	0.996	0.983	bi (<->)	ADCO01000326	3823	464	fig|693988.3.peg.3823	HMPREF0178_03669	Dihydroorotase (EC 3.5.2.3)	0.996	0.983	bi (<->)	CAOJNV010000010	1098	464	fig|35833.483.peg.1098	Dihydroorotase (EC 3.5.2.3)	0.993	0.983
WCP94_000094	PGF_10519603	Acetyltransferase, GNAT family	88111	88587	-	bi (<->)	NZ_GL622729	3700	158	fig|563192.3.peg.3700	HMPREF0179_03300	Acetyltransferase, GNAT family	0.994	0.994	bi (<->)	JNJP01000014	1611	149	fig|1408428.3.peg.1611		Acetyltransferase, GNAT family	0.993	0.993	bi (<->)	ADCO01000326	3824	158	fig|693988.3.peg.3824	HMPREF0178_03670	Acetyltransferase, GNAT family	1	0.994	bi (<->)	CAOJNV010000010	1097	158	fig|35833.483.peg.1097	Acetyltransferase, GNAT family	1	0.994
WCP94_000095		hypothetical protein	88914	89072	-
WCP94_000096		Putative metal-dependent phosphohydrolase with tandem HD motifs	89158	90447	+	bi (<->)	NZ_GL622729	3702	429	fig|563192.3.peg.3702	HMPREF0179_03301	Putative metal-dependent phosphohydrolase with tandem HD motifs	0.977	0.998	bi (<->)	JNJP01000014	1612	429	fig|1408428.3.peg.1612		Putative metal-dependent phosphohydrolase with tandem HD motifs	0.97	0.998	bi (<->)	ADCO01000326	3826	422	fig|693988.3.peg.3826	HMPREF0178_03672	Putative metal-dependent phosphohydrolase with tandem HD motifs	0.998	0.998	bi (<->)	CAOJNV010000010	1095	429	fig|35833.483.peg.1095	Putative metal-dependent phosphohydrolase with tandem HD motifs	1	0.998
WCP94_000097		hypothetical protein	90455	90607	-
WCP94_000098	PGF_08650327	Two-component transcriptional response regulator, AtoC family	90654	92582	+	bi (<->)	NZ_GL622729	3704	644	fig|563192.3.peg.3704	HMPREF0179_03302	Two-component transcriptional response regulator, AtoC family	0.984	0.995	bi (<->)	JNJP01000014	1614	698	fig|1408428.3.peg.1614		Two-component transcriptional response regulator, AtoC family	0.98	0.918	bi (<->)	ADCO01000326	3827	642	fig|693988.3.peg.3827	HMPREF0178_03673	Two-component transcriptional response regulator, AtoC family	0.998	0.998	bi (<->)	CAOJNV010000010	1094	642	fig|35833.483.peg.1094	Two-component transcriptional response regulator, AtoC family	0.991	0.998
WCP94_000099		hypothetical protein	92679	92867	+
WCP94_000100	PGF_09129304	gluconate transporter	92913	94238	+	bi (<->)	NZ_GL622729	3706	441	fig|563192.3.peg.3706	HMPREF0179_03303	gluconate transporter	0.993	0.998	bi (<->)	JNJP01000014	1615	441	fig|1408428.3.peg.1615		gluconate transporter	0.993	0.998	bi (<->)	ADCO01000326	3828	441	fig|693988.3.peg.3828	HMPREF0178_03674	gluconate transporter	1	0.998	bi (<->)	CAOJNV010000010	1093	441	fig|35833.483.peg.1093	gluconate transporter	0.998	0.998
WCP94_000101	PGF_00007078	Galactitol-1-phosphate 5-dehydrogenase (EC 1.1.1.251)	94293	95360	+	bi (<->)	NZ_GL622729	3707	351	fig|563192.3.peg.3707	HMPREF0179_03304	Galactitol-1-phosphate 5-dehydrogenase (EC 1.1.1.251)	0.977	0.997	bi (<->)	JNJP01000014	1616	351	fig|1408428.3.peg.1616		Galactitol-1-phosphate 5-dehydrogenase (EC 1.1.1.251)	0.977	0.997	bi (<->)	ADCO01000326	3829	355	fig|693988.3.peg.3829	HMPREF0178_03675	Galactitol-1-phosphate 5-dehydrogenase (EC 1.1.1.251)	1	0.997	bi (<->)	CAOJNV010000010	1092	355	fig|35833.483.peg.1092	Galactitol-1-phosphate 5-dehydrogenase (EC 1.1.1.251)	0.992	0.997
WCP94_000102		Ribulose-5-phosphate 4-epimerase and related epimerases and aldolases	95489	96133	+	bi (<->)	NZ_GL622729	3708	214	fig|563192.3.peg.3708	HMPREF0179_03305	Ribulose-5-phosphate 4-epimerase and related epimerases and aldolases	0.967	0.995	bi (<->)	JNJP01000014	1617	214	fig|1408428.3.peg.1617		Ribulose-5-phosphate 4-epimerase and related epimerases and aldolases	0.963	0.995	bi (<->)	ADCO01000326	3830	214	fig|693988.3.peg.3830	HMPREF0178_03676	Ribulose-5-phosphate 4-epimerase and related epimerases and aldolases	0.981	0.995	bi (<->)	CAOJNV010000010	1091	214	fig|35833.483.peg.1091	Ribulose-5-phosphate 4-epimerase and related epimerases and aldolases	0.995	0.995
WCP94_000103	PGF_00427109	3-oxo-tetronate kinase	96138	97436	+										bi (<->)	JNJP01000014	1618	432	fig|1408428.3.peg.1618		3-oxo-tetronate kinase	0.975	0.998										bi (<->)	CAOJNV010000010	1090	432	fig|35833.483.peg.1090	3-oxo-tetronate kinase	0.995	0.998
WCP94_000104	PGF_03152253	Homoserine dehydrogenase (EC 1.1.1.3)	97539	98939	+	bi (<->)	NZ_GL622729	3710	466	fig|563192.3.peg.3710	HMPREF0179_03307	Homoserine dehydrogenase (EC 1.1.1.3)	0.989	0.998	bi (<->)	JNJP01000014	1619	466	fig|1408428.3.peg.1619		Homoserine dehydrogenase (EC 1.1.1.3)	0.989	0.998	bi (<->)	ADCO01000327	3831	466	fig|693988.3.peg.3831	HMPREF0178_03678	Homoserine dehydrogenase (EC 1.1.1.3)	0.994	0.998	bi (<->)	CAOJNV010000010	1089	466	fig|35833.483.peg.1089	Homoserine dehydrogenase (EC 1.1.1.3)	0.994	0.998
WCP94_000105		hypothetical protein	99051	99236	-
WCP94_000106		hypothetical protein	99309	99731	-	bi (<->)	NZ_GL622729	3712	94	fig|563192.3.peg.3712		hypothetical protein	0.581	0.979	bi (<->)	JNJP01000014	1621	94	fig|1408428.3.peg.1621		hypothetical protein	0.585	0.979										bi (<->)	CAOJNV010000010	1088	124	fig|35833.483.peg.1088	hypothetical protein	0.979	0.758
WCP94_000107	PGF_00144347	hypothetical protein	99717	103376	+	bi (<->)	NZ_GL622729	3713	1219	fig|563192.3.peg.3713	HMPREF0179_03308	hypothetical protein	0.97	0.999	bi (<->)	JNJP01000014	1622	1219	fig|1408428.3.peg.1622		hypothetical protein	0.97	0.999										bi (<->)	CAOJNV010000010	1087	1219	fig|35833.483.peg.1087	hypothetical protein	0.994	0.999
WCP94_000108		FIG00607013: hypothetical protein	103450	103881	+	bi (<->)	NZ_GL622729	3714	143	fig|563192.3.peg.3714	HMPREF0179_03309	FIG00607013: hypothetical protein	0.993	0.993	bi (<->)	JNJP01000014	1623	143	fig|1408428.3.peg.1623		FIG00607013: hypothetical protein	1	0.993	bi (<->)	ADCO01000328	3834	143	fig|693988.3.peg.3834	HMPREF0178_03682	FIG00607013: hypothetical protein	0.979	0.993	bi (<->)	CAOJNV010000010	1086	143	fig|35833.483.peg.1086	FIG00607013: hypothetical protein	0.986	0.993
WCP94_000109		hypothetical protein	103972	104343	-	uni (->)	NZ_GL622724	455	301	fig|563192.3.peg.455	HMPREF0179_00478	Pyruvate formate-lyase activating enzyme (EC 1.97.1.4)	0.438	0.355	uni (->)	JNJP01000005	763	301	fig|1408428.3.peg.763		Pyruvate formate-lyase activating enzyme (EC 1.97.1.4)	0.441	0.352	uni (->)	ADCO01000253	2845	301	fig|693988.3.peg.2845	HMPREF0178_02747	Pyruvate formate-lyase activating enzyme (EC 1.97.1.4)	0.45	0.352	uni (->)	CAOJNV010000030	2167	297	fig|35833.483.peg.2167	Pyruvate formate-lyase activating enzyme (EC 1.97.1.4)	0.413	0.347
WCP94_000110		BCCT family transporter	104866	105150	+																			bi (<->)	ADCO01000328	3836	94	fig|693988.3.peg.3836	HMPREF0178_03684	BCCT family transporter	0.989	0.989	bi (<->)	CAOJNV010000010	1084	94	fig|35833.483.peg.1084	BCCT family transporter	0.989	0.989
WCP94_000111		hypothetical protein	105292	105426	+																												bi (<->)	CAOJNV010000010	1083	44	fig|35833.483.peg.1083	hypothetical protein	0.932	0.977
WCP94_000112	PGF_09996723	Uncharacterized MFS-type transporter	105613	106797	+	bi (<->)	NZ_GL622729	3730	394	fig|563192.3.peg.3730	HMPREF0179_03322	Uncharacterized MFS-type transporter	0.987	0.997	bi (<->)	JNJP01000095	3911	394	fig|1408428.3.peg.3911		Uncharacterized MFS-type transporter	0.987	0.997	bi (<->)	ADCO01000328	3837	394	fig|693988.3.peg.3837	HMPREF0178_03685	Uncharacterized MFS-type transporter	0.997	0.997	bi (<->)	CAOJNV010000010	1082	394	fig|35833.483.peg.1082	Uncharacterized MFS-type transporter	0.995	0.997
WCP94_000113		hypothetical protein	106825	106983	+	bi (<->)	NZ_GL622729	3731	51	fig|563192.3.peg.3731		hypothetical protein	0.692	0.98	bi (<->)	JNJP01000095	3912	51	fig|1408428.3.peg.3912		hypothetical protein	0.692	0.98	bi (<->)	ADCO01000328	3838	52	fig|693988.3.peg.3838		hypothetical protein	0.962	0.981	bi (<->)	CAOJNV010000010	1081	52	fig|35833.483.peg.1081	hypothetical protein	0.981	0.981
WCP94_000114	PGF_07440470	Exoenzymes regulatory protein AepA precursor	107075	108691	-	bi (<->)	NZ_GL622729	3732	538	fig|563192.3.peg.3732	HMPREF0179_03323	Exoenzymes regulatory protein AepA precursor	0.989	0.998	bi (<->)	JNJP01000095	3913	538	fig|1408428.3.peg.3913		Exoenzymes regulatory protein AepA precursor	0.989	0.998	bi (<->)	ADCO01000328	3839	538	fig|693988.3.peg.3839	HMPREF0178_03686	Exoenzymes regulatory protein AepA precursor	1	0.998	bi (<->)	CAOJNV010000010	1080	538	fig|35833.483.peg.1080	Exoenzymes regulatory protein AepA precursor	1	0.998
WCP94_000115		hypothetical protein	108726	109070	-										uni (->)	JNJP01000095	3914	138	fig|1408428.3.peg.3914		hypothetical protein	0.4	0.754	bi (<->)	ADCO01000328	3840	114	fig|693988.3.peg.3840		hypothetical protein	1	0.991	bi (<->)	CAOJNV010000010	1079	136	fig|35833.483.peg.1079	hypothetical protein	1	0.831
WCP94_000116		Amidohydrolase family protein	109137	110492	+	bi (<->)	NZ_GL622729	3733	451	fig|563192.3.peg.3733	HMPREF0179_03324	Amidohydrolase family protein	0.993	0.998	bi (<->)	JNJP01000095	3915	451	fig|1408428.3.peg.3915		Amidohydrolase family protein	0.993	0.998	bi (<->)	ADCO01000328	3841	451	fig|693988.3.peg.3841	HMPREF0178_03687	Amidohydrolase family protein	0.996	0.998	bi (<->)	CAOJNV010000010	1078	451	fig|35833.483.peg.1078	Amidohydrolase family protein	0.998	0.998
WCP94_000117		Transcriptional regulator, GntR family	110856	111503	+	bi (<->)	NZ_GL622729	3734	215	fig|563192.3.peg.3734	HMPREF0179_03325	Transcriptional regulator, GntR family	0.977	0.995	bi (<->)	JNJP01000095	3916	215	fig|1408428.3.peg.3916		Transcriptional regulator, GntR family	0.977	0.995	bi (<->)	ADCO01000328	3842	215	fig|693988.3.peg.3842	HMPREF0178_03688	Transcriptional regulator, GntR family	0.977	0.995	bi (<->)	CAOJNV010000010	1077	215	fig|35833.483.peg.1077	Transcriptional regulator, GntR family	0.995	0.995
WCP94_000118		beta-peptidyl aminopeptidase (EC 3.4.11.25)	111500	112600	+	bi (<->)	NZ_GL622729	3735	366	fig|563192.3.peg.3735	HMPREF0179_03326	beta-peptidyl aminopeptidase (EC 3.4.11.25)	0.986	0.997	bi (<->)	JNJP01000095	3917	366	fig|1408428.3.peg.3917		beta-peptidyl aminopeptidase (EC 3.4.11.25)	0.981	0.997	uni (->)	ADCO01000265	2990	355	fig|693988.3.peg.2990	HMPREF0178_02879	D-aminopeptidase (EC 3.4.11.19)	0.422	0.983	bi (<->)	CAOJNV010000010	1076	366	fig|35833.483.peg.1076	beta-peptidyl aminopeptidase (EC 3.4.11.25)	0.997	0.997
WCP94_000119	PGF_10542595	Alkanesulfonates-binding protein	112779	113855	+	bi (<->)	NZ_GL622729	3736	358	fig|563192.3.peg.3736	HMPREF0179_03327	Alkanesulfonates-binding protein	0.992	0.997	bi (<->)	JNJP01000095	3918	358	fig|1408428.3.peg.3918		Alkanesulfonates-binding protein	0.992	0.997	bi (<->)	ADCO01000369	4187	358	fig|693988.3.peg.4187	HMPREF0178_04046	Alkanesulfonates-binding protein	0.989	0.997	bi (<->)	CAOJNV010000010	1075	358	fig|35833.483.peg.1075	Alkanesulfonates-binding protein	0.997	0.997
WCP94_000120	PGF_00408683	Uncharacterized transporter YwfM	114075	114986	+	bi (<->)	NZ_GL622729	3737	303	fig|563192.3.peg.3737	HMPREF0179_03328	Uncharacterized transporter YwfM	0.98	0.997	bi (<->)	JNJP01000047	3052	303	fig|1408428.3.peg.3052		Uncharacterized transporter YwfM	0.98	0.997	bi (<->)	ADCO01000329	3843	303	fig|693988.3.peg.3843	HMPREF0178_03690	Uncharacterized transporter YwfM	0.98	0.997	bi (<->)	CAOJNV010000041	2526	303	fig|35833.483.peg.2526	Uncharacterized transporter YwfM	0.987	0.997
WCP94_000121	PGF_00454030	Multidrug efflux system EmrAB-OMF, membrane fusion component EmrA	115568	116794	+	bi (<->)	NZ_GL622729	3739	408	fig|563192.3.peg.3739	HMPREF0179_03329	Multidrug efflux system EmrAB-OMF, membrane fusion component EmrA	0.98	0.998	bi (<->)	JNJP01000047	3050	408	fig|1408428.3.peg.3050		Multidrug efflux system EmrAB-OMF, membrane fusion component EmrA	0.98	0.998	bi (<->)	ADCO01000330	3844	173	fig|693988.3.peg.3844	HMPREF0178_03692	Multidrug efflux system EmrAB-OMF, membrane fusion component EmrA	0.977	0.994	bi (<->)	CAOJNV010000041	2527	408	fig|35833.483.peg.2527	Multidrug efflux system EmrAB-OMF, membrane fusion component EmrA	0.995	0.998
WCP94_000122	PGF_01114144	Multidrug efflux system EmrAB-OMF, inner-membrane proton/drug antiporter EmrB (MFS type)	116791	118314	+	bi (<->)	NZ_GL622729	3740	508	fig|563192.3.peg.3740	HMPREF0179_03330	Multidrug efflux system EmrAB-OMF, inner-membrane proton/drug antiporter EmrB (MFS type)	0.984	0.99	bi (<->)	JNJP01000047	3049	509	fig|1408428.3.peg.3049		Multidrug efflux system EmrAB-OMF, inner-membrane proton/drug antiporter EmrB (MFS type)	0.986	0.99	bi (<->)	ADCO01000330	3845	509	fig|693988.3.peg.3845	HMPREF0178_03693	Multidrug efflux system EmrAB-OMF, inner-membrane proton/drug antiporter EmrB (MFS type)	0.99	0.99	bi (<->)	CAOJNV010000041	2528	507	fig|35833.483.peg.2528	Multidrug efflux system EmrAB-OMF, inner-membrane proton/drug antiporter EmrB (MFS type)	0.996	0.998
WCP94_000123		Transcriptional regulator, AcrR family	118323	118925	+	bi (<->)	NZ_GL622729	3741	200	fig|563192.3.peg.3741	HMPREF0179_03331	Transcriptional regulator, AcrR family	0.995	0.995	bi (<->)	JNJP01000047	3048	200	fig|1408428.3.peg.3048		Transcriptional regulator, AcrR family	0.995	0.995	bi (<->)	ADCO01000330	3846	200	fig|693988.3.peg.3846	HMPREF0178_03694	Transcriptional regulator, AcrR family	1	0.995	bi (<->)	CAOJNV010000041	2529	200	fig|35833.483.peg.2529	Transcriptional regulator, AcrR family	1	0.995
WCP94_000124		hypothetical protein	118977	119099	+																												bi (<->)	CAOJNV010000041	2530	40	fig|35833.483.peg.2530	hypothetical protein	0.975	0.975
WCP94_000125		hypothetical protein	119416	119583	-																												bi (<->)	CAOJNV010000041	2531	58	fig|35833.483.peg.2531	hypothetical protein	1	0.466
WCP94_000126		ABC transporter, substrate-binding protein (cluster 3, basic aa/glutamine/opines)	120206	120997	+	bi (<->)	NZ_GL622729	3742	263	fig|563192.3.peg.3742	HMPREF0179_03332	ABC transporter, substrate-binding protein (cluster 3, basic aa/glutamine/opines)	0.951	0.996	bi (<->)	JNJP01000008	1089	263	fig|1408428.3.peg.1089		ABC transporter, substrate-binding protein (cluster 3, basic aa/glutamine/opines)	0.947	0.996	bi (<->)	ADCO01000331	3900	263	fig|693988.3.peg.3900	HMPREF0178_03750	ABC transporter, substrate-binding protein (cluster 3, basic aa/glutamine/opines)	0.951	0.996	bi (<->)	CAOJNV010000041	2532	270	fig|35833.483.peg.2532	ABC transporter, substrate-binding protein (cluster 3, basic aa/glutamine/opines)	0.981	0.97
WCP94_000127		Diguanylate cyclase	121006	122613	+	bi (<->)	NZ_GL622729	3743	535	fig|563192.3.peg.3743	HMPREF0179_03333	Diguanylate cyclase	0.97	0.998	bi (<->)	JNJP01000008	1090	535	fig|1408428.3.peg.1090		Diguanylate cyclase	0.972	0.998	bi (<->)	ADCO01000331	3901	535	fig|693988.3.peg.3901	HMPREF0178_03751	Diguanylate cyclase	0.972	0.998	bi (<->)	CAOJNV010000041	2533	535	fig|35833.483.peg.2533	Diguanylate cyclase	0.998	0.998
WCP94_000128		DNA-binding protein HU	122663	122992	-	bi (<->)	NZ_GL622729	3744	109	fig|563192.3.peg.3744	HMPREF0179_03334	DNA-binding protein HU	1	0.991	bi (<->)	JNJP01000008	1091	109	fig|1408428.3.peg.1091		DNA-binding protein HU	1	0.991	bi (<->)	ADCO01000331	3902	109	fig|693988.3.peg.3902	HMPREF0178_03752	DNA-binding protein HU	1	0.991	bi (<->)	CAOJNV010000041	2534	109	fig|35833.483.peg.2534	DNA-binding protein HU	1	0.991
WCP94_000129		hypothetical protein	123409	125145	-	bi (<->)	NZ_GL622729	3745	276	fig|563192.3.peg.3745	HMPREF0179_03335	hypothetical protein	0.993	0.996	bi (<->)	JNJP01000008	1092	276	fig|1408428.3.peg.1092		hypothetical protein	0.989	0.996	bi (<->)	ADCO01000331	3903	276	fig|693988.3.peg.3903	HMPREF0178_03753	hypothetical protein	0.996	0.996	bi (<->)	CAOJNV010000041	2535	575	fig|35833.483.peg.2535	hypothetical protein	0.986	0.998
WCP94_000130		Chromosome (plasmid) partitioning protein ParA	125159	125947	-	bi (<->)	NZ_GL622729	3746	262	fig|563192.3.peg.3746	HMPREF0179_03336	Chromosome (plasmid) partitioning protein ParA	1	0.996	bi (<->)	JNJP01000008	1093	262	fig|1408428.3.peg.1093		Chromosome (plasmid) partitioning protein ParA	1	0.996	bi (<->)	ADCO01000331	3905	262	fig|693988.3.peg.3905	HMPREF0178_03754	Chromosome (plasmid) partitioning protein ParA	1	0.996	bi (<->)	CAOJNV010000041	2536	262	fig|35833.483.peg.2536	Chromosome (plasmid) partitioning protein ParA	1	0.996
WCP94_000131		hypothetical protein	126097	126339	+																			bi (<->)	ADCO01000331	3906	40	fig|693988.3.peg.3906		hypothetical protein	0.925	0.975	bi (<->)	CAOJNV010000041	2537	40	fig|35833.483.peg.2537	hypothetical protein	0.925	0.975
WCP94_000132		hypothetical protein	126362	126511	-										bi (<->)	JNJP01000008	1095	37	fig|1408428.3.peg.1095		hypothetical protein	0.963	0.703	bi (<->)	ADCO01000331	3907	37	fig|693988.3.peg.3907		hypothetical protein	0.862	0.757	bi (<->)	CAOJNV010000041	2538	37	fig|35833.483.peg.2538	hypothetical protein	0.862	0.757
WCP94_000133		hypothetical protein	126787	126927	-
WCP94_000134		hypothetical protein	127343	127462	+																												bi (<->)	CAOJNV010000041	2540	55	fig|35833.483.peg.2540	hypothetical protein	0.949	0.691
WCP94_000135		hypothetical protein	127578	127799	+																												bi (<->)	CAOJNV010000041	2541	91	fig|35833.483.peg.2541	hypothetical protein	0.986	0.791
WCP94_000136		hypothetical protein	127802	127918	-	bi (<->)	NZ_GL622729	3748	38	fig|563192.3.peg.3748		hypothetical protein	1	0.947																			bi (<->)	CAOJNV010000041	2542	38	fig|35833.483.peg.2542	hypothetical protein	0.974	0.974
WCP94_000137	PGF_00069902	cofactor modifying protein (cmo)	128170	129258	-	bi (<->)	NZ_GL622729	3749	362	fig|563192.3.peg.3749	HMPREF0179_03337	cofactor modifying protein (cmo)	0.983	0.997	bi (<->)	JNJP01000008	1096	362	fig|1408428.3.peg.1096		cofactor modifying protein (cmo)	0.981	0.997	bi (<->)	ADCO01000331	3909	362	fig|693988.3.peg.3909	HMPREF0178_03755	cofactor modifying protein (cmo)	0.989	0.997	bi (<->)	CAOJNV010000041	2543	362	fig|35833.483.peg.2543	cofactor modifying protein (cmo)	0.994	0.997
WCP94_000138		hypothetical protein	129268	130116	-	bi (<->)	NZ_GL622729	3750	296	fig|563192.3.peg.3750	HMPREF0179_03338	hypothetical protein	0.961	0.949	bi (<->)	JNJP01000008	1097	282	fig|1408428.3.peg.1097		hypothetical protein	0.961	0.996	bi (<->)	ADCO01000331	3910	282	fig|693988.3.peg.3910	HMPREF0178_03756	hypothetical protein	0.993	0.996	bi (<->)	CAOJNV010000041	2544	397	fig|35833.483.peg.2544	hypothetical protein	0.986	0.708
WCP94_000139		hypothetical protein	130264	130422	+																			bi (<->)	ADCO01000331	3911	52	fig|693988.3.peg.3911		hypothetical protein	1	0.981
WCP94_000140	PGF_01478440	hypothetical protein	130452	132200	-	bi (<->)	NZ_GL622729	3751	582	fig|563192.3.peg.3751	HMPREF0179_03339	hypothetical protein	0.978	0.998	bi (<->)	JNJP01000008	1099	582	fig|1408428.3.peg.1099		hypothetical protein	0.978	0.998	bi (<->)	ADCO01000331	3912	407	fig|693988.3.peg.3912	HMPREF0178_03757	hypothetical protein	0.993	0.998	bi (<->)	CAOJNV010000041	2545	582	fig|35833.483.peg.2545	hypothetical protein	0.991	0.998
WCP94_000141		hypothetical protein	132517	132666	-
WCP94_000142	PGF_00041794	Alkyl hydroperoxide reductase protein C (EC 1.11.1.15)	132780	133343	+	bi (<->)	NZ_GL622729	3752	187	fig|563192.3.peg.3752	HMPREF0179_03340	Alkyl hydroperoxide reductase protein C (EC 1.11.1.15)	0.995	0.995	bi (<->)	JNJP01000008	1101	187	fig|1408428.3.peg.1101		Alkyl hydroperoxide reductase protein C (EC 1.11.1.15)	0.989	0.995	bi (<->)	ADCO01000332	3913	187	fig|693988.3.peg.3913	HMPREF0178_03759	Alkyl hydroperoxide reductase protein C (EC 1.11.1.15)	0.995	0.995	bi (<->)	CAOJNV010000041	2548	187	fig|35833.483.peg.2548	Alkyl hydroperoxide reductase protein C (EC 1.11.1.15)	1	0.995
WCP94_000143	PGF_09969389	Alkyl hydroperoxide reductase protein F	133343	135013	+	bi (<->)	NZ_GL622729	3753	557	fig|563192.3.peg.3753	HMPREF0179_03341	Alkyl hydroperoxide reductase protein F	0.969	0.998	bi (<->)	JNJP01000008	1102	557	fig|1408428.3.peg.1102		Alkyl hydroperoxide reductase protein F	0.969	0.998	bi (<->)	ADCO01000332	3914	557	fig|693988.3.peg.3914	HMPREF0178_03760	Alkyl hydroperoxide reductase protein F	0.969	0.998	bi (<->)	CAOJNV010000041	2549	556	fig|35833.483.peg.2549	Alkyl hydroperoxide reductase protein F	0.998	0.998
WCP94_000144		hypothetical protein	135031	135363	+
WCP94_000145	PGF_01010435	hypothetical protein	135802	138474	-	bi (<->)	NZ_GL622729	3755	890	fig|563192.3.peg.3755	HMPREF0179_03342	hypothetical protein	0.979	0.999	bi (<->)	JNJP01000008	1104	890	fig|1408428.3.peg.1104		hypothetical protein	0.979	0.999	bi (<->)	ADCO01000332	3915	520	fig|693988.3.peg.3915	HMPREF0178_03762	hypothetical protein	0.981	0.998	bi (<->)	CAOJNV010000041	2550	890	fig|35833.483.peg.2550	hypothetical protein	0.996	0.999
WCP94_000146		hypothetical protein	138490	139095	-	bi (<->)	NZ_GL622729	3756	201	fig|563192.3.peg.3756	HMPREF0179_03343	hypothetical protein	0.985	0.995	bi (<->)	JNJP01000008	1105	201	fig|1408428.3.peg.1105		hypothetical protein	0.99	0.995										bi (<->)	CAOJNV010000041	2551	201	fig|35833.483.peg.2551	hypothetical protein	1	0.995
WCP94_000147		hypothetical protein	139175	139525	+	bi (<->)	NZ_GL622729	3758	67	fig|563192.3.peg.3758		hypothetical protein	0.93	0.836	bi (<->)	JNJP01000008	1107	67	fig|1408428.3.peg.1107		hypothetical protein	0.93	0.836										bi (<->)	CAOJNV010000041	2552	116	fig|35833.483.peg.2552	hypothetical protein	0.922	0.991
WCP94_000148	PGF_10336724	HIPA PROTEIN	139689	140864	-	bi (<->)	NZ_GL622729	3759	391	fig|563192.3.peg.3759	HMPREF0179_03344	HIPA PROTEIN	0.99	0.997	bi (<->)	JNJP01000008	1108	391	fig|1408428.3.peg.1108		HIPA PROTEIN	0.99	0.997	bi (<->)	ADCO01000317	3714	391	fig|693988.3.peg.3714	HMPREF0178_03573	HIPA PROTEIN	0.992	0.997	bi (<->)	CAOJNV010000041	2553	297	fig|35833.483.peg.2553	HIPA PROTEIN	0.993	0.997
WCP94_000149		Transcriptional regulator	140854	141159	-	bi (<->)	NZ_GL622729	3760	101	fig|563192.3.peg.3760	HMPREF0179_03345	Transcriptional regulator	0.98	0.99	bi (<->)	JNJP01000008	1109	101	fig|1408428.3.peg.1109		Transcriptional regulator	0.97	0.99	bi (<->)	ADCO01000317	3715	101	fig|693988.3.peg.3715	HMPREF0178_03574	Transcriptional regulator	0.98	0.99	bi (<->)	CAOJNV010000015	1510	101	fig|35833.483.peg.1510	Transcriptional regulator	0.96	0.99
WCP94_000150		MltA-interacting MipA family protein	141394	142353	-	bi (<->)	NZ_GL622729	3762	324	fig|563192.3.peg.3762	HMPREF0179_03347	MltA-interacting MipA family protein	0.957	0.997	bi (<->)	JNJP01000008	1111	324	fig|1408428.3.peg.1111		MltA-interacting MipA family protein	0.951	0.997	bi (<->)	ADCO01000317	3717	324	fig|693988.3.peg.3717	HMPREF0178_03576	MltA-interacting MipA family protein	0.96	0.997	bi (<->)	CAOJNV010000015	1508	324	fig|35833.483.peg.1508	MltA-interacting MipA family protein	0.954	0.997
WCP94_000151		Two-component transcriptional response regulator, AtoC family	142350	143738	-	bi (<->)	NZ_GL622729	3763	462	fig|563192.3.peg.3763	HMPREF0179_03348	Two-component transcriptional response regulator, AtoC family	0.991	0.998	bi (<->)	JNJP01000008	1112	462	fig|1408428.3.peg.1112		Two-component transcriptional response regulator, AtoC family	0.989	0.998	bi (<->)	ADCO01000317	3718	462	fig|693988.3.peg.3718	HMPREF0178_03577	Two-component transcriptional response regulator, AtoC family	0.991	0.998	bi (<->)	CAOJNV010000015	1507	462	fig|35833.483.peg.1507	Two-component transcriptional response regulator, AtoC family	0.989	0.998
WCP94_000152		integral membrane sensor signal transduction histidine kinase	143897	145603	-	bi (<->)	NZ_GL622729	3764	568	fig|563192.3.peg.3764	HMPREF0179_03349	integral membrane sensor signal transduction histidine kinase	0.965	0.998	bi (<->)	JNJP01000008	1113	568	fig|1408428.3.peg.1113		integral membrane sensor signal transduction histidine kinase	0.963	0.998	bi (<->)	ADCO01000317	3719	568	fig|693988.3.peg.3719	HMPREF0178_03578	integral membrane sensor signal transduction histidine kinase	0.988	0.998	bi (<->)	CAOJNV010000015	1505	421	fig|35833.483.peg.1505	integral membrane sensor signal transduction histidine kinase	0.962	0.995
WCP94_000153		hypothetical protein	145653	145901	-																			bi (<->)	ADCO01000317	3720	91	fig|693988.3.peg.3720		hypothetical protein	1	0.89
WCP94_000154		2-hydroxy-3-keto-5-methylthiopentenyl-1-phosphate phosphatase related protein	145896	146636	+	bi (<->)	NZ_GL622729	3765	246	fig|563192.3.peg.3765	HMPREF0179_03350	2-hydroxy-3-keto-5-methylthiopentenyl-1-phosphate phosphatase related protein	0.974	0.931	bi (<->)	JNJP01000008	1114	246	fig|1408428.3.peg.1114		2-hydroxy-3-keto-5-methylthiopentenyl-1-phosphate phosphatase related protein	0.978	0.931	bi (<->)	ADCO01000317	3721	234	fig|693988.3.peg.3721	HMPREF0178_03579	2-hydroxy-3-keto-5-methylthiopentenyl-1-phosphate phosphatase related protein	0.996	0.996	bi (<->)	CAOJNV010000015	1504	246	fig|35833.483.peg.1504	2-hydroxy-3-keto-5-methylthiopentenyl-1-phosphate phosphatase related protein	0.978	0.931
WCP94_000155		hypothetical protein	146740	146853	-										bi (<->)	JNJP01000038	2751	39	fig|1408428.3.peg.2751		hypothetical protein	0.656	0.718	bi (<->)	ADCO01000088	994	37	fig|693988.3.peg.994		hypothetical protein	0.812	0.838	uni (->)	CAOJNV010000031	2214	37	fig|35833.483.peg.2214	hypothetical protein	0.514	0.973
WCP94_000156	PGF_05382760	Aminotransferase, class III	146882	148267	+	bi (<->)	NZ_GL622729	3766	461	fig|563192.3.peg.3766	HMPREF0179_03351	Aminotransferase, class III	0.989	0.998	bi (<->)	JNJP01000008	1115	461	fig|1408428.3.peg.1115		Aminotransferase, class III	0.993	0.998	bi (<->)	ADCO01000317	3723	461	fig|693988.3.peg.3723	HMPREF0178_03580	Aminotransferase, class III	0.996	0.998	bi (<->)	CAOJNV010000015	1503	461	fig|35833.483.peg.1503	Aminotransferase, class III	0.989	0.998
WCP94_000157		Hydrolase, alpha/beta fold family	148320	149282	+	bi (<->)	NZ_GL622729	3767	320	fig|563192.3.peg.3767	HMPREF0179_03352	Hydrolase, alpha/beta fold family	0.991	0.997	bi (<->)	JNJP01000008	1116	320	fig|1408428.3.peg.1116		Hydrolase, alpha/beta fold family	0.988	0.997	bi (<->)	ADCO01000317	3724	320	fig|693988.3.peg.3724	HMPREF0178_03581	Hydrolase, alpha/beta fold family	0.994	0.997	bi (<->)	CAOJNV010000015	1502	320	fig|35833.483.peg.1502	Hydrolase, alpha/beta fold family	0.997	0.997
WCP94_000158	PGF_07201805	Permease of the drug/metabolite transporter (DMT) superfamily	149279	149641	+	bi (<->)	NZ_GL622729	3768	120	fig|563192.3.peg.3768	HMPREF0179_03353	Permease of the drug/metabolite transporter (DMT) superfamily	1	0.992	bi (<->)	JNJP01000008	1117	120	fig|1408428.3.peg.1117		Permease of the drug/metabolite transporter (DMT) superfamily	1	0.992	bi (<->)	ADCO01000317	3725	120	fig|693988.3.peg.3725	HMPREF0178_03582	Permease of the drug/metabolite transporter (DMT) superfamily	1	0.992	bi (<->)	CAOJNV010000015	1501	120	fig|35833.483.peg.1501	Permease of the drug/metabolite transporter (DMT) superfamily	1	0.992
WCP94_000159	PGF_00271532	hypothetical protein	149638	150051	+	bi (<->)	NZ_GL622729	3769	136	fig|563192.3.peg.3769	HMPREF0179_03354	hypothetical protein	0.985	0.993	bi (<->)	JNJP01000008	1118	136	fig|1408428.3.peg.1118		hypothetical protein	0.985	0.993	bi (<->)	ADCO01000317	3726	137	fig|693988.3.peg.3726	HMPREF0178_03583	hypothetical protein	1	0.993	bi (<->)	CAOJNV010000015	1500	136	fig|35833.483.peg.1500	hypothetical protein	0.978	0.993
WCP94_000160	PGF_00422737	DegT/DnrJ/EryC1/StrS aminotransferase	150227	151420	+	bi (<->)	NZ_GL622729	3770	397	fig|563192.3.peg.3770	HMPREF0179_03355	DegT/DnrJ/EryC1/StrS aminotransferase	0.975	0.997	bi (<->)	JNJP01000008	1119	397	fig|1408428.3.peg.1119		DegT/DnrJ/EryC1/StrS aminotransferase	0.972	0.997										bi (<->)	CAOJNV010000015	1499	427	fig|35833.483.peg.1499	DegT/DnrJ/EryC1/StrS aminotransferase	0.987	0.927
WCP94_000161	PGF_00003449	FIG110192: hypothetical protein	151413	152501	+	bi (<->)	NZ_GL622729	3771	362	fig|563192.3.peg.3771	HMPREF0179_03356	FIG110192: hypothetical protein	0.981	0.997	bi (<->)	JNJP01000008	1120	362	fig|1408428.3.peg.1120		FIG110192: hypothetical protein	0.981	0.997	bi (<->)	ADCO01000318	3728	362	fig|693988.3.peg.3728	HMPREF0178_03585	FIG110192: hypothetical protein	0.997	0.997	bi (<->)	CAOJNV010000015	1498	362	fig|35833.483.peg.1498	FIG110192: hypothetical protein	0.994	0.997
WCP94_000162	PGF_00002301	FIG01210093: hypothetical protein	152494	153447	+	bi (<->)	NZ_GL622729	3772	317	fig|563192.3.peg.3772	HMPREF0179_03357	FIG01210093: hypothetical protein	0.949	0.994	bi (<->)	JNJP01000008	1121	317	fig|1408428.3.peg.1121		FIG01210093: hypothetical protein	0.949	0.994	bi (<->)	ADCO01000318	3729	317	fig|693988.3.peg.3729	HMPREF0178_03586	FIG01210093: hypothetical protein	0.978	0.997	bi (<->)	CAOJNV010000015	1497	317	fig|35833.483.peg.1497	FIG01210093: hypothetical protein	0.978	0.997
WCP94_000163	PGF_00420903	D-arabinose-5-phosphate isomerase (EC 5.3.1.13)	154254	155231	+	bi (<->)	NZ_GL622729	3773	325	fig|563192.3.peg.3773	HMPREF0179_03358	D-arabinose-5-phosphate isomerase (EC 5.3.1.13)	0.985	0.997	bi (<->)	JNJP01000008	1122	316	fig|1408428.3.peg.1122		D-arabinose-5-phosphate isomerase (EC 5.3.1.13)	0.965	0.997	bi (<->)	ADCO01000319	3730	325	fig|693988.3.peg.3730	HMPREF0178_03587	D-arabinose-5-phosphate isomerase (EC 5.3.1.13)	1	0.997	bi (<->)	CAOJNV010000015	1496	325	fig|35833.483.peg.1496	D-arabinose-5-phosphate isomerase (EC 5.3.1.13)	1	0.997
WCP94_000164		hypothetical protein	155363	155578	+	bi (<->)	NZ_GL622729	3774	98	fig|563192.3.peg.3774	HMPREF0179_03359	hypothetical protein	0.358	0.673	bi (<->)	JNJP01000008	1123	98	fig|1408428.3.peg.1123		hypothetical protein	0.358	0.673										bi (<->)	CAOJNV010000001	147	117	fig|35833.483.peg.147	hypothetical protein	0.746	0.598
WCP94_000165	PGF_00416236	Capsular polysaccharide ABC transporter, permease protein KpsM	155578	156378	+	bi (<->)	NZ_GL622729	3775	244	fig|563192.3.peg.3775	HMPREF0179_03360	Capsular polysaccharide ABC transporter, permease protein KpsM	0.554	0.98	bi (<->)	JNJP01000008	1124	244	fig|1408428.3.peg.1124		Capsular polysaccharide ABC transporter, permease protein KpsM	0.55	0.98										bi (<->)	CAOJNV010000015	1495	266	fig|35833.483.peg.1495	Capsular polysaccharide ABC transporter, permease protein KpsM	1	0.996
WCP94_000166	PGF_00416230	Capsular polysaccharide ABC transporter, ATP-binding protein KpsT	156375	157040	+	bi (<->)	NZ_GL622729	3776	221	fig|563192.3.peg.3776	HMPREF0179_03361	Capsular polysaccharide ABC transporter, ATP-binding protein KpsT	0.751	0.991	bi (<->)	JNJP01000008	1125	221	fig|1408428.3.peg.1125		Capsular polysaccharide ABC transporter, ATP-binding protein KpsT	0.751	0.991	bi (<->)	ADCO01000319	3731	405	fig|693988.3.peg.3731	HMPREF0178_03589	Capsular polysaccharide ABC transporter, ATP-binding protein KpsT	0.995	0.543	bi (<->)	CAOJNV010000015	1494	221	fig|35833.483.peg.1494	Capsular polysaccharide ABC transporter, ATP-binding protein KpsT	1	0.995
WCP94_000167	PGF_01482367	Capsular polysaccharide export system inner membrane protein KpsE	157027	158523	+	bi (<->)	NZ_GL622729	3777	315	fig|563192.3.peg.3777	HMPREF0179_03362	Capsular polysaccharide export system inner membrane protein KpsE	0.628	0.952	bi (<->)	JNJP01000008	1126	315	fig|1408428.3.peg.1126		Capsular polysaccharide export system inner membrane protein KpsE	0.628	0.952	bi (<->)	ADCO01000319	3732	309	fig|693988.3.peg.3732	HMPREF0178_03590	Capsular polysaccharide export system inner membrane protein KpsE	1	0.997	bi (<->)	CAOJNV010000015	1492	309	fig|35833.483.peg.1492	Capsular polysaccharide export system inner membrane protein KpsE	1	0.997
WCP94_000168	PGF_08089144	Capsular polysaccharide export system periplasmic protein KpsD	158532	160325	+	bi (<->)	NZ_GL622729	3778	604	fig|563192.3.peg.3778	HMPREF0179_03363	Capsular polysaccharide export system periplasmic protein KpsD	0.641	0.944	bi (<->)	JNJP01000008	1127	604	fig|1408428.3.peg.1127		Capsular polysaccharide export system periplasmic protein KpsD	0.641	0.944	bi (<->)	ADCO01000319	3733	598	fig|693988.3.peg.3733	HMPREF0178_03591	Capsular polysaccharide export system periplasmic protein KpsD	1	0.997	bi (<->)	CAOJNV010000015	1491	546	fig|35833.483.peg.1491	Capsular polysaccharide export system periplasmic protein KpsD	1	0.998
WCP94_000169		hypothetical protein	160342	161247	+	uni (->)	NZ_GL622729	3779	310	fig|563192.3.peg.3779	HMPREF0179_03364	Glycosyltransferases involved in cell wall biogenesis	0.303	0.697	uni (->)	JNJP01000040	2833	311	fig|1408428.3.peg.2833		Glycosyl transferase, group 2 family protein	0.299	0.341	uni (->)	ADCO01000129	1669	338	fig|693988.3.peg.1669	HMPREF0178_01651	Glycosyl transferase family protein	0.222	0.506	bi (<->)	CAOJNV010000015	1490	301	fig|35833.483.peg.1490	hypothetical protein	1	0.997
WCP94_000170		redox proteins related to the succinate dehydrogenases and fumarate reductases	2	103	-
WCP94_000171		hypothetical protein	134	286	-																			bi (<->)	ADCO01000252	2842	50	fig|693988.3.peg.2842		hypothetical protein	0.98	0.98	bi (<->)	CAOJNV010000159	4107	50	fig|35833.483.peg.4107	hypothetical protein	1	0.98
WCP94_000172	PGF_08225224	hypothetical protein	450	1256	+	bi (<->)	NZ_GL622724	458	268	fig|563192.3.peg.458	HMPREF0179_00481	hypothetical protein	0.985	0.996	bi (<->)	JNJP01000005	760	268	fig|1408428.3.peg.760		hypothetical protein	0.981	0.996	bi (<->)	ADCO01000252	2841	268	fig|693988.3.peg.2841	HMPREF0178_02744	hypothetical protein	0.993	0.996	bi (<->)	CAOJNV010000159	4108	268	fig|35833.483.peg.4108	hypothetical protein	0.996	0.996
WCP94_000173		hypothetical protein	1338	1499	-																			bi (<->)	ADCO01000252	2840	53	fig|693988.3.peg.2840		hypothetical protein	0.943	0.981	bi (<->)	CAOJNV010000159	4109	53	fig|35833.483.peg.4109	hypothetical protein	0.981	0.981
WCP94_000174		hypothetical protein	1596	1721	-																												bi (<->)	CAOJNV010000159	4110	41	fig|35833.483.peg.4110	hypothetical protein	1	0.976
WCP94_000175		hypothetical protein	1767	2258	+	bi (<->)	NZ_GL622724	459	163	fig|563192.3.peg.459	HMPREF0179_00482	hypothetical protein	0.975	0.994	bi (<->)	JNJP01000005	759	163	fig|1408428.3.peg.759		hypothetical protein	0.975	0.994	bi (<->)	ADCO01000252	2839	163	fig|693988.3.peg.2839	HMPREF0178_02743	hypothetical protein	0.975	0.994	bi (<->)	CAOJNV010000159	4111	163	fig|35833.483.peg.4111	hypothetical protein	1	0.994
WCP94_000176		Uncharacterized protein YbbK	2288	2722	+	bi (<->)	NZ_GL622724	460	144	fig|563192.3.peg.460	HMPREF0179_00483	Uncharacterized protein YbbK	0.972	0.993	bi (<->)	JNJP01000005	758	144	fig|1408428.3.peg.758		Uncharacterized protein YbbK	0.972	0.993	bi (<->)	ADCO01000252	2838	144	fig|693988.3.peg.2838	HMPREF0178_02742	Uncharacterized protein YbbK	0.986	0.993	bi (<->)	CAOJNV010000159	4112	144	fig|35833.483.peg.4112	Uncharacterized protein YbbK	0.993	0.993
WCP94_000177		hypothetical protein	2706	3452	-	uni (->)	NZ_GL622725	1955	442	fig|563192.3.peg.1955	HMPREF0179_01848	Integrase	0.278	0.489	uni (->)	JNJP01000005	757	354	fig|1408428.3.peg.757		hypothetical protein	0.949	0.607	uni (->)	ADCO01000232	2617	364	fig|693988.3.peg.2617	HMPREF0178_02527	hypothetical protein	0.268	0.61	uni (->)	CAOJNV010000006	781	365	fig|35833.483.peg.781	Integrase	0.235	0.589
WCP94_000178		hypothetical protein	3514	3813	-
WCP94_000179		hypothetical protein	3826	3945	-
WCP94_000180		hypothetical protein	4021	4512	-	uni (->)	NZ_GL622727	3427	57	fig|563192.3.peg.3427	HMPREF0179_02908	hypothetical protein	0.93	0.982	uni (->)	JNJP01000012	1412	164	fig|1408428.3.peg.1412		hypothetical protein	0.799	0.994	uni (->)	ADCO01000232	2618	176	fig|693988.3.peg.2618	HMPREF0178_02529	hypothetical protein	0.799	0.926
WCP94_000181		hypothetical protein	4523	4702	-										uni (->)	JNJP01000034	2598	64	fig|1408428.3.peg.2598		hypothetical protein	0.578	0.984
WCP94_000182		hypothetical protein	5177	5302	-
WCP94_000183		hypothetical protein	5357	5626	-
WCP94_000184		hypothetical protein	5660	5794	+
WCP94_000185		hypothetical protein	5960	6181	-	uni (->)	NZ_GL622725	1876	64	fig|563192.3.peg.1876	HMPREF0179_01773	hypothetical protein	0.922	0.984	uni (->)	JNJP01000133	4275	65	fig|1408428.3.peg.4275		hypothetical protein	0.892	0.985	uni (->)	ADCO01000381	4203	64	fig|693988.3.peg.4203	HMPREF0178_04065	hypothetical protein	0.906	0.984	uni (->)	CAOJNV010000004	550	64	fig|35833.483.peg.550	hypothetical protein	0.891	0.984
WCP94_000186		hypothetical protein	6184	6432	-	bi (<->)	NZ_GL622725	1875	82	fig|563192.3.peg.1875	HMPREF0179_01772	hypothetical protein	0.939	0.988	uni (->)	JNJP01000133	4274	88	fig|1408428.3.peg.4274		hypothetical protein	0.769	0.727	uni (->)	ADCO01000366	4182	83	fig|693988.3.peg.4182	HMPREF0178_04039	hypothetical protein	0.643	0.988	uni (->)	CAOJNV010000004	551	83	fig|35833.483.peg.551	hypothetical protein	0.643	0.988
WCP94_000187		hypothetical protein	6426	6623	-																			uni (->)	ADCO01000366	4183	134	fig|693988.3.peg.4183	HMPREF0178_04040	hypothetical protein	0.954	0.478
WCP94_000188		hypothetical protein	6725	6979	+	uni (->)	NZ_GL622724	240	65	fig|563192.3.peg.240	HMPREF0179_00284	hypothetical protein	0.96	0.754	uni (->)	JNJP01000066	3496	128	fig|1408428.3.peg.3496		hypothetical protein	0.96	0.383	uni (->)	ADCO01000271	3084	128	fig|693988.3.peg.3084	HMPREF0178_02963	hypothetical protein	0.94	0.383	uni (->)	CAOJNV010000006	760	128	fig|35833.483.peg.760	hypothetical protein	0.98	0.383
WCP94_000189	PGF_12045909	hypothetical protein	6991	7269	+	bi (<->)	NZ_GL622724	111	96	fig|563192.3.peg.111	HMPREF0179_00165	hypothetical protein	0.913	0.948	bi (<->)	JNJP01000009	1184	96	fig|1408428.3.peg.1184		hypothetical protein	0.946	0.948	bi (<->)	ADCO01000271	3083	96	fig|693988.3.peg.3083	HMPREF0178_02962	hypothetical protein	0.935	0.948	bi (<->)	CAOJNV010000006	759	96	fig|35833.483.peg.759	hypothetical protein	0.957	0.948
WCP94_000190		hypothetical protein	7271	7471	+	bi (<->)	NZ_GL622724	238	66	fig|563192.3.peg.238		hypothetical protein	0.939	0.985	bi (<->)	JNJP01000066	3494	66	fig|1408428.3.peg.3494		hypothetical protein	0.939	0.985	bi (<->)	ADCO01000235	2640	66	fig|693988.3.peg.2640		hypothetical protein	0.909	0.985	bi (<->)	CAOJNV010000006	758	66	fig|35833.483.peg.758	hypothetical protein	0.924	0.985
WCP94_000191		hypothetical protein	7425	7589	+	uni (->)	NZ_GL622724	113	60	fig|563192.3.peg.113	HMPREF0179_00166	hypothetical protein	0.906	0.867	bi (<->)	JNJP01000066	3493	54	fig|1408428.3.peg.3493		hypothetical protein	1	0.981	bi (<->)	ADCO01000271	3082	42	fig|693988.3.peg.3082	HMPREF0178_02961	hypothetical protein	0.857	0.976	bi (<->)	CAOJNV010000006	757	42	fig|35833.483.peg.757	hypothetical protein	0.881	0.976
WCP94_000192		hypothetical protein	7586	7861	+	bi (<->)	NZ_GL622725	1849	91	fig|563192.3.peg.1849	HMPREF0179_01746	hypothetical protein	1	0.989	bi (<->)	JNJP01000066	3492	91	fig|1408428.3.peg.3492		hypothetical protein	1	0.989	bi (<->)	ADCO01000235	2641	91	fig|693988.3.peg.2641	HMPREF0178_02557	hypothetical protein	1	0.989	uni (->)	CAOJNV010000006	756	91	fig|35833.483.peg.756	hypothetical protein	0.567	0.978
WCP94_000193		hypothetical protein	7931	8119	+										bi (<->)	JNJP01000066	3491	62	fig|1408428.3.peg.3491		hypothetical protein	1	0.984	bi (<->)	ADCO01000235	2642	62	fig|693988.3.peg.2642	HMPREF0178_02558	hypothetical protein	1	0.984
WCP94_000194		phosphoadenosine phosphosulfate reductase	8119	8820	+	bi (<->)	NZ_GL622724	235	228	fig|563192.3.peg.235	HMPREF0179_00281	phosphoadenosine phosphosulfate reductase	0.475	0.974	bi (<->)	JNJP01000066	3490	233	fig|1408428.3.peg.3490		hypothetical protein	1	0.996	bi (<->)	ADCO01000235	2643	233	fig|693988.3.peg.2643	HMPREF0178_02559	phosphoadenosine phosphosulfate reductase	0.974	0.996
WCP94_000195		DNA methylase	8786	9454	+	bi (<->)	NZ_GL622724	234	143	fig|563192.3.peg.234	HMPREF0179_00280	hypothetical protein	0.439	0.965	bi (<->)	JNJP01000066	3489	222	fig|1408428.3.peg.3489		DNA methylase	0.977	0.995	bi (<->)	ADCO01000235	2644	222	fig|693988.3.peg.2644	HMPREF0178_02560	DNA methylase	0.986	0.995
WCP94_000196		hypothetical protein	9451	9930	-	uni (->)	NZ_GL622724	208	134	fig|563192.3.peg.208	HMPREF0179_00254	hypothetical protein	0.463	0.784	bi (<->)	JNJP01000066	3488	159	fig|1408428.3.peg.3488		hypothetical protein	1	0.994	bi (<->)	ADCO01000235	2645	159	fig|693988.3.peg.2645	HMPREF0178_02561	hypothetical protein	0.981	0.994
WCP94_000197		hypothetical protein	10011	10616	+	bi (<->)	NZ_GL622724	233	115	fig|563192.3.peg.233	HMPREF0179_00279	hypothetical protein	0.667	0.991	bi (<->)	JNJP01000066	3487	146	fig|1408428.3.peg.3487		hypothetical protein	0.979	0.993	bi (<->)	ADCO01000235	2646	146	fig|693988.3.peg.2646	HMPREF0178_02562	hypothetical protein	0.986	0.993
WCP94_000198	PGF_01480876	terminase	10597	12015	+	bi (<->)	NZ_GL622724	232	472	fig|563192.3.peg.232	HMPREF0179_00278	terminase	0.977	0.998	bi (<->)	JNJP01000066	3486	472	fig|1408428.3.peg.3486		terminase	0.985	0.998	bi (<->)	ADCO01000235	2647	472	fig|693988.3.peg.2647	HMPREF0178_02563	terminase	0.981	0.998
WCP94_000199	PGF_01483759	hypothetical protein	12219	13280	+	bi (<->)	NZ_GL622724	231	390	fig|563192.3.peg.231	HMPREF0179_00277	hypothetical protein	0.967	0.626	bi (<->)	JNJP01000066	3485	419	fig|1408428.3.peg.3485		hypothetical protein	0.96	0.838	bi (<->)	ADCO01000235	2648	419	fig|693988.3.peg.2648	HMPREF0178_02564	hypothetical protein	0.969	0.84
WCP94_000200		hypothetical protein	13362	13799	-										bi (<->)	JNJP01000009	1173	145	fig|1408428.3.peg.1173		Inhibitor of vertebrate lysozyme precursor	0.993	0.993
WCP94_000201	PGF_04718052	Antitoxin HigA	14128	14427	-	bi (<->)	NZ_GL622724	223	95	fig|563192.3.peg.223	HMPREF0179_00269	Antitoxin HigA	0.989	0.958	bi (<->)	JNJP01000009	1171	99	fig|1408428.3.peg.1171		Antitoxin HigA	0.98	0.99	bi (<->)	ADCO01000235	2656	100	fig|693988.3.peg.2656	HMPREF0178_02572	Antitoxin HigA	0.979	0.96
WCP94_000202		hypothetical protein	14436	14714	-
WCP94_000203		hypothetical protein	14698	14820	-
WCP94_000204		hypothetical protein	14933	15724	+	bi (<->)	NZ_GL622724	219	161	fig|563192.3.peg.219	HMPREF0179_00265	hypothetical protein	0.937	0.975										bi (<->)	ADCO01000235	2660	263	fig|693988.3.peg.2660	HMPREF0178_02575	hypothetical protein	0.977	0.996
WCP94_000205	PGF_08225224	hypothetical protein	15749	16876	+	bi (<->)	NZ_GL622724	218	350	fig|563192.3.peg.218	HMPREF0179_00264	hypothetical protein	0.923	0.997	bi (<->)	JNJP01000148	4365	375	fig|1408428.3.peg.4365		hypothetical protein	0.989	0.997	bi (<->)	ADCO01000235	2661	375	fig|693988.3.peg.2661	HMPREF0178_02576	hypothetical protein	0.995	0.997
WCP94_000206		hypothetical protein	16885	17190	+	bi (<->)	NZ_GL622724	217	106	fig|563192.3.peg.217	HMPREF0179_00263	hypothetical protein	0.802	0.991	bi (<->)	JNJP01000148	4366	111	fig|1408428.3.peg.4366		hypothetical protein	0.748	0.991	bi (<->)	ADCO01000235	2662	88	fig|693988.3.peg.2662	HMPREF0178_02577	hypothetical protein	0.989	0.989
WCP94_000207		Phage protein	17333	17845	+	bi (<->)	NZ_GL622724	216	170	fig|563192.3.peg.216	HMPREF0179_00262	Phage protein	0.971	0.994	bi (<->)	JNJP01000148	4367	170	fig|1408428.3.peg.4367		Phage protein	0.982	0.994	bi (<->)	ADCO01000235	2663	170	fig|693988.3.peg.2663	HMPREF0178_02578	Phage protein	0.982	0.994
WCP94_000208		hypothetical protein	17937	18188	+	bi (<->)	NZ_GL622724	215	122	fig|563192.3.peg.215	HMPREF0179_00261	hypothetical protein	0.952	0.672										bi (<->)	ADCO01000235	2664	122	fig|693988.3.peg.2664	HMPREF0178_02579	hypothetical protein	1	0.672
WCP94_000209		hypothetical protein	18191	18673	+	bi (<->)	NZ_GL622727	3033	170	fig|563192.3.peg.3033	HMPREF0179_02947	hypothetical protein	0.416	0.965	bi (<->)	JNJP01000149	4368	108	fig|1408428.3.peg.4368		hypothetical protein	0.991	0.981	bi (<->)	ADCO01000235	2665	160	fig|693988.3.peg.2665	HMPREF0178_02580	hypothetical protein	0.987	0.988
WCP94_000210		hypothetical protein	18673	19110	+										bi (<->)	JNJP01000149	4369	145	fig|1408428.3.peg.4369		hypothetical protein	0.938	0.993	bi (<->)	ADCO01000235	2666	145	fig|693988.3.peg.2666	HMPREF0178_02581	hypothetical protein	0.972	0.986
WCP94_000211		hypothetical protein	19107	20504	+	bi (<->)	NZ_GL622724	214	212	fig|563192.3.peg.214	HMPREF0179_00260	hypothetical protein	0.934	0.995	bi (<->)	JNJP01000149	4370	465	fig|1408428.3.peg.4370		hypothetical protein	0.968	0.998	bi (<->)	ADCO01000235	2667	465	fig|693988.3.peg.2667	HMPREF0178_02582	hypothetical protein	0.981	0.998
WCP94_000212		hypothetical protein	20584	20970	+	bi (<->)	NZ_GL622724	213	128	fig|563192.3.peg.213	HMPREF0179_00259	hypothetical protein	0.969	0.992										bi (<->)	ADCO01000235	2668	128	fig|693988.3.peg.2668	HMPREF0178_02583	hypothetical protein	1	0.992
WCP94_000213		hypothetical protein	21060	21275	+	bi (<->)	NZ_GL622724	212	71	fig|563192.3.peg.212	HMPREF0179_00258	hypothetical protein	0.915	0.986										bi (<->)	ADCO01000235	2669	71	fig|693988.3.peg.2669	HMPREF0178_02584	hypothetical protein	0.901	0.986
WCP94_000214	PGF_03775681	YoeB toxin protein	21321	21581	-	bi (<->)	NZ_GL622724	210	86	fig|563192.3.peg.210	HMPREF0179_00256	YoeB toxin protein	0.977	0.988	bi (<->)	JNJP01000012	1478	86	fig|1408428.3.peg.1478		YoeB toxin protein	0.86	0.988	bi (<->)	ADCO01000235	2671	86	fig|693988.3.peg.2671	HMPREF0178_02586	YoeB toxin protein	1	0.988
WCP94_000215	PGF_00067301	YefM protein (antitoxin to YoeB)	21584	21838	-	bi (<->)	NZ_GL622724	209	84	fig|563192.3.peg.209	HMPREF0179_00255	YefM protein (antitoxin to YoeB)	0.952	0.988	bi (<->)	JNJP01000012	1479	84	fig|1408428.3.peg.1479		YefM protein (antitoxin to YoeB)	0.786	0.988	bi (<->)	ADCO01000235	2672	84	fig|693988.3.peg.2672	HMPREF0178_02587	YefM protein (antitoxin to YoeB)	1	0.988
WCP94_000216	PGF_05005419	hypothetical protein	21972	22376	-	bi (<->)	NZ_GL622724	208	134	fig|563192.3.peg.208	HMPREF0179_00254	hypothetical protein	0.94	0.993	bi (<->)	JNJP01000071	3564	97	fig|1408428.3.peg.3564		hypothetical protein	0.966	0.887	bi (<->)	ADCO01000235	2673	134	fig|693988.3.peg.2673	HMPREF0178_02588	hypothetical protein	0.963	0.993
WCP94_000217		hypothetical protein	22423	22629	-	bi (<->)	NZ_GL622724	207	65	fig|563192.3.peg.207	HMPREF0179_00253	hypothetical protein	0.882	0.985	bi (<->)	JNJP01000071	3563	65	fig|1408428.3.peg.3563		hypothetical protein	0.882	0.985	bi (<->)	ADCO01000235	2674	65	fig|693988.3.peg.2674	HMPREF0178_02589	hypothetical protein	0.824	0.985
WCP94_000218		hypothetical protein	22764	23627	-	bi (<->)	NZ_GL622724	206	200	fig|563192.3.peg.206		hypothetical protein	0.9	0.995	bi (<->)	JNJP01000071	3562	214	fig|1408428.3.peg.3562		hypothetical protein	0.944	0.995	bi (<->)	ADCO01000235	2675	310	fig|693988.3.peg.2675	HMPREF0178_02590	hypothetical protein	0.678	0.648
WCP94_000219	PGF_08225224	hypothetical protein	23638	23976	-	bi (<->)	NZ_GL622724	204	112	fig|563192.3.peg.204	HMPREF0179_00251	hypothetical protein	0.964	0.991	bi (<->)	JNJP01000071	3561	112	fig|1408428.3.peg.3561		hypothetical protein	0.929	0.991	bi (<->)	ADCO01000234	2628	74	fig|693988.3.peg.2628	HMPREF0178_02542	hypothetical protein	0.385	0.851
WCP94_000220	PGF_04903632	hypothetical protein	24120	24344	+	bi (<->)	NZ_GL622724	202	49	fig|563192.3.peg.202		hypothetical protein	0.878	0.98	bi (<->)	JNJP01000071	3560	68	fig|1408428.3.peg.3560		hypothetical protein	0.833	0.779	bi (<->)	ADCO01000235	2677	65	fig|693988.3.peg.2677	HMPREF0178_02592	hypothetical protein	0.852	0.815	uni (->)	CAOJNV010000095	3560	77	fig|35833.483.peg.3560	hypothetical protein	0.403	0.844
WCP94_000221	PGF_06097826	CRISPR-associated helicase Cas3	24813	28052	+	bi (<->)	NZ_GL622724	200	966	fig|563192.3.peg.200	HMPREF0179_00250	CRISPR-associated helicase Cas3	0.958	0.998	bi (<->)	JNJP01000083	3754	942	fig|1408428.3.peg.3754		CRISPR-associated helicase Cas3	0.963	0.998	bi (<->)	ADCO01000235	2678	1077	fig|693988.3.peg.2678	HMPREF0178_02593	CRISPR-associated helicase Cas3	0.984	0.999
WCP94_000222	PGF_08736676	hypothetical protein	28067	29311	+	bi (<->)	NZ_GL622724	199	414	fig|563192.3.peg.199	HMPREF0179_00249	hypothetical protein	0.944	0.998	bi (<->)	JNJP01000083	3753	414	fig|1408428.3.peg.3753		hypothetical protein	0.954	0.998	bi (<->)	ADCO01000235	2679	414	fig|693988.3.peg.2679	HMPREF0178_02594	hypothetical protein	0.961	0.998
WCP94_000223	PGF_07978218	hypothetical protein	29308	30141	+	bi (<->)	NZ_GL622724	198	277	fig|563192.3.peg.198	HMPREF0179_00248	hypothetical protein	0.975	0.996	bi (<->)	JNJP01000083	3752	285	fig|1408428.3.peg.3752		hypothetical protein	0.923	0.996	bi (<->)	ADCO01000235	2680	277	fig|693988.3.peg.2680	HMPREF0178_02595	hypothetical protein	0.964	0.996
WCP94_000224	PGF_00416106	CRISPR-associated protein, Csy3 family	30155	31216	+	bi (<->)	NZ_GL622724	197	353	fig|563192.3.peg.197	HMPREF0179_00247	CRISPR-associated protein, Csy3 family	0.972	0.997	bi (<->)	JNJP01000083	3751	355	fig|1408428.3.peg.3751		CRISPR-associated protein, Csy3 family	0.969	0.997	bi (<->)	ADCO01000235	2681	353	fig|693988.3.peg.2681	HMPREF0178_02596	CRISPR-associated protein, Csy3 family	0.986	0.997
WCP94_000225		hypothetical protein	31219	31812	+																			bi (<->)	ADCO01000235	2682	61	fig|693988.3.peg.2682	HMPREF0178_02597	hypothetical protein	0.885	0.984
WCP94_000226	PGF_00415964	CRISPR-associated protein Cas1	31803	32753	+	bi (<->)	NZ_GL622724	196	317	fig|563192.3.peg.196	HMPREF0179_00245	CRISPR-associated protein Cas1	0.978	0.997	bi (<->)	JNJP01000083	3750	315	fig|1408428.3.peg.3750		CRISPR-associated protein Cas1	0.978	0.997	bi (<->)	ADCO01000235	2683	317	fig|693988.3.peg.2683	HMPREF0178_02598	CRISPR-associated protein Cas1	0.943	0.997
WCP94_000227		hypothetical protein	32775	32894	-
WCP94_000228		hypothetical protein	33112	33702	+
WCP94_000229		hypothetical protein	34104	34286	+
WCP94_000230		hypothetical protein	34791	37478	+																			bi (<->)	ADCO01000063	693	548	fig|693988.3.peg.693	HMPREF0178_00718	hypothetical protein	0.406	0.633	bi (<->)	CAOJNV010000001	113	548	fig|35833.483.peg.113	hypothetical protein	0.406	0.633
WCP94_000231		hypothetical protein	37480	39975	+																												uni (->)	CAOJNV010000012	1298	1769	fig|35833.483.peg.1298	hypothetical protein	0.623	0.438
WCP94_000232		hypothetical protein	39972	40865	+																			bi (<->)	ADCO01000236	2687	297	fig|693988.3.peg.2687	HMPREF0178_02602	hypothetical protein	0.987	0.997
WCP94_000233		Phage tail fiber protein	40865	42496	+																			uni (->)	ADCO01000237	2688	356	fig|693988.3.peg.2688	HMPREF0178_02604	Phage non-contractile tail fiber protein Gp17	0.477	0.831	bi (<->)	CAOJNV010000084	3386	269	fig|35833.483.peg.3386	Phage tail fiber protein	0.639	0.944
WCP94_000234	PGF_07808249	hypothetical protein	42509	43066	+	bi (<->)	NZ_GL622725	1837	187	fig|563192.3.peg.1837	HMPREF0179_01735	hypothetical protein	0.898	0.995	bi (<->)	JNJP01000030	2417	186	fig|1408428.3.peg.2417		hypothetical protein	0.925	0.995	bi (<->)	ADCO01000269	3060	136	fig|693988.3.peg.3060	HMPREF0178_02939	hypothetical protein	0.86	0.993	bi (<->)	CAOJNV010000084	3387	186	fig|35833.483.peg.3387	hypothetical protein	0.914	0.995
WCP94_000235	PGF_01511804	hypothetical protein	43063	43284	+	bi (<->)	NZ_GL622728	3659	77	fig|563192.3.peg.3659	HMPREF0179_03263	hypothetical protein	0.894	0.844	bi (<->)	JNJP01000004	604	87	fig|1408428.3.peg.604		hypothetical protein	0.918	0.828	bi (<->)	ADCO01000269	3059	82	fig|693988.3.peg.3059	HMPREF0178_02938	hypothetical protein	0.959	0.878	bi (<->)	CAOJNV010000007	844	82	fig|35833.483.peg.844	hypothetical protein	0.904	0.878
WCP94_000236		hypothetical protein	43682	43798	-																			bi (<->)	ADCO01000252	2837	38	fig|693988.3.peg.2837		hypothetical protein	0.947	0.974
WCP94_000237	PGF_04063769	Bacterioferritin (EC 1.16.3.1)	44000	44536	-	bi (<->)	NZ_GL622724	461	178	fig|563192.3.peg.461	HMPREF0179_00484	Bacterioferritin (EC 1.16.3.1)	0.994	0.994	bi (<->)	JNJP01000029	2395	178	fig|1408428.3.peg.2395		Bacterioferritin (EC 1.16.3.1)	0.994	0.994	bi (<->)	ADCO01000252	2836	178	fig|693988.3.peg.2836	HMPREF0178_02741	Bacterioferritin (EC 1.16.3.1)	1	0.994	bi (<->)	CAOJNV010000011	1223	178	fig|35833.483.peg.1223	Bacterioferritin (EC 1.16.3.1)	1	0.994
WCP94_000238		Acyl-ACP thioesterase-like	44805	45602	+	bi (<->)	NZ_GL622724	462	265	fig|563192.3.peg.462	HMPREF0179_00485	Acyl-ACP thioesterase-like	0.985	0.996	bi (<->)	JNJP01000029	2394	265	fig|1408428.3.peg.2394		Acyl-ACP thioesterase-like	0.974	0.996	bi (<->)	ADCO01000252	2835	265	fig|693988.3.peg.2835	HMPREF0178_02740	Acyl-ACP thioesterase-like	0.992	0.996	bi (<->)	CAOJNV010000011	1222	265	fig|35833.483.peg.1222	Acyl-ACP thioesterase-like	0.992	0.996
WCP94_000239		hypothetical protein	45602	45799	+																												bi (<->)	CAOJNV010000011	1221	65	fig|35833.483.peg.1221	hypothetical protein	0.985	0.985
WCP94_000240		hypothetical protein	45946	46080	-																												bi (<->)	CAOJNV010000011	1220	44	fig|35833.483.peg.1220	hypothetical protein	1	0.977
WCP94_000241		hypothetical protein	46266	46391	+																												bi (<->)	CAOJNV010000011	1219	41	fig|35833.483.peg.1219	hypothetical protein	0.976	0.976
WCP94_000242	PGF_01482775	regulatory protein GntR, HTH	46463	47173	+	bi (<->)	NZ_GL622724	463	236	fig|563192.3.peg.463	HMPREF0179_00486	regulatory protein GntR, HTH	0.996	0.996	bi (<->)	JNJP01000029	2393	236	fig|1408428.3.peg.2393		regulatory protein GntR, HTH	0.996	0.996	bi (<->)	ADCO01000252	2834	236	fig|693988.3.peg.2834	HMPREF0178_02738	regulatory protein GntR, HTH	0.996	0.996	bi (<->)	CAOJNV010000011	1218	236	fig|35833.483.peg.1218	regulatory protein GntR, HTH	1	0.996
WCP94_000243	PGF_08139483	Uncharacterized UPF0721 integral membrane protein	47175	47972	+	bi (<->)	NZ_GL622724	464	265	fig|563192.3.peg.464	HMPREF0179_00487	Uncharacterized UPF0721 integral membrane protein	0.989	0.996	bi (<->)	JNJP01000029	2392	265	fig|1408428.3.peg.2392		Uncharacterized UPF0721 integral membrane protein	0.992	0.996	bi (<->)	ADCO01000252	2833	265	fig|693988.3.peg.2833	HMPREF0178_02737	Uncharacterized UPF0721 integral membrane protein	0.996	0.996	bi (<->)	CAOJNV010000011	1217	265	fig|35833.483.peg.1217	Uncharacterized UPF0721 integral membrane protein	1	0.996
WCP94_000244		hypothetical protein	48043	48678	-	bi (<->)	NZ_GL622724	465	211	fig|563192.3.peg.465	HMPREF0179_00488	hypothetical protein	0.991	0.995	bi (<->)	JNJP01000029	2391	211	fig|1408428.3.peg.2391		hypothetical protein	0.986	0.995	bi (<->)	ADCO01000252	2832	211	fig|693988.3.peg.2832	HMPREF0178_02736	hypothetical protein	0.981	0.995	bi (<->)	CAOJNV010000011	1216	211	fig|35833.483.peg.1216	hypothetical protein	1	0.995
WCP94_000245		1,4-dihydroxy-2-naphthoate polyprenyltransferase (EC 2.5.1.74)	48675	49595	-	bi (<->)	NZ_GL622724	466	306	fig|563192.3.peg.466	HMPREF0179_00489	1,4-dihydroxy-2-naphthoate polyprenyltransferase (EC 2.5.1.74)	0.984	0.993	bi (<->)	JNJP01000029	2390	306	fig|1408428.3.peg.2390		1,4-dihydroxy-2-naphthoate polyprenyltransferase (EC 2.5.1.74)	0.984	0.993	bi (<->)	ADCO01000252	2831	306	fig|693988.3.peg.2831	HMPREF0178_02735	1,4-dihydroxy-2-naphthoate polyprenyltransferase (EC 2.5.1.74)	0.98	0.993	bi (<->)	CAOJNV010000011	1215	306	fig|35833.483.peg.1215	1,4-dihydroxy-2-naphthoate polyprenyltransferase (EC 2.5.1.74)	0.99	0.993
WCP94_000246		hypothetical protein	49804	49944	-
WCP94_000247		hypothetical protein	49973	50128	+										bi (<->)	JNJP01000029	2389	65	fig|1408428.3.peg.2389		hypothetical protein	0.824	0.769	bi (<->)	ADCO01000252	2830	77	fig|693988.3.peg.2830		hypothetical protein	0.851	0.597	bi (<->)	CAOJNV010000011	1214	51	fig|35833.483.peg.1214	hypothetical protein	0.922	0.98
WCP94_000248		hypothetical protein	50357	50716	+	bi (<->)	NZ_GL622724	467	119	fig|563192.3.peg.467		hypothetical protein	0.963	0.899	bi (<->)	JNJP01000029	2388	119	fig|1408428.3.peg.2388		hypothetical protein	0.954	0.899	uni (->)	ADCO01000227	2581	128	fig|693988.3.peg.2581	HMPREF0178_02493	hypothetical protein	0.357	0.977	bi (<->)	CAOJNV010000011	1213	119	fig|35833.483.peg.1213	hypothetical protein	0.983	0.992
WCP94_000249		hypothetical protein	50968	51216	+	bi (<->)	NZ_GL622724	468	82	fig|563192.3.peg.468	HMPREF0179_00490	hypothetical protein	1	0.988	bi (<->)	JNJP01000029	2387	82	fig|1408428.3.peg.2387		hypothetical protein	1	0.988	bi (<->)	ADCO01000252	2829	82	fig|693988.3.peg.2829	HMPREF0178_02734	hypothetical protein	1	0.988	bi (<->)	CAOJNV010000011	1212	82	fig|35833.483.peg.1212	hypothetical protein	1	0.988
WCP94_000250	PGF_12813587	Na+/solute symporter	51213	52688	+	bi (<->)	NZ_GL622724	469	491	fig|563192.3.peg.469	HMPREF0179_00491	Na+/solute symporter	0.982	0.998	bi (<->)	JNJP01000029	2386	491	fig|1408428.3.peg.2386		Na+/solute symporter	0.98	0.998	bi (<->)	ADCO01000252	2828	491	fig|693988.3.peg.2828	HMPREF0178_02733	Na+/solute symporter	0.988	0.998	bi (<->)	CAOJNV010000011	1211	491	fig|35833.483.peg.1211	Na+/solute symporter	0.992	0.998
WCP94_000251		hypothetical protein	53093	54061	+	bi (<->)	NZ_GL622724	470	252	fig|563192.3.peg.470	HMPREF0179_00492	hypothetical protein	0.98	0.996	bi (<->)	JNJP01000029	2385	320	fig|1408428.3.peg.2385		hypothetical protein	0.984	0.997	bi (<->)	ADCO01000252	2827	252	fig|693988.3.peg.2827	HMPREF0178_02732	hypothetical protein	0.996	0.996	bi (<->)	CAOJNV010000011	1210	322	fig|35833.483.peg.1210	hypothetical protein	0.994	0.994
WCP94_000252		hypothetical protein	54445	54612	-	bi (<->)	NZ_GL622724	471	51	fig|563192.3.peg.471		hypothetical protein	0.979	0.902										bi (<->)	ADCO01000252	2826	55	fig|693988.3.peg.2826		hypothetical protein	1	0.982	bi (<->)	CAOJNV010000011	1208	55	fig|35833.483.peg.1208	hypothetical protein	0.982	0.982
WCP94_000253		Two-component transcriptional response regulator, OmpR family	54595	55320	+	bi (<->)	NZ_GL622724	472	241	fig|563192.3.peg.472	HMPREF0179_00493	Two-component transcriptional response regulator, OmpR family	1	0.996	bi (<->)	JNJP01000029	2384	241	fig|1408428.3.peg.2384		Two-component transcriptional response regulator, OmpR family	0.996	0.996	bi (<->)	ADCO01000252	2825	241	fig|693988.3.peg.2825	HMPREF0178_02731	Two-component transcriptional response regulator, OmpR family	1	0.996	bi (<->)	CAOJNV010000011	1207	241	fig|35833.483.peg.1207	Two-component transcriptional response regulator, OmpR family	1	0.996
WCP94_000254		hypothetical protein	55562	57046	+	bi (<->)	NZ_GL622724	473	494	fig|563192.3.peg.473	HMPREF0179_00494	hypothetical protein	0.998	0.998	bi (<->)	JNJP01000029	2383	494	fig|1408428.3.peg.2383		hypothetical protein	0.998	0.998	bi (<->)	ADCO01000252	2824	494	fig|693988.3.peg.2824	HMPREF0178_02730	hypothetical protein	1	0.998	bi (<->)	CAOJNV010000011	1206	494	fig|35833.483.peg.1206	hypothetical protein	0.998	0.998
WCP94_000255		hypothetical protein	57080	57202	+
WCP94_000256		hypothetical protein	57278	57433	-	bi (<->)	NZ_GL622724	474	51	fig|563192.3.peg.474		hypothetical protein	0.961	0.98	bi (<->)	JNJP01000029	2382	51	fig|1408428.3.peg.2382		hypothetical protein	0.961	0.98										bi (<->)	CAOJNV010000011	1205	51	fig|35833.483.peg.1205	hypothetical protein	0.98	0.98
WCP94_000257	PGF_08131405	hypothetical protein	57407	59560	+	bi (<->)	NZ_GL622724	475	717	fig|563192.3.peg.475	HMPREF0179_00495	hypothetical protein	0.983	0.999	bi (<->)	JNJP01000029	2381	717	fig|1408428.3.peg.2381		hypothetical protein	0.983	0.999	bi (<->)	ADCO01000251	2822	435	fig|693988.3.peg.2822	HMPREF0178_02728	formate dehydrogenase, alpha subunit( EC:1.2.1.2 )	0.993	0.998	bi (<->)	CAOJNV010000011	1204	717	fig|35833.483.peg.1204	hypothetical protein	0.997	0.999
WCP94_000258	PGF_10492441	Quad-[4Fe-4S] ferredoxin, HycB/HydN/HyfA family	59654	60376	+	bi (<->)	NZ_GL622724	476	240	fig|563192.3.peg.476	HMPREF0179_00496	Quad-[4Fe-4S] ferredoxin, HycB/HydN/HyfA family	0.983	0.996	bi (<->)	JNJP01000029	2380	240	fig|1408428.3.peg.2380		Quad-[4Fe-4S] ferredoxin, HycB/HydN/HyfA family	0.983	0.996	bi (<->)	ADCO01000251	2821	240	fig|693988.3.peg.2821	HMPREF0178_02727	Quad-[4Fe-4S] ferredoxin, HycB/HydN/HyfA family	1	0.996	bi (<->)	CAOJNV010000011	1203	240	fig|35833.483.peg.1203	Quad-[4Fe-4S] ferredoxin, HycB/HydN/HyfA family	1	0.996
WCP94_000259	PGF_04018085	Formate dehydrogenase O gamma subunit (EC 1.2.1.2)	60373	61113	+	bi (<->)	NZ_GL622724	477	246	fig|563192.3.peg.477	HMPREF0179_00497	Formate dehydrogenase O gamma subunit (EC 1.2.1.2)	0.988	0.996	bi (<->)	JNJP01000029	2379	246	fig|1408428.3.peg.2379		Formate dehydrogenase O gamma subunit (EC 1.2.1.2)	0.988	0.996	bi (<->)	ADCO01000251	2820	246	fig|693988.3.peg.2820	HMPREF0178_02726	Formate dehydrogenase O gamma subunit (EC 1.2.1.2)	1	0.996	bi (<->)	CAOJNV010000011	1202	246	fig|35833.483.peg.1202	Formate dehydrogenase O gamma subunit (EC 1.2.1.2)	1	0.996
WCP94_000260		hypothetical protein	61124	61417	+	bi (<->)	NZ_GL622724	478	97	fig|563192.3.peg.478	HMPREF0179_00498	hypothetical protein	1	0.99	bi (<->)	JNJP01000029	2378	97	fig|1408428.3.peg.2378		hypothetical protein	1	0.99	bi (<->)	ADCO01000251	2819	97	fig|693988.3.peg.2819	HMPREF0178_02725	hypothetical protein	1	0.99	bi (<->)	CAOJNV010000011	1201	97	fig|35833.483.peg.1201	hypothetical protein	1	0.99
WCP94_000261		hypothetical protein	61405	61524	+	bi (<->)	NZ_GL622724	479	39	fig|563192.3.peg.479		hypothetical protein	1	0.974	bi (<->)	JNJP01000029	2377	39	fig|1408428.3.peg.2377		hypothetical protein	0.949	0.974	bi (<->)	ADCO01000251	2818	39	fig|693988.3.peg.2818	HMPREF0178_02724	hypothetical protein	1	0.974	bi (<->)	CAOJNV010000011	1200	39	fig|35833.483.peg.1200	hypothetical protein	1	0.974
WCP94_000262		hypothetical protein	61594	62754	+	bi (<->)	NZ_GL622724	480	386	fig|563192.3.peg.480	HMPREF0179_00499	hypothetical protein	0.987	0.997	bi (<->)	JNJP01000029	2376	386	fig|1408428.3.peg.2376		hypothetical protein	0.984	0.997	bi (<->)	ADCO01000251	2817	386	fig|693988.3.peg.2817	HMPREF0178_02723	hypothetical protein	0.995	0.997	bi (<->)	CAOJNV010000011	1199	386	fig|35833.483.peg.1199	hypothetical protein	0.997	0.997
WCP94_000263		hypothetical protein	62830	63072	+	bi (<->)	NZ_GL622724	481	80	fig|563192.3.peg.481	HMPREF0179_00500	hypothetical protein	0.988	0.988	bi (<->)	JNJP01000029	2375	80	fig|1408428.3.peg.2375		hypothetical protein	0.988	0.988	bi (<->)	ADCO01000251	2816	80	fig|693988.3.peg.2816	HMPREF0178_02722	hypothetical protein	1	0.988	bi (<->)	CAOJNV010000011	1198	80	fig|35833.483.peg.1198	hypothetical protein	1	0.988
WCP94_000264		hypothetical protein MTH1541	63152	63874	+	bi (<->)	NZ_GL622724	482	240	fig|563192.3.peg.482	HMPREF0179_00501	hypothetical protein MTH1541	0.967	0.996	bi (<->)	JNJP01000029	2374	240	fig|1408428.3.peg.2374		hypothetical protein MTH1541	0.971	0.996	bi (<->)	ADCO01000251	2815	240	fig|693988.3.peg.2815	HMPREF0178_02721	hypothetical protein MTH1541	0.975	0.996	bi (<->)	CAOJNV010000011	1197	240	fig|35833.483.peg.1197	hypothetical protein MTH1541	0.975	0.996
WCP94_000265		hypothetical protein	64063	64209	-																												bi (<->)	CAOJNV010000011	1196	48	fig|35833.483.peg.1196	hypothetical protein	0.958	0.979
WCP94_000266	PGF_03013680	hypothetical protein	64454	65872	-	bi (<->)	NZ_GL622724	484	472	fig|563192.3.peg.484	HMPREF0179_00502	hypothetical protein	0.996	0.998	bi (<->)	JNJP01000029	2372	472	fig|1408428.3.peg.2372		hypothetical protein	0.992	0.998	bi (<->)	ADCO01000251	2813	472	fig|693988.3.peg.2813	HMPREF0178_02720	hypothetical protein	0.998	0.998	bi (<->)	CAOJNV010000011	1195	472	fig|35833.483.peg.1195	hypothetical protein	0.998	0.998
WCP94_000267		putative sodium/glutamate symporter	65985	67358	-	bi (<->)	NZ_GL622724	485	441	fig|563192.3.peg.485	HMPREF0179_00503	Sodium/glutamate symporter	0.991	0.998	bi (<->)	JNJP01000029	2371	457	fig|1408428.3.peg.2371		putative sodium/glutamate symport carrier protein	0.991	0.998	bi (<->)	ADCO01000251	2812	457	fig|693988.3.peg.2812	HMPREF0178_02719	putative sodium/glutamate symporter	1	0.998	bi (<->)	CAOJNV010000011	1194	457	fig|35833.483.peg.1194	putative sodium/glutamate symporter	1	0.998
WCP94_000268	PGF_08225224	hypothetical protein	67479	69125	-	bi (<->)	NZ_GL622724	486	548	fig|563192.3.peg.486	HMPREF0179_00504	hypothetical protein	0.989	0.998	bi (<->)	JNJP01000029	2370	548	fig|1408428.3.peg.2370		hypothetical protein	0.989	0.998	bi (<->)	ADCO01000251	2811	548	fig|693988.3.peg.2811	HMPREF0178_02718	hypothetical protein	0.995	0.998	bi (<->)	CAOJNV010000011	1193	548	fig|35833.483.peg.1193	hypothetical protein	0.998	0.998
WCP94_000269		hypothetical protein	69238	69426	-																												bi (<->)	CAOJNV010000011	1192	62	fig|35833.483.peg.1192	hypothetical protein	1	0.984
WCP94_000270		hypothetical protein	69475	69603	-	bi (<->)	NZ_GL622724	487	42	fig|563192.3.peg.487		hypothetical protein	0.952	0.976										bi (<->)	ADCO01000251	2810	42	fig|693988.3.peg.2810		hypothetical protein	0.952	0.976	bi (<->)	CAOJNV010000011	1191	42	fig|35833.483.peg.1191	hypothetical protein	0.976	0.976
WCP94_000271		hypothetical protein	69877	70329	-	bi (<->)	NZ_GL622724	488	150	fig|563192.3.peg.488	HMPREF0179_00505	hypothetical protein	0.967	0.993	bi (<->)	JNJP01000029	2369	150	fig|1408428.3.peg.2369		hypothetical protein	0.973	0.993	bi (<->)	ADCO01000251	2809	150	fig|693988.3.peg.2809	HMPREF0178_02716	hypothetical protein	1	0.993	bi (<->)	CAOJNV010000011	1190	150	fig|35833.483.peg.1190	hypothetical protein	1	0.993
WCP94_000272	PGF_10529050	Methyltransferase type 12	70587	71228	+	bi (<->)	NZ_GL622724	489	213	fig|563192.3.peg.489	HMPREF0179_00506	Methyltransferase type 12	0.953	0.995	bi (<->)	JNJP01000029	2368	213	fig|1408428.3.peg.2368		Methyltransferase type 12	0.953	0.995	bi (<->)	ADCO01000251	2808	213	fig|693988.3.peg.2808	HMPREF0178_02715	Methyltransferase type 12	0.981	0.995	bi (<->)	CAOJNV010000011	1189	213	fig|35833.483.peg.1189	Methyltransferase type 12	0.995	0.995
WCP94_000273		hypothetical protein	71281	71400	-																												bi (<->)	CAOJNV010000011	1188	39	fig|35833.483.peg.1188	hypothetical protein	1	0.974
WCP94_000274		hypothetical protein	71477	71629	-	bi (<->)	NZ_GL622724	490	45	fig|563192.3.peg.490		hypothetical protein	0.941	0.733
WCP94_000275		Two-component transcriptional response regulator, AtoC family	71598	74699	+	bi (<->)	NZ_GL622724	491	1033	fig|563192.3.peg.491	HMPREF0179_00507	Two-component transcriptional response regulator, AtoC family	0.983	0.999	bi (<->)	JNJP01000029	2367	1033	fig|1408428.3.peg.2367		Two-component transcriptional response regulator, AtoC family	0.984	0.999	bi (<->)	ADCO01000251	2807	1033	fig|693988.3.peg.2807	HMPREF0178_02714	Two-component transcriptional response regulator, AtoC family	0.983	0.999	bi (<->)	CAOJNV010000011	1187	1033	fig|35833.483.peg.1187	Two-component transcriptional response regulator, AtoC family	0.994	0.999
WCP94_000276		hypothetical protein	75002	75265	+	bi (<->)	NZ_GL622724	492	87	fig|563192.3.peg.492	HMPREF0179_00508	hypothetical protein	0.977	0.989	bi (<->)	JNJP01000029	2366	87	fig|1408428.3.peg.2366		hypothetical protein	0.977	0.989	bi (<->)	ADCO01000251	2806	87	fig|693988.3.peg.2806	HMPREF0178_02713	hypothetical protein	0.977	0.989	bi (<->)	CAOJNV010000011	1186	87	fig|35833.483.peg.1186	hypothetical protein	0.989	0.989
WCP94_000277	PGF_00006306	Formylmethanofuran dehydrogenase associated protein FmdE / Molybdopterin molybdenumtransferase (EC 2.10.1.1)	75611	77251	-	bi (<->)	NZ_GL622724	493	546	fig|563192.3.peg.493	HMPREF0179_00509	Formylmethanofuran dehydrogenase associated protein FmdE / Molybdopterin molybdenumtransferase (EC 2.10.1.1)	0.987	0.998	bi (<->)	JNJP01000029	2365	546	fig|1408428.3.peg.2365		Formylmethanofuran dehydrogenase associated protein FmdE / Molybdopterin molybdenumtransferase (EC 2.10.1.1)	0.995	0.998	bi (<->)	ADCO01000251	2805	546	fig|693988.3.peg.2805	HMPREF0178_02712	Formylmethanofuran dehydrogenase associated protein FmdE / Molybdopterin molybdenumtransferase (EC 2.10.1.1)	0.996	0.998	bi (<->)	CAOJNV010000011	1184	546	fig|35833.483.peg.1184	Formylmethanofuran dehydrogenase associated protein FmdE / Molybdopterin molybdenumtransferase (EC 2.10.1.1)	0.996	0.998
WCP94_000278		hypothetical protein	77329	77514	-
WCP94_000279		hypothetical protein	77818	78465	-	bi (<->)	NZ_GL622724	494	215	fig|563192.3.peg.494	HMPREF0179_00510	hypothetical protein	1	0.995	bi (<->)	JNJP01000029	2364	215	fig|1408428.3.peg.2364		hypothetical protein	1	0.995	bi (<->)	ADCO01000251	2804	215	fig|693988.3.peg.2804	HMPREF0178_02711	hypothetical protein	0.991	0.995	bi (<->)	CAOJNV010000011	1183	215	fig|35833.483.peg.1183	hypothetical protein	0.991	0.995
WCP94_000280		hypothetical protein	78759	78932	+	bi (<->)	NZ_GL622724	495	45	fig|563192.3.peg.495	HMPREF0179_00511	hypothetical protein	0.933	0.978	bi (<->)	JNJP01000029	2363	57	fig|1408428.3.peg.2363		hypothetical protein	0.93	0.982	bi (<->)	ADCO01000251	2803	45	fig|693988.3.peg.2803		hypothetical protein	1	0.978	bi (<->)	CAOJNV010000011	1182	57	fig|35833.483.peg.1182	hypothetical protein	1	0.982
WCP94_000281	PGF_03440867	UPF0047 protein Bsu YugU	78991	79383	-	bi (<->)	NZ_GL622724	496	130	fig|563192.3.peg.496	HMPREF0179_00512	UPF0047 protein Bsu YugU	0.992	0.992	bi (<->)	JNJP01000029	2362	130	fig|1408428.3.peg.2362		UPF0047 protein Bsu YugU	0.992	0.992	bi (<->)	ADCO01000251	2802	130	fig|693988.3.peg.2802	HMPREF0178_02709	UPF0047 protein Bsu YugU	1	0.992	bi (<->)	CAOJNV010000011	1181	130	fig|35833.483.peg.1181	UPF0047 protein Bsu YugU	0.992	0.992
WCP94_000282		Sensory box/GGDEF family protein	79611	81821	+	bi (<->)	NZ_GL622724	497	733	fig|563192.3.peg.497	HMPREF0179_00513	Sensory box/GGDEF family protein	0.977	0.999	bi (<->)	JNJP01000029	2361	733	fig|1408428.3.peg.2361		Sensory box/GGDEF family protein	0.978	0.999	bi (<->)	ADCO01000251	2801	733	fig|693988.3.peg.2801	HMPREF0178_02708	Sensory box/GGDEF family protein	0.992	0.999	bi (<->)	CAOJNV010000011	1180	733	fig|35833.483.peg.1180	Sensory box/GGDEF family protein	0.992	0.999
WCP94_000283	PGF_08225224	hypothetical protein	82288	84228	-	bi (<->)	NZ_GL622724	498	646	fig|563192.3.peg.498	HMPREF0179_00514	hypothetical protein	0.995	0.998	bi (<->)	JNJP01000029	2360	654	fig|1408428.3.peg.2360		hypothetical protein	0.994	0.986	bi (<->)	ADCO01000250	2800	654	fig|693988.3.peg.2800	HMPREF0178_02707	hypothetical protein	0.997	0.986	bi (<->)	CAOJNV010000011	1179	646	fig|35833.483.peg.1179	hypothetical protein	0.997	0.998
WCP94_000284		hypothetical protein	84582	85094	+	bi (<->)	NZ_GL622724	499	170	fig|563192.3.peg.499	HMPREF0179_00515	hypothetical protein	0.994	0.994	bi (<->)	JNJP01000029	2359	170	fig|1408428.3.peg.2359		hypothetical protein	0.994	0.994	bi (<->)	ADCO01000250	2799	170	fig|693988.3.peg.2799	HMPREF0178_02706	hypothetical protein	1	0.994	bi (<->)	CAOJNV010000011	1178	170	fig|35833.483.peg.1178	hypothetical protein	1	0.994
WCP94_000285	PGF_03275428	Tripartite tricarboxylate transporter TctA family	85116	86624	+	bi (<->)	NZ_GL622724	500	502	fig|563192.3.peg.500	HMPREF0179_00516	Tripartite tricarboxylate transporter TctA family	0.996	0.998	bi (<->)	JNJP01000029	2358	502	fig|1408428.3.peg.2358		Tripartite tricarboxylate transporter TctA family	0.994	0.998	bi (<->)	ADCO01000250	2798	502	fig|693988.3.peg.2798	HMPREF0178_02705	Tripartite tricarboxylate transporter TctA family	1	0.998	bi (<->)	CAOJNV010000011	1177	502	fig|35833.483.peg.1177	Tripartite tricarboxylate transporter TctA family	1	0.998
WCP94_000286		hypothetical protein	86735	86857	-																												bi (<->)	CAOJNV010000011	1176	40	fig|35833.483.peg.1176	hypothetical protein	1	0.975
WCP94_000287	PGF_07969468	Tripartite tricarboxylate transporter TctC family	86870	87847	+	bi (<->)	NZ_GL622724	501	325	fig|563192.3.peg.501	HMPREF0179_00517	Tripartite tricarboxylate transporter TctC family	0.997	0.997	bi (<->)	JNJP01000018	1845	325	fig|1408428.3.peg.1845		Tripartite tricarboxylate transporter TctC family	0.997	0.997	bi (<->)	ADCO01000250	2797	325	fig|693988.3.peg.2797	HMPREF0178_02704	Tripartite tricarboxylate transporter TctC family	0.994	0.997	bi (<->)	CAOJNV010000011	1175	325	fig|35833.483.peg.1175	Tripartite tricarboxylate transporter TctC family	1	0.997
WCP94_000288	PGF_02690675	RidA/YER057c/UK114 superfamily protein	88051	88431	+	bi (<->)	NZ_GL622724	502	126	fig|563192.3.peg.502	HMPREF0179_00518	RidA/YER057c/UK114 superfamily protein	1	0.992	bi (<->)	JNJP01000018	1846	126	fig|1408428.3.peg.1846		RidA/YER057c/UK114 superfamily protein	1	0.992	bi (<->)	ADCO01000250	2796	159	fig|693988.3.peg.2796	HMPREF0178_02703	RidA/YER057c/UK114 superfamily protein	1	0.786	bi (<->)	CAOJNV010000011	1174	126	fig|35833.483.peg.1174	RidA/YER057c/UK114 superfamily protein	1	0.992
WCP94_000289	PGF_00027244	Opine oxidase subunit B	88721	89833	+	bi (<->)	NZ_GL622724	503	370	fig|563192.3.peg.503	HMPREF0179_00519	Opine oxidase subunit B	0.986	0.997	bi (<->)	JNJP01000106	4034	338	fig|1408428.3.peg.4034		Opine oxidase subunit B	0.988	0.997	bi (<->)	ADCO01000250	2795	370	fig|693988.3.peg.2795	HMPREF0178_02702	Opine oxidase subunit B	0.989	0.997	bi (<->)	CAOJNV010000011	1172	370	fig|35833.483.peg.1172	Opine oxidase subunit B	0.995	0.997
WCP94_000290	PGF_01979926	Opine oxidase subunit C	89848	90123	+	bi (<->)	NZ_GL622724	504	98	fig|563192.3.peg.504	HMPREF0179_00520	Opine oxidase subunit C	0.989	0.918	bi (<->)	JNJP01000106	4035	98	fig|1408428.3.peg.4035		Opine oxidase subunit C	0.989	0.918	bi (<->)	ADCO01000250	2794	98	fig|693988.3.peg.2794	HMPREF0178_02701	Opine oxidase subunit C	0.978	0.918	bi (<->)	CAOJNV010000011	1171	98	fig|35833.483.peg.1171	Opine oxidase subunit C	0.989	0.918
WCP94_000291		Opine oxidase subunit A	90123	91511	+	bi (<->)	NZ_GL622724	505	412	fig|563192.3.peg.505	HMPREF0179_00521	Opine oxidase subunit A	0.973	0.998	bi (<->)	JNJP01000106	4036	462	fig|1408428.3.peg.4036		Opine oxidase subunit A	0.974	0.998	bi (<->)	ADCO01000249	2793	433	fig|693988.3.peg.2793	HMPREF0178_02700	Opine oxidase subunit A	0.979	0.998	bi (<->)	CAOJNV010000011	1170	462	fig|35833.483.peg.1170	Opine oxidase subunit A	0.998	0.998
WCP94_000292		hypothetical protein	91564	92013	+	bi (<->)	NZ_GL622724	506	149	fig|563192.3.peg.506	HMPREF0179_00522	hypothetical protein	0.973	0.993	bi (<->)	JNJP01000106	4037	149	fig|1408428.3.peg.4037		hypothetical protein	0.973	0.993	bi (<->)	ADCO01000249	2792	149	fig|693988.3.peg.2792	HMPREF0178_02699	hypothetical protein	0.993	0.993	bi (<->)	CAOJNV010000011	1169	149	fig|35833.483.peg.1169	hypothetical protein	0.993	0.993
WCP94_000293	PGF_01482766	sodium-solute symporter, putative	92023	93456	+	bi (<->)	NZ_GL622724	507	477	fig|563192.3.peg.507	HMPREF0179_00523	sodium-solute symporter, putative	0.994	0.998	bi (<->)	JNJP01000106	4038	477	fig|1408428.3.peg.4038		sodium-solute symporter, putative	0.994	0.998	bi (<->)	ADCO01000249	2791	477	fig|693988.3.peg.2791	HMPREF0178_02698	sodium-solute symporter, putative	1	0.998	bi (<->)	CAOJNV010000011	1168	477	fig|35833.483.peg.1168	sodium-solute symporter, putative	0.996	0.998
WCP94_000294		hypothetical protein	93475	93591	+	bi (<->)	NZ_GL622724	508	38	fig|563192.3.peg.508		hypothetical protein	1	0.974	bi (<->)	JNJP01000106	4039	38	fig|1408428.3.peg.4039		hypothetical protein	1	0.974	bi (<->)	ADCO01000249	2790	38	fig|693988.3.peg.2790	HMPREF0178_02697	hypothetical protein	1	0.974	bi (<->)	CAOJNV010000011	1167	38	fig|35833.483.peg.1167	hypothetical protein	1	0.974
WCP94_000295	PGF_08225224	hypothetical protein	93692	94399	+	bi (<->)	NZ_GL622724	509	236	fig|563192.3.peg.509	HMPREF0179_00524	hypothetical protein	0.991	0.992	bi (<->)	JNJP01000106	4040	235	fig|1408428.3.peg.4040		hypothetical protein	0.991	0.996	bi (<->)	ADCO01000249	2789	235	fig|693988.3.peg.2789	HMPREF0178_02696	hypothetical protein	0.991	0.996	bi (<->)	CAOJNV010000011	1166	235	fig|35833.483.peg.1166	hypothetical protein	0.987	0.996
WCP94_000296		C4-dicarboxylate transport transcriptional regulatory protein	94623	96134	-	bi (<->)	NZ_GL622724	512	506	fig|563192.3.peg.512	HMPREF0179_00528	C4-dicarboxylate transport transcriptional regulatory protein	0.992	0.992	bi (<->)	JNJP01000106	4042	295	fig|1408428.3.peg.4042		C4-dicarboxylate transport transcriptional regulatory protein	0.993	0.997	bi (<->)	ADCO01000249	2788	503	fig|693988.3.peg.2788	HMPREF0178_02695	C4-dicarboxylate transport transcriptional regulatory protein	0.998	0.998	bi (<->)	CAOJNV010000011	1165	503	fig|35833.483.peg.1165	C4-dicarboxylate transport transcriptional regulatory protein	0.998	0.998
WCP94_000297	PGF_09237042	hypothetical protein	96317	96550	+	bi (<->)	NZ_GL622724	513	77	fig|563192.3.peg.513	HMPREF0179_00529	hypothetical protein	0.987	0.987	bi (<->)	JNJP01000106	4043	77	fig|1408428.3.peg.4043		hypothetical protein	0.987	0.987	bi (<->)	ADCO01000249	2787	77	fig|693988.3.peg.2787	HMPREF0178_02694	hypothetical protein	1	0.987	bi (<->)	CAOJNV010000011	1164	77	fig|35833.483.peg.1164	hypothetical protein	1	0.987
WCP94_000298		L-aspartate oxidase-like protein	96560	98245	+	bi (<->)	NZ_GL622724	514	561	fig|563192.3.peg.514	HMPREF0179_00530	L-aspartate oxidase-like protein	0.988	0.998	bi (<->)	JNJP01000106	4044	561	fig|1408428.3.peg.4044		L-aspartate oxidase-like protein	0.989	0.998	bi (<->)	ADCO01000249	2786	561	fig|693988.3.peg.2786	HMPREF0178_02693	L-aspartate oxidase-like protein	0.996	0.998	bi (<->)	CAOJNV010000011	1163	561	fig|35833.483.peg.1163	L-aspartate oxidase-like protein	0.995	0.998
WCP94_000299		di- and tricarboxylate transporters	98709	100103	+	bi (<->)	NZ_GL622724	515	464	fig|563192.3.peg.515	HMPREF0179_00531	di- and tricarboxylate transporters	0.961	0.998	bi (<->)	JNJP01000081	3730	464	fig|1408428.3.peg.3730		di- and tricarboxylate transporters	0.963	0.998	bi (<->)	ADCO01000358	4169	464	fig|693988.3.peg.4169	HMPREF0178_04021	di- and tricarboxylate transporters	0.998	0.998	bi (<->)	CAOJNV010000011	1162	464	fig|35833.483.peg.1162	di- and tricarboxylate transporters	0.994	0.998
WCP94_000300		hypothetical protein	100144	101895	+	uni (->)	NZ_GL622725	1910	616	fig|563192.3.peg.1910	HMPREF0179_01805	hypothetical protein	0.411	0.656	uni (->)	JNJP01000007	1024	621	fig|1408428.3.peg.1024		hypothetical protein	0.411	0.651	bi (<->)	ADCO01000248	2785	464	fig|693988.3.peg.2785	HMPREF0178_02692	two component, sigma54 specific, transcriptional regulator, Fis family	0.998	0.998	bi (<->)	CAOJNV010000011	1161	582	fig|35833.483.peg.1161	hypothetical protein	0.991	0.998
WCP94_000301		hypothetical protein	101892	103364	+	uni (->)	NZ_GL622724	1087	539	fig|563192.3.peg.1087	HMPREF0179_00059	FAD-dependent oxidoreductase	0.486	0.406	uni (->)	JNJP01000002	414	539	fig|1408428.3.peg.414		FAD-dependent oxidoreductase	0.482	0.406	bi (<->)	ADCO01000248	2783	402	fig|693988.3.peg.2783	HMPREF0178_02691	hypothetical protein	0.988	0.998	bi (<->)	CAOJNV010000011	1160	490	fig|35833.483.peg.1160	hypothetical protein	0.992	0.998
WCP94_000302	PGF_09710482	L-aspartate oxidase-like protein	103367	105085	+	uni (->)	NZ_GL622724	1086	569	fig|563192.3.peg.1086	HMPREF0179_00058	L-aspartate oxidase-like protein	0.507	0.975	uni (->)	JNJP01000002	415	569	fig|1408428.3.peg.415		L-aspartate oxidase-like protein	0.509	0.975	bi (<->)	ADCO01000248	2782	572	fig|693988.3.peg.2782	HMPREF0178_02690	L-aspartate oxidase-like protein	0.993	0.998	bi (<->)	CAOJNV010000011	1159	572	fig|35833.483.peg.1159	L-aspartate oxidase-like protein	0.997	0.998
WCP94_000303		di- and tricarboxylate transporters	105148	106548	+	uni (->)	NZ_GL622724	515	464	fig|563192.3.peg.515	HMPREF0179_00531	di- and tricarboxylate transporters	0.765	0.996	uni (->)	JNJP01000081	3730	464	fig|1408428.3.peg.3730		di- and tricarboxylate transporters	0.767	0.996	bi (<->)	ADCO01000248	2781	466	fig|693988.3.peg.2781	HMPREF0178_02689	di- and tricarboxylate transporters	0.998	0.998	bi (<->)	CAOJNV010000011	1158	466	fig|35833.483.peg.1158	di- and tricarboxylate transporters	0.998	0.998
WCP94_000304		Formate hydrogenlyase transcriptional activator	106767	108563	-	bi (<->)	NZ_GL622724	516	594	fig|563192.3.peg.516	HMPREF0179_00532	Formate hydrogenlyase transcriptional activator	0.975	0.993	bi (<->)	JNJP01000081	3731	594	fig|1408428.3.peg.3731		Formate hydrogenlyase transcriptional activator	0.971	0.993	bi (<->)	ADCO01000248	2780	598	fig|693988.3.peg.2780	HMPREF0178_02688	Formate hydrogenlyase transcriptional activator	1	0.998	bi (<->)	CAOJNV010000011	1157	598	fig|35833.483.peg.1157	Formate hydrogenlyase transcriptional activator	0.998	0.998
WCP94_000305		hypothetical protein	108812	109018	+	bi (<->)	NZ_GL622724	517	68	fig|563192.3.peg.517		hypothetical protein	0.941	0.985	bi (<->)	JNJP01000081	3732	47	fig|1408428.3.peg.3732		hypothetical protein	1	0.979	bi (<->)	ADCO01000248	2779	47	fig|693988.3.peg.2779		hypothetical protein	1	0.979	bi (<->)	CAOJNV010000011	1156	47	fig|35833.483.peg.1156	hypothetical protein	1	0.979
WCP94_000306		D-3-phosphoglycerate dehydrogenase (EC 1.1.1.95)	109164	110162	+	uni (->)	NZ_GL622725	1258	372	fig|563192.3.peg.1258	HMPREF0179_01213	D-3-phosphoglycerate dehydrogenase (EC 1.1.1.95)	0.512	0.863	bi (<->)	JNJP01000081	3734	329	fig|1408428.3.peg.3734		D-3-phosphoglycerate dehydrogenase (EC 1.1.1.95)	0.97	0.997	bi (<->)	ADCO01000248	2778	332	fig|693988.3.peg.2778	HMPREF0178_02687	D-3-phosphoglycerate dehydrogenase (EC 1.1.1.95)	0.994	0.997	bi (<->)	CAOJNV010000011	1154	332	fig|35833.483.peg.1154	D-3-phosphoglycerate dehydrogenase (EC 1.1.1.95)	0.997	0.997
WCP94_000307	PGF_00880747	Na+/H+ antiporter NhaC	110174	111595	+	bi (<->)	NZ_GL622724	520	469	fig|563192.3.peg.520	HMPREF0179_00534	Na+/H+ antiporter NhaC	0.962	0.998	bi (<->)	JNJP01000081	3735	469	fig|1408428.3.peg.3735		Na+/H+ antiporter NhaC	0.96	0.998	bi (<->)	ADCO01000248	2777	473	fig|693988.3.peg.2777	HMPREF0178_02686	Na+/H+ antiporter NhaC	0.975	0.998	bi (<->)	CAOJNV010000011	1153	473	fig|35833.483.peg.1153	Na+/H+ antiporter NhaC	0.973	0.998
WCP94_000308		Aspartate aminotransferase (EC 2.6.1.1)	111788	112951	+	bi (<->)	NZ_GL622724	522	387	fig|563192.3.peg.522	HMPREF0179_00535	Aspartate aminotransferase (EC 2.6.1.1)	1	0.997	bi (<->)	JNJP01000081	3736	387	fig|1408428.3.peg.3736		Aspartate aminotransferase (EC 2.6.1.1)	1	0.997	bi (<->)	ADCO01000248	2776	387	fig|693988.3.peg.2776	HMPREF0178_02685	Aspartate aminotransferase (EC 2.6.1.1)	0.992	0.997	bi (<->)	CAOJNV010000011	1152	387	fig|35833.483.peg.1152	Aspartate aminotransferase (EC 2.6.1.1)	0.984	0.997
WCP94_000309		Adenylylsulfate reductase alpha-subunit (EC 1.8.99.2)	112970	114649	+	bi (<->)	NZ_GL622724	523	559	fig|563192.3.peg.523	HMPREF0179_00536	Adenylylsulfate reductase alpha-subunit (EC 1.8.99.2)	0.987	0.998	bi (<->)	JNJP01000081	3737	559	fig|1408428.3.peg.3737		Adenylylsulfate reductase alpha-subunit (EC 1.8.99.2)	0.984	0.998	bi (<->)	ADCO01000248	2775	559	fig|693988.3.peg.2775	HMPREF0178_02684	Adenylylsulfate reductase alpha-subunit (EC 1.8.99.2)	0.989	0.998	bi (<->)	CAOJNV010000011	1151	559	fig|35833.483.peg.1151	Adenylylsulfate reductase alpha-subunit (EC 1.8.99.2)	0.989	0.998
WCP94_000310		Adenylylsulfate reductase beta-subunit (EC 1.8.99.2)	114798	115025	+	bi (<->)	NZ_GL622724	524	75	fig|563192.3.peg.524	HMPREF0179_00537	Adenylylsulfate reductase beta-subunit (EC 1.8.99.2)	1	0.987	bi (<->)	JNJP01000081	3738	75	fig|1408428.3.peg.3738		Adenylylsulfate reductase beta-subunit (EC 1.8.99.2)	1	0.987	bi (<->)	ADCO01000248	2774	75	fig|693988.3.peg.2774	HMPREF0178_02683	Adenylylsulfate reductase beta-subunit (EC 1.8.99.2)	1	0.987	bi (<->)	CAOJNV010000011	1150	75	fig|35833.483.peg.1150	Adenylylsulfate reductase beta-subunit (EC 1.8.99.2)	1	0.987
WCP94_000311		putative 4-oxalomesaconate hydratase	115036	116055	+	bi (<->)	NZ_GL622724	525	339	fig|563192.3.peg.525	HMPREF0179_00538	2-amino-3-carboxymuconate-6-semialdehyde decarboxylase (EC 4.1.1.45)	0.982	0.997	bi (<->)	JNJP01000081	3739	339	fig|1408428.3.peg.3739		2-amino-3-carboxymuconate-6-semialdehyde decarboxylase	0.982	0.997	bi (<->)	ADCO01000248	2773	339	fig|693988.3.peg.2773	HMPREF0178_02682	putative 4-oxalomesaconate hydratase	0.991	0.997	bi (<->)	CAOJNV010000011	1149	339	fig|35833.483.peg.1149	putative 4-oxalomesaconate hydratase	0.994	0.997
WCP94_000312		D-3-phosphoglycerate dehydrogenase (EC 1.1.1.95)	116294	117358	+	bi (<->)	NZ_GL622724	526	354	fig|563192.3.peg.526	HMPREF0179_00539	D-3-phosphoglycerate dehydrogenase (EC 1.1.1.95)	0.96	0.997	bi (<->)	JNJP01000081	3740	394	fig|1408428.3.peg.3740		D-3-phosphoglycerate dehydrogenase (EC 1.1.1.95)	0.952	0.896	bi (<->)	ADCO01000248	2772	354	fig|693988.3.peg.2772	HMPREF0178_02681	D-3-phosphoglycerate dehydrogenase (EC 1.1.1.95)	0.966	0.997	bi (<->)	CAOJNV010000011	1147	322	fig|35833.483.peg.1147	D-3-phosphoglycerate dehydrogenase (EC 1.1.1.95)	0.969	0.997
WCP94_000313	PGF_00014065	Indolepyruvate oxidoreductase subunit IorA (EC 1.2.7.8) / Indolepyruvate oxidoreductase subunit IorB (EC 1.2.7.8)	117810	120305	+	bi (<->)	NZ_GL622724	527	831	fig|563192.3.peg.527	HMPREF0179_00540	Indolepyruvate oxidoreductase subunit IorA (EC 1.2.7.8) / Indolepyruvate oxidoreductase subunit IorB (EC 1.2.7.8)	0.971	0.999	bi (<->)	JNJP01000081	3741	831	fig|1408428.3.peg.3741		Indolepyruvate oxidoreductase subunit IorA (EC 1.2.7.8) / Indolepyruvate oxidoreductase subunit IorB (EC 1.2.7.8)	0.971	0.999	bi (<->)	ADCO01000247	2771	831	fig|693988.3.peg.2771	HMPREF0178_02680	Indolepyruvate oxidoreductase subunit IorA (EC 1.2.7.8) / Indolepyruvate oxidoreductase subunit IorB (EC 1.2.7.8)	0.977	0.998	bi (<->)	CAOJNV010000085	3403	831	fig|35833.483.peg.3403	Indolepyruvate oxidoreductase subunit IorA (EC 1.2.7.8) / Indolepyruvate oxidoreductase subunit IorB (EC 1.2.7.8)	0.989	0.999
WCP94_000314		hypothetical protein	120321	120488	+																												bi (<->)	CAOJNV010000085	3404	48	fig|35833.483.peg.3404	hypothetical protein	0.951	0.833
WCP94_000315	PGF_00835944	Acetyl-CoA synthetase (ADP-forming) alpha chain (EC 6.2.1.13)	120732	123116	+	bi (<->)	NZ_GL622724	529	794	fig|563192.3.peg.529	HMPREF0179_00541	Acetyl-CoA synthetase (ADP-forming) alpha chain (EC 6.2.1.13)	0.986	0.999	bi (<->)	JNJP01000169	4436	794	fig|1408428.3.peg.4436		Acetyl-CoA synthetase (ADP-forming) alpha chain (EC 6.2.1.13)	0.989	0.999	bi (<->)	ADCO01000247	2770	794	fig|693988.3.peg.2770	HMPREF0178_02679	Acetyl-CoA synthetase (ADP-forming) alpha chain (EC 6.2.1.13)	0.994	0.999	bi (<->)	CAOJNV010000085	3405	794	fig|35833.483.peg.3405	Acetyl-CoA synthetase (ADP-forming) alpha chain (EC 6.2.1.13)	0.992	0.999
WCP94_000316	PGF_03788085	Transcriptional regulator	123493	124218	-	bi (<->)	NZ_GL622724	530	241	fig|563192.3.peg.530	HMPREF0179_00542	Transcriptional regulator	0.996	0.996	bi (<->)	JNJP01000115	4108	241	fig|1408428.3.peg.4108		Transcriptional regulator	0.996	0.996	bi (<->)	ADCO01000246	2769	241	fig|693988.3.peg.2769	HMPREF0178_02678	Transcriptional regulator	1	0.996	bi (<->)	CAOJNV010000085	3407	241	fig|35833.483.peg.3407	Transcriptional regulator	1	0.996
WCP94_000317		hypothetical protein	124401	124613	+	bi (<->)	NZ_GL622724	531	70	fig|563192.3.peg.531	HMPREF0179_00543	hypothetical protein	1	0.986	bi (<->)	JNJP01000115	4107	70	fig|1408428.3.peg.4107		hypothetical protein	1	0.986	bi (<->)	ADCO01000246	2768	70	fig|693988.3.peg.2768	HMPREF0178_02677	hypothetical protein	0.971	0.986	bi (<->)	CAOJNV010000085	3408	70	fig|35833.483.peg.3408	hypothetical protein	1	0.986
WCP94_000318		hypothetical protein	124707	124856	+																												bi (<->)	CAOJNV010000085	3409	49	fig|35833.483.peg.3409	hypothetical protein	0.98	0.98
WCP94_000319		hypothetical protein	125159	125542	+	bi (<->)	NZ_GL622724	532	127	fig|563192.3.peg.532	HMPREF0179_00544	hypothetical protein	0.984	0.992	bi (<->)	JNJP01000115	4106	127	fig|1408428.3.peg.4106		hypothetical protein	0.984	0.992	bi (<->)	ADCO01000246	2767	127	fig|693988.3.peg.2767	HMPREF0178_02676	hypothetical protein	1	0.992	bi (<->)	CAOJNV010000085	3411	127	fig|35833.483.peg.3411	hypothetical protein	0.984	0.992
WCP94_000320	PGF_00401791	nodulin 21-related protein	125842	126708	-	bi (<->)	NZ_GL622724	533	288	fig|563192.3.peg.533	HMPREF0179_00545	nodulin 21-related protein	0.993	0.997	bi (<->)	JNJP01000115	4105	288	fig|1408428.3.peg.4105		nodulin 21-related protein	0.993	0.997	bi (<->)	ADCO01000246	2766	288	fig|693988.3.peg.2766	HMPREF0178_02675	nodulin 21-related protein	1	0.997	bi (<->)	CAOJNV010000085	3412	288	fig|35833.483.peg.3412	nodulin 21-related protein	0.997	0.997
WCP94_000321		Proline reductase for pyrrolysine biosynthesis	126777	127598	-	bi (<->)	NZ_GL622724	534	273	fig|563192.3.peg.534	HMPREF0179_00546	Proline reductase for pyrrolysine biosynthesis	0.989	0.996	bi (<->)	JNJP01000115	4104	273	fig|1408428.3.peg.4104		Proline reductase for pyrrolysine biosynthesis	0.996	0.996	bi (<->)	ADCO01000246	2765	273	fig|693988.3.peg.2765	HMPREF0178_02674	Proline reductase for pyrrolysine biosynthesis	0.993	0.996	bi (<->)	CAOJNV010000085	3413	273	fig|35833.483.peg.3413	Proline reductase for pyrrolysine biosynthesis	0.993	0.996
WCP94_000322		hypothetical protein	127733	127861	-	bi (<->)	NZ_GL622724	535	65	fig|563192.3.peg.535		hypothetical protein	0.976	0.631																			bi (<->)	CAOJNV010000085	3414	42	fig|35833.483.peg.3414	hypothetical protein	1	0.976
WCP94_000323		Pyrrolysine synthetase	127959	129137	-	bi (<->)	NZ_GL622724	536	392	fig|563192.3.peg.536	HMPREF0179_00547	Pyrrolysine synthetase	0.969	0.997	bi (<->)	JNJP01000115	4103	392	fig|1408428.3.peg.4103		Pyrrolysine synthetase	0.964	0.997	bi (<->)	ADCO01000246	2763	389	fig|693988.3.peg.2763	HMPREF0178_02673	Pyrrolysine synthetase	0.982	0.997	bi (<->)	CAOJNV010000085	3415	389	fig|35833.483.peg.3415	Pyrrolysine synthetase	0.982	0.997
WCP94_000324		hypothetical protein	129183	129302	-																			bi (<->)	ADCO01000246	2762	39	fig|693988.3.peg.2762		hypothetical protein	0.974	0.974	bi (<->)	CAOJNV010000085	3416	39	fig|35833.483.peg.3416	hypothetical protein	0.974	0.974
WCP94_000325	PGF_00037516	Proline 2-methylase for pyrrolysine biosynthesis	129313	130365	-	bi (<->)	NZ_GL622724	537	336	fig|563192.3.peg.537	HMPREF0179_00548	Proline 2-methylase for pyrrolysine biosynthesis	0.967	0.997	bi (<->)	JNJP01000115	4102	336	fig|1408428.3.peg.4102		Proline 2-methylase for pyrrolysine biosynthesis	0.964	0.997	bi (<->)	ADCO01000246	2761	341	fig|693988.3.peg.2761	HMPREF0178_02672	Proline 2-methylase for pyrrolysine biosynthesis	0.982	0.997	bi (<->)	CAOJNV010000085	3417	350	fig|35833.483.peg.3417	Proline 2-methylase for pyrrolysine biosynthesis	0.983	0.997
WCP94_000326	PGF_00045959	Pyrrolysyl-tRNA synthetase, carboxy domain (EC 6.1.1.26)	130362	131198	-	bi (<->)	NZ_GL622724	538	278	fig|563192.3.peg.538	HMPREF0179_00549	Pyrrolysyl-tRNA synthetase, carboxy domain (EC 6.1.1.26)	0.982	0.996	bi (<->)	JNJP01000115	4101	278	fig|1408428.3.peg.4101		Pyrrolysyl-tRNA synthetase, carboxy domain (EC 6.1.1.26)	0.986	0.996	bi (<->)	ADCO01000246	2760	278	fig|693988.3.peg.2760	HMPREF0178_02671	Pyrrolysyl-tRNA synthetase, carboxy domain (EC 6.1.1.26)	1	0.996	bi (<->)	CAOJNV010000085	3418	278	fig|35833.483.peg.3418	Pyrrolysyl-tRNA synthetase, carboxy domain (EC 6.1.1.26)	1	0.996
WCP94_000327	PGF_00045958	Pyrrolysyl-tRNA synthetase, amino domain (EC 6.1.1.26)	131195	131551	-	bi (<->)	NZ_GL622724	539	118	fig|563192.3.peg.539		Pyrrolysyl-tRNA synthetase, amino domain (EC 6.1.1.26)	0.983	0.992	bi (<->)	JNJP01000115	4100	118	fig|1408428.3.peg.4100		Pyrrolysyl-tRNA synthetase, amino domain (EC 6.1.1.26)	0.983	0.992	bi (<->)	ADCO01000246	2759	118	fig|693988.3.peg.2759	HMPREF0178_02670	Pyrrolysyl-tRNA synthetase, amino domain (EC 6.1.1.26)	0.983	0.992	bi (<->)	CAOJNV010000085	3419	118	fig|35833.483.peg.3419	Pyrrolysyl-tRNA synthetase, amino domain (EC 6.1.1.26)	0.983	0.992
WCP94_000328		hypothetical protein	132042	132188	-
WCP94_000329		Transcriptional regulator	132472	133185	-	bi (<->)	NZ_GL622724	540	237	fig|563192.3.peg.540	HMPREF0179_00550	Transcriptional regulator	0.992	0.996	bi (<->)	JNJP01000036	2705	237	fig|1408428.3.peg.2705		Transcriptional regulator	0.992	0.996	bi (<->)	ADCO01000245	2758	237	fig|693988.3.peg.2758	HMPREF0178_02668	Transcriptional regulator	1	0.996	bi (<->)	CAOJNV010000109	3726	237	fig|35833.483.peg.3726	Transcriptional regulator	1	0.996
WCP94_000330		Transcriptional regulator	133680	134387	+	bi (<->)	NZ_GL622724	541	235	fig|563192.3.peg.541	HMPREF0179_00551	Transcriptional regulator	0.991	0.996	bi (<->)	JNJP01000036	2704	235	fig|1408428.3.peg.2704		Transcriptional regulator	0.991	0.996	bi (<->)	ADCO01000245	2757	235	fig|693988.3.peg.2757	HMPREF0178_02667	Transcriptional regulator	1	0.996	bi (<->)	CAOJNV010000109	3727	235	fig|35833.483.peg.3727	Transcriptional regulator	1	0.996
WCP94_000331	PGF_07201805	Permease of the drug/metabolite transporter (DMT) superfamily	134812	135708	+	bi (<->)	NZ_GL622724	543	298	fig|563192.3.peg.543	HMPREF0179_00552	Permease of the drug/metabolite transporter (DMT) superfamily	1	0.997	bi (<->)	JNJP01000036	2702	298	fig|1408428.3.peg.2702		Permease of the drug/metabolite transporter (DMT) superfamily	1	0.997	bi (<->)	ADCO01000245	2756	298	fig|693988.3.peg.2756	HMPREF0178_02666	Permease of the drug/metabolite transporter (DMT) superfamily	1	0.997	bi (<->)	CAOJNV010000109	3728	298	fig|35833.483.peg.3728	Permease of the drug/metabolite transporter (DMT) superfamily	1	0.997
WCP94_000332		hypothetical protein	135705	135890	-																												bi (<->)	CAOJNV010000109	3729	61	fig|35833.483.peg.3729	hypothetical protein	1	0.984
WCP94_000333	PGF_10329977	Phenazine biosynthesis protein PhzF like	135883	136677	-	bi (<->)	NZ_GL622724	544	264	fig|563192.3.peg.544	HMPREF0179_00553	Phenazine biosynthesis protein PhzF like	0.996	0.996	bi (<->)	JNJP01000036	2701	264	fig|1408428.3.peg.2701		Phenazine biosynthesis protein PhzF like	0.996	0.996	bi (<->)	ADCO01000245	2755	264	fig|693988.3.peg.2755	HMPREF0178_02665	Phenazine biosynthesis protein PhzF like	1	0.996	bi (<->)	CAOJNV010000109	3730	264	fig|35833.483.peg.3730	Phenazine biosynthesis protein PhzF like	1	0.996
WCP94_000334		Transcriptional regulator, Xre family	136705	137526	-	bi (<->)	NZ_GL622724	545	272	fig|563192.3.peg.545	HMPREF0179_00554	Transcriptional regulator, Xre family	0.934	0.996	bi (<->)	JNJP01000036	2700	272	fig|1408428.3.peg.2700		Transcriptional regulator, Xre family	0.93	0.996	bi (<->)	ADCO01000245	2754	273	fig|693988.3.peg.2754	HMPREF0178_02664	Transcriptional regulator, Xre family	1	0.996	bi (<->)	CAOJNV010000109	3731	273	fig|35833.483.peg.3731	Transcriptional regulator, Xre family	0.993	0.996
WCP94_000335		hypothetical protein	137754	138014	-	bi (<->)	NZ_GL622724	546	86	fig|563192.3.peg.546	HMPREF0179_00555	hypothetical protein	1	0.988	bi (<->)	JNJP01000036	2699	86	fig|1408428.3.peg.2699		hypothetical protein	1	0.988	bi (<->)	ADCO01000245	2753	86	fig|693988.3.peg.2753	HMPREF0178_02663	hypothetical protein	1	0.988	bi (<->)	CAOJNV010000109	3732	86	fig|35833.483.peg.3732	hypothetical protein	1	0.988
WCP94_000336		Uncharacterized MFS-type transporter	138234	139376	-	bi (<->)	NZ_GL622724	548	380	fig|563192.3.peg.548	HMPREF0179_00556	Uncharacterized MFS-type transporter	0.982	0.997	bi (<->)	JNJP01000036	2698	380	fig|1408428.3.peg.2698		Uncharacterized MFS-type transporter	0.987	0.997	bi (<->)	ADCO01000245	2752	380	fig|693988.3.peg.2752	HMPREF0178_02662	Uncharacterized MFS-type transporter	1	0.997	bi (<->)	CAOJNV010000109	3733	380	fig|35833.483.peg.3733	Uncharacterized MFS-type transporter	1	0.997
WCP94_000337		Transcriptional regulator, MarR family	139385	139831	-	bi (<->)	NZ_GL622724	549	148	fig|563192.3.peg.549	HMPREF0179_00557	Transcriptional regulator, MarR family	0.926	0.993	bi (<->)	JNJP01000036	2697	148	fig|1408428.3.peg.2697		Transcriptional regulator, MarR family	0.926	0.993	bi (<->)	ADCO01000245	2751	148	fig|693988.3.peg.2751	HMPREF0178_02661	Transcriptional regulator, MarR family	1	0.993	bi (<->)	CAOJNV010000109	3734	148	fig|35833.483.peg.3734	Transcriptional regulator, MarR family	0.993	0.993
WCP94_000338	PGF_00016225	L-serine dehydratase, beta subunit (EC 4.3.1.17) / L-serine dehydratase, alpha subunit (EC 4.3.1.17)	140058	141638	-	bi (<->)	NZ_GL622724	550	526	fig|563192.3.peg.550	HMPREF0179_00558	L-serine dehydratase, beta subunit (EC 4.3.1.17) / L-serine dehydratase, alpha subunit (EC 4.3.1.17)	0.962	0.998	bi (<->)	JNJP01000036	2695	526	fig|1408428.3.peg.2695		L-serine dehydratase, beta subunit (EC 4.3.1.17) / L-serine dehydratase, alpha subunit (EC 4.3.1.17)	0.96	0.998	bi (<->)	ADCO01000245	2750	526	fig|693988.3.peg.2750	HMPREF0178_02660	L-serine dehydratase, beta subunit (EC 4.3.1.17) / L-serine dehydratase, alpha subunit (EC 4.3.1.17)	1	0.998	bi (<->)	CAOJNV010000109	3735	526	fig|35833.483.peg.3735	L-serine dehydratase, beta subunit (EC 4.3.1.17) / L-serine dehydratase, alpha subunit (EC 4.3.1.17)	0.996	0.998
WCP94_000339	PGF_09453574	Altronate dehydratase (EC 4.2.1.7)	142012	143169	-	bi (<->)	NZ_GL622724	551	385	fig|563192.3.peg.551	HMPREF0179_00559	Altronate dehydratase (EC 4.2.1.7)	0.99	0.997	bi (<->)	JNJP01000036	2693	385	fig|1408428.3.peg.2693		Altronate dehydratase (EC 4.2.1.7)	0.99	0.997	bi (<->)	ADCO01000244	2749	385	fig|693988.3.peg.2749	HMPREF0178_02659	Altronate dehydratase (EC 4.2.1.7)	0.99	0.997	bi (<->)	CAOJNV010000044	2613	385	fig|35833.483.peg.2613	Altronate dehydratase (EC 4.2.1.7)	0.99	0.997
WCP94_000340		Altronate dehydratase (EC 4.2.1.7)	143166	143474	-	bi (<->)	NZ_GL622724	552	101	fig|563192.3.peg.552	HMPREF0179_00560	Altronate dehydratase (EC 4.2.1.7)	0.99	0.99	bi (<->)	JNJP01000036	2692	101	fig|1408428.3.peg.2692		Altronate dehydratase (EC 4.2.1.7)	0.98	0.99	bi (<->)	ADCO01000244	2748	101	fig|693988.3.peg.2748	HMPREF0178_02658	Altronate dehydratase (EC 4.2.1.7)	1	0.99	bi (<->)	CAOJNV010000044	2614	102	fig|35833.483.peg.2614	Altronate dehydratase (EC 4.2.1.7)	0.99	0.99
WCP94_000341		NAD/NADP octopine/nopaline dehydrogenase	143486	144562	-	bi (<->)	NZ_GL622724	553	358	fig|563192.3.peg.553	HMPREF0179_00561	NAD/NADP octopine/nopaline dehydrogenase	0.983	0.997	bi (<->)	JNJP01000036	2691	358	fig|1408428.3.peg.2691		NAD/NADP octopine/nopaline dehydrogenase	0.983	0.997	bi (<->)	ADCO01000244	2747	358	fig|693988.3.peg.2747	HMPREF0178_02657	NAD/NADP octopine/nopaline dehydrogenase	0.983	0.997	bi (<->)	CAOJNV010000044	2615	358	fig|35833.483.peg.2615	NAD/NADP octopine/nopaline dehydrogenase	1	0.997
WCP94_000342		TRAP-type C4-dicarboxylate transport system, periplasmic component	144607	145602	-	bi (<->)	NZ_GL622724	554	331	fig|563192.3.peg.554	HMPREF0179_00562	TRAP-type C4-dicarboxylate transport system, periplasmic component	0.988	0.997	bi (<->)	JNJP01000036	2690	331	fig|1408428.3.peg.2690		TRAP-type C4-dicarboxylate transport system, periplasmic component	0.988	0.997	bi (<->)	ADCO01000244	2746	331	fig|693988.3.peg.2746	HMPREF0178_02656	TRAP-type C4-dicarboxylate transport system, periplasmic component	0.997	0.997	bi (<->)	CAOJNV010000044	2616	331	fig|35833.483.peg.2616	TRAP-type C4-dicarboxylate transport system, periplasmic component	1	0.997
WCP94_000343	PGF_02801842	TRAP-type C4-dicarboxylate transport system, large permease component	145719	147023	-	bi (<->)	NZ_GL622724	555	434	fig|563192.3.peg.555	HMPREF0179_00563	TRAP-type C4-dicarboxylate transport system, large permease component	0.991	0.998	bi (<->)	JNJP01000036	2689	434	fig|1408428.3.peg.2689		TRAP-type C4-dicarboxylate transport system, large permease component	0.991	0.998	bi (<->)	ADCO01000244	2745	434	fig|693988.3.peg.2745	HMPREF0178_02655	TRAP-type C4-dicarboxylate transport system, large permease component	1	0.998	bi (<->)	CAOJNV010000044	2617	434	fig|35833.483.peg.2617	TRAP-type C4-dicarboxylate transport system, large permease component	1	0.998
WCP94_000344		TRAP-type C4-dicarboxylate transport system, small permease component	147025	147555	-	bi (<->)	NZ_GL622724	556	176	fig|563192.3.peg.556	HMPREF0179_00564	TRAP-type C4-dicarboxylate transport system, small permease component	1	0.994	bi (<->)	JNJP01000036	2688	176	fig|1408428.3.peg.2688		TRAP-type C4-dicarboxylate transport system, small permease component	1	0.994	bi (<->)	ADCO01000244	2744	176	fig|693988.3.peg.2744	HMPREF0178_02654	TRAP-type C4-dicarboxylate transport system, small permease component	1	0.994	bi (<->)	CAOJNV010000044	2618	176	fig|35833.483.peg.2618	TRAP-type C4-dicarboxylate transport system, small permease component	1	0.994
WCP94_000345		hypothetical protein	147614	147793	-	bi (<->)	NZ_GL622724	557	59	fig|563192.3.peg.557		hypothetical protein	0.864	0.983										bi (<->)	ADCO01000244	2743	59	fig|693988.3.peg.2743		hypothetical protein	0.983	0.983
WCP94_000346		hypothetical protein	147832	148599	+	bi (<->)	NZ_GL622724	558	255	fig|563192.3.peg.558	HMPREF0179_00565	hypothetical protein	0.961	0.996	bi (<->)	JNJP01000036	2687	255	fig|1408428.3.peg.2687		hypothetical protein	0.965	0.996	bi (<->)	ADCO01000244	2742	255	fig|693988.3.peg.2742	HMPREF0178_02653	hypothetical protein	1	0.996	bi (<->)	CAOJNV010000044	2620	255	fig|35833.483.peg.2620	hypothetical protein	1	0.996
WCP94_000347		hypothetical protein	148624	149316	+	bi (<->)	NZ_GL622724	559	213	fig|563192.3.peg.559	HMPREF0179_00566	hypothetical protein	0.986	0.995	bi (<->)	JNJP01000036	2686	230	fig|1408428.3.peg.2686		hypothetical protein	0.991	0.996	bi (<->)	ADCO01000244	2741	156	fig|693988.3.peg.2741	HMPREF0178_02652	transcriptional regulator, GntR family	0.993	0.974	bi (<->)	CAOJNV010000044	2621	230	fig|35833.483.peg.2621	hypothetical protein	1	0.996
WCP94_000348		hypothetical protein	149485	149619	-
WCP94_000349	PGF_07523885	Pyruvate dehydrogenase (quinone) (EC 1.2.5.1)	149688	151415	+	bi (<->)	NZ_GL622724	560	565	fig|563192.3.peg.560	HMPREF0179_00567	Pyruvate dehydrogenase (quinone) (EC 1.2.5.1)	0.989	0.998	bi (<->)	JNJP01000036	2684	575	fig|1408428.3.peg.2684		Pyruvate dehydrogenase (quinone) (EC 1.2.5.1)	0.986	0.998	bi (<->)	ADCO01000244	2739	565	fig|693988.3.peg.2739	HMPREF0178_02651	Pyruvate dehydrogenase (quinone) (EC 1.2.5.1)	0.995	0.998	bi (<->)	CAOJNV010000044	2622	575	fig|35833.483.peg.2622	Pyruvate dehydrogenase (quinone) (EC 1.2.5.1)	0.997	0.998
WCP94_000350	PGF_03751665	L-lactate permease	151498	153132	-	bi (<->)	NZ_GL622724	561	566	fig|563192.3.peg.561	HMPREF0179_00568	L-lactate permease	1	0.959	bi (<->)	JNJP01000036	2683	566	fig|1408428.3.peg.2683		L-lactate permease	0.998	0.959	uni (->)	ADCO01000243	2732	507	fig|693988.3.peg.2732	HMPREF0178_02647	L-lactate permease	0.706	0.998	bi (<->)	CAOJNV010000044	2623	544	fig|35833.483.peg.2623	L-lactate permease	1	0.998
WCP94_000351	PGF_01483881	hypothetical protein	153463	153963	+	bi (<->)	NZ_GL622724	562	166	fig|563192.3.peg.562	HMPREF0179_00569	hypothetical protein	0.976	0.994	bi (<->)	JNJP01000036	2682	166	fig|1408428.3.peg.2682		hypothetical protein	0.976	0.994	bi (<->)	ADCO01000243	2737	166	fig|693988.3.peg.2737	HMPREF0178_02649	hypothetical protein	0.988	0.994	bi (<->)	CAOJNV010000044	2624	166	fig|35833.483.peg.2624	hypothetical protein	0.988	0.994
WCP94_000352		hypothetical protein	154159	154302	-	bi (<->)	NZ_GL622724	563	47	fig|563192.3.peg.563		hypothetical protein	0.872	0.979	bi (<->)	JNJP01000036	2681	47	fig|1408428.3.peg.2681		hypothetical protein	0.894	0.979	bi (<->)	ADCO01000243	2736	47	fig|693988.3.peg.2736		hypothetical protein	0.936	0.979	bi (<->)	CAOJNV010000044	2625	47	fig|35833.483.peg.2625	hypothetical protein	0.936	0.979
WCP94_000353		Transcriptional regulator, LysR family	154359	155264	+	bi (<->)	NZ_GL622724	564	301	fig|563192.3.peg.564	HMPREF0179_00570	Transcriptional regulator, LysR family	0.993	0.997	bi (<->)	JNJP01000036	2680	301	fig|1408428.3.peg.2680		Transcriptional regulator, LysR family	0.993	0.997	bi (<->)	ADCO01000243	2735	301	fig|693988.3.peg.2735	HMPREF0178_02648	Transcriptional regulator, LysR family	1	0.997	bi (<->)	CAOJNV010000044	2626	301	fig|35833.483.peg.2626	Transcriptional regulator, LysR family	1	0.997
WCP94_000354		hypothetical protein	155388	155540	-	bi (<->)	NZ_GL622724	565	50	fig|563192.3.peg.565		hypothetical protein	0.96	0.98	bi (<->)	JNJP01000036	2679	50	fig|1408428.3.peg.2679		hypothetical protein	0.92	0.98	bi (<->)	ADCO01000243	2734	50	fig|693988.3.peg.2734		hypothetical protein	1	0.98	bi (<->)	CAOJNV010000044	2627	50	fig|35833.483.peg.2627	hypothetical protein	1	0.98
WCP94_000355		hypothetical protein	155646	155768	-																												bi (<->)	CAOJNV010000044	2628	40	fig|35833.483.peg.2628	hypothetical protein	1	0.975
WCP94_000356		hypothetical protein	156489	156629	-	bi (<->)	NZ_GL622724	567	46	fig|563192.3.peg.567		hypothetical protein	1	0.978	bi (<->)	JNJP01000036	2677	46	fig|1408428.3.peg.2677		hypothetical protein	1	0.978	bi (<->)	ADCO01000243	2733	46	fig|693988.3.peg.2733		hypothetical protein	1	0.978	bi (<->)	CAOJNV010000044	2630	46	fig|35833.483.peg.2630	hypothetical protein	1	0.978
WCP94_000357	PGF_03751665	L-lactate permease	156585	158153	+	bi (<->)	NZ_GL622724	568	517	fig|563192.3.peg.568	HMPREF0179_00571	L-lactate permease	0.998	0.998	bi (<->)	JNJP01000036	2676	517	fig|1408428.3.peg.2676		L-lactate permease	0.998	0.998	bi (<->)	ADCO01000243	2732	507	fig|693988.3.peg.2732	HMPREF0178_02647	L-lactate permease	0.996	0.998	bi (<->)	CAOJNV010000044	2631	522	fig|35833.483.peg.2631	L-lactate permease	0.996	0.998
WCP94_000358		hypothetical protein	158609	158731	+																												bi (<->)	CAOJNV010000044	2632	40	fig|35833.483.peg.2632	hypothetical protein	0.975	0.975
WCP94_000359		hypothetical protein	158876	159040	-	bi (<->)	NZ_GL622724	569	44	fig|563192.3.peg.569		hypothetical protein	0.955	0.977	bi (<->)	JNJP01000036	2674	57	fig|1408428.3.peg.2674		hypothetical protein	0.944	0.93										bi (<->)	CAOJNV010000044	2633	54	fig|35833.483.peg.2633	hypothetical protein	1	0.981
WCP94_000360		hypothetical protein	159066	159839	+	bi (<->)	NZ_GL622724	570	257	fig|563192.3.peg.570	HMPREF0179_00572	hypothetical protein	0.973	0.996	bi (<->)	JNJP01000036	2673	257	fig|1408428.3.peg.2673		hypothetical protein	0.973	0.996	bi (<->)	ADCO01000243	2731	257	fig|693988.3.peg.2731	HMPREF0178_02646	hypothetical protein	0.996	0.996	bi (<->)	CAOJNV010000044	2634	257	fig|35833.483.peg.2634	hypothetical protein	0.996	0.996
WCP94_000361		hypothetical protein	160004	160213	-																			bi (<->)	ADCO01000243	2730	69	fig|693988.3.peg.2730	HMPREF0178_02645	hypothetical protein	1	0.986	bi (<->)	CAOJNV010000044	2635	69	fig|35833.483.peg.2635	hypothetical protein	1	0.986
WCP94_000362		hypothetical protein	160583	160753	+																												bi (<->)	CAOJNV010000044	2637	56	fig|35833.483.peg.2637	hypothetical protein	1	0.982
WCP94_000363	PGF_04607819	Serine phosphatase RsbU, regulator of sigma subunit	160762	162747	+	bi (<->)	NZ_GL622724	571	661	fig|563192.3.peg.571	HMPREF0179_00573	Serine phosphatase RsbU, regulator of sigma subunit	0.992	0.998	bi (<->)	JNJP01000036	2671	661	fig|1408428.3.peg.2671		Serine phosphatase RsbU, regulator of sigma subunit	0.992	0.998	bi (<->)	ADCO01000243	2728	661	fig|693988.3.peg.2728	HMPREF0178_02644	Serine phosphatase RsbU, regulator of sigma subunit	1	0.998	bi (<->)	CAOJNV010000044	2638	661	fig|35833.483.peg.2638	Serine phosphatase RsbU, regulator of sigma subunit	0.997	0.998
WCP94_000364		hypothetical protein	162907	163377	-	uni (->)	NZ_GL622725	1819	181	fig|563192.3.peg.1819	HMPREF0179_01719	hypothetical protein	0.406	0.989	uni (->)	JNJP01000030	2399	181	fig|1408428.3.peg.2399		hypothetical protein	0.406	0.989	bi (<->)	ADCO01000243	2727	156	fig|693988.3.peg.2727	HMPREF0178_02643	hypothetical protein	0.994	0.994	bi (<->)	CAOJNV010000044	2639	156	fig|35833.483.peg.2639	hypothetical protein	0.994	0.994
WCP94_000365		hypothetical protein	163680	163934	+	bi (<->)	NZ_GL622724	573	84	fig|563192.3.peg.573	HMPREF0179_00575	hypothetical protein	0.976	0.988	bi (<->)	JNJP01000036	2669	84	fig|1408428.3.peg.2669		hypothetical protein	0.976	0.988	bi (<->)	ADCO01000243	2726	84	fig|693988.3.peg.2726	HMPREF0178_02642	hypothetical protein	1	0.988	bi (<->)	CAOJNV010000044	2640	84	fig|35833.483.peg.2640	hypothetical protein	1	0.988
WCP94_000366	PGF_00014116	Inner membrane protein CreD	164203	165864	-	bi (<->)	NZ_GL622724	574	553	fig|563192.3.peg.574	HMPREF0179_00576	Inner membrane protein CreD	0.98	0.998	bi (<->)	JNJP01000036	2668	553	fig|1408428.3.peg.2668		Inner membrane protein CreD	0.98	0.998	bi (<->)	ADCO01000243	2725	553	fig|693988.3.peg.2725	HMPREF0178_02641	Inner membrane protein CreD	1	0.998	bi (<->)	CAOJNV010000044	2641	553	fig|35833.483.peg.2641	Inner membrane protein CreD	1	0.998
WCP94_000367	PGF_01641254	Ribonucleotide reductase of class III (anaerobic), activating protein (EC 1.97.1.4)	166183	166686	-	bi (<->)	NZ_GL622724	575	167	fig|563192.3.peg.575	HMPREF0179_00577	Ribonucleotide reductase of class III (anaerobic), activating protein (EC 1.97.1.4)	1	0.994	bi (<->)	JNJP01000036	2667	167	fig|1408428.3.peg.2667		Ribonucleotide reductase of class III (anaerobic), activating protein (EC 1.97.1.4)	1	0.994	bi (<->)	ADCO01000243	2724	118	fig|693988.3.peg.2724	HMPREF0178_02640	Ribonucleotide reductase of class III (anaerobic), activating protein (EC 1.97.1.4)	1	0.992	bi (<->)	CAOJNV010000044	2642	167	fig|35833.483.peg.2642	Ribonucleotide reductase of class III (anaerobic), activating protein (EC 1.97.1.4)	1	0.994
WCP94_000368	PGF_00048627	Ribonucleotide reductase of class III (anaerobic), large subunit (EC 1.17.4.2)	166853	167020	-	bi (<->)	NZ_GL622724	576	55	fig|563192.3.peg.576	HMPREF0179_00578	Ribonucleotide reductase of class III (anaerobic), large subunit (EC 1.17.4.2)	1	0.982	bi (<->)	JNJP01000036	2666	55	fig|1408428.3.peg.2666		Ribonucleotide reductase of class III (anaerobic), large subunit (EC 1.17.4.2)	1	0.982	bi (<->)	ADCO01000243	2723	55	fig|693988.3.peg.2723	HMPREF0178_02639	Ribonucleotide reductase of class III (anaerobic), large subunit (EC 1.17.4.2)	1	0.982	bi (<->)	CAOJNV010000044	2643	55	fig|35833.483.peg.2643	Ribonucleotide reductase of class III (anaerobic), large subunit (EC 1.17.4.2)	1	0.982
WCP94_000369	PGF_00048627	Ribonucleotide reductase of class III (anaerobic), large subunit (EC 1.17.4.2)	167362	169629	-	bi (<->)	NZ_GL622724	577	755	fig|563192.3.peg.577	HMPREF0179_00579	Ribonucleotide reductase of class III (anaerobic), large subunit (EC 1.17.4.2)	0.995	0.999	bi (<->)	JNJP01000036	2665	755	fig|1408428.3.peg.2665		Ribonucleotide reductase of class III (anaerobic), large subunit (EC 1.17.4.2)	0.993	0.999	bi (<->)	ADCO01000243	2722	376	fig|693988.3.peg.2722	HMPREF0178_02638	Ribonucleotide reductase of class III (anaerobic), large subunit (EC 1.17.4.2)	0.997	0.997	bi (<->)	CAOJNV010000140	4000	755	fig|35833.483.peg.4000	Ribonucleotide reductase of class III (anaerobic), large subunit (EC 1.17.4.2)	0.999	0.999
WCP94_000370		hypothetical protein	170602	170757	-
WCP94_000371	PGF_03787752	hypothetical protein	170920	171192	+	bi (<->)	NZ_GL622724	578	90	fig|563192.3.peg.578	HMPREF0179_00580	hypothetical protein	1	0.989	bi (<->)	JNJP01000036	2664	90	fig|1408428.3.peg.2664		hypothetical protein	1	0.989	bi (<->)	ADCO01000243	2720	90	fig|693988.3.peg.2720	HMPREF0178_02636	hypothetical protein	1	0.989	bi (<->)	CAOJNV010000140	3998	90	fig|35833.483.peg.3998	hypothetical protein	1	0.989
WCP94_000372		SAM-dependent methyltransferase	171313	172062	+	bi (<->)	NZ_GL622724	579	138	fig|563192.3.peg.579	HMPREF0179_00581	SAM-dependent methyltransferase	0.957	0.993	bi (<->)	JNJP01000082	3742	138	fig|1408428.3.peg.3742		SAM-dependent methyltransferase	0.957	0.993	bi (<->)	ADCO01000243	2719	249	fig|693988.3.peg.2719	HMPREF0178_02635	SAM-dependent methyltransferase	0.996	0.996	bi (<->)	CAOJNV010000140	3997	249	fig|35833.483.peg.3997	SAM-dependent methyltransferase	0.988	0.996
WCP94_000373		hypothetical protein	172116	172346	+																			bi (<->)	ADCO01000243	2718	76	fig|693988.3.peg.2718		hypothetical protein	0.921	0.987	bi (<->)	CAOJNV010000140	3996	76	fig|35833.483.peg.3996	hypothetical protein	0.921	0.987
WCP94_000374		hypothetical protein	172445	172582	+																												bi (<->)	CAOJNV010000140	3995	45	fig|35833.483.peg.3995	hypothetical protein	0.956	0.978
WCP94_000375	PGF_00066431	VCBS	172650	176069	+
WCP94_000376		VCBS	176248	186882	+	bi (<->)	NZ_GL622724	580	3916	fig|563192.3.peg.580	HMPREF0179_00582	VCBS	0.928	0.901	bi (<->)	JNJP01000082	3743	3914	fig|1408428.3.peg.3743		VCBS	0.915	0.901	bi (<->)	ADCO01000241	2715	3044	fig|693988.3.peg.2715	HMPREF0178_02631	VCBS	0.991	1	bi (<->)	CAOJNV010000033	2290	3047	fig|35833.483.peg.2290	VCBS	0.976	1
WCP94_000377		Transcriptional regulator, TraR/DksA family	187253	187702	-	bi (<->)	NZ_GL622724	581	138	fig|563192.3.peg.581	HMPREF0179_00583	Transcriptional regulator, TraR/DksA family	0.971	0.993	bi (<->)	JNJP01000082	3744	149	fig|1408428.3.peg.3744		Transcriptional regulator, TraR/DksA family	0.953	0.993	bi (<->)	ADCO01000241	2714	138	fig|693988.3.peg.2714	HMPREF0178_02630	Transcriptional regulator, TraR/DksA family	0.993	0.993	bi (<->)	CAOJNV010000033	2289	149	fig|35833.483.peg.2289	Transcriptional regulator, TraR/DksA family	1	0.993
WCP94_000378	PGF_10460277	Phosphoglycolate phosphatase (EC 3.1.3.18)	187881	188720	-	bi (<->)	NZ_GL622724	582	217	fig|563192.3.peg.582	HMPREF0179_00584	Phosphoglycolate phosphatase (EC 3.1.3.18)	0.972	0.995	bi (<->)	JNJP01000082	3745	217	fig|1408428.3.peg.3745		Phosphoglycolate phosphatase (EC 3.1.3.18)	0.977	0.995	bi (<->)	ADCO01000241	2713	259	fig|693988.3.peg.2713	HMPREF0178_02629	Phosphoglycolate phosphatase (EC 3.1.3.18)	0.984	0.988	bi (<->)	CAOJNV010000033	2288	217	fig|35833.483.peg.2288	Phosphoglycolate phosphatase (EC 3.1.3.18)	0.982	0.995
WCP94_000379	PGF_10532194	Oxidoreductase, short-chain dehydrogenase/reductase family	188985	189701	-	bi (<->)	NZ_GL622724	583	211	fig|563192.3.peg.583	HMPREF0179_00585	Oxidoreductase, short-chain dehydrogenase/reductase family	0.957	0.995	bi (<->)	JNJP01000053	3186	211	fig|1408428.3.peg.3186		Oxidoreductase, short-chain dehydrogenase/reductase family	0.957	0.995	bi (<->)	ADCO01000241	2712	211	fig|693988.3.peg.2712	HMPREF0178_02628	Oxidoreductase, short-chain dehydrogenase/reductase family	0.991	0.995	bi (<->)	CAOJNV010000033	2286	211	fig|35833.483.peg.2286	Oxidoreductase, short-chain dehydrogenase/reductase family	0.995	0.995
WCP94_000380		hypothetical protein	189869	189958	+																												bi (<->)	CAOJNV010000033	2285	29	fig|35833.483.peg.2285	hypothetical protein	1	0.966
WCP94_000381		hypothetical protein	190437	190526	+																												bi (<->)	CAOJNV010000033	2284	29	fig|35833.483.peg.2284	hypothetical protein	1	0.966
WCP94_000382		hypothetical protein	190558	190830	-	bi (<->)	NZ_GL622724	584	57	fig|563192.3.peg.584		hypothetical protein	0.965	0.982	bi (<->)	JNJP01000053	3187	57	fig|1408428.3.peg.3187		hypothetical protein	0.965	0.982	bi (<->)	ADCO01000241	2711	90	fig|693988.3.peg.2711		hypothetical protein	1	0.989
WCP94_000383	PGF_01365164	UPF0324 inner membrane protein YeiH	190795	191865	+	bi (<->)	NZ_GL622724	585	356	fig|563192.3.peg.585	HMPREF0179_00586	UPF0324 inner membrane protein YeiH	0.997	0.997	bi (<->)	JNJP01000053	3188	356	fig|1408428.3.peg.3188		UPF0324 inner membrane protein YeiH	0.997	0.997	bi (<->)	ADCO01000241	2710	356	fig|693988.3.peg.2710	HMPREF0178_02625	UPF0324 inner membrane protein YeiH	0.997	0.997	bi (<->)	CAOJNV010000033	2283	232	fig|35833.483.peg.2283	UPF0324 inner membrane protein YeiH	1	0.927
WCP94_000384		hypothetical protein	192197	192337	+																			bi (<->)	ADCO01000241	2709	46	fig|693988.3.peg.2709		hypothetical protein	1	0.978
WCP94_000385		Transcriptional regulator YeiE, LysR family	192408	193388	+	bi (<->)	NZ_GL622724	587	309	fig|563192.3.peg.587	HMPREF0179_00587	Transcriptional regulator YeiE, LysR family	0.997	0.997	bi (<->)	JNJP01000053	3190	326	fig|1408428.3.peg.3190		Transcriptional regulator YeiE, LysR family	0.994	0.997	bi (<->)	ADCO01000241	2707	309	fig|693988.3.peg.2707	HMPREF0178_02624	Transcriptional regulator YeiE, LysR family	1	0.997	bi (<->)	CAOJNV010000033	2280	309	fig|35833.483.peg.2280	Transcriptional regulator YeiE, LysR family	1	0.997
WCP94_000386		hypothetical protein	193829	196219	+	bi (<->)	NZ_GL622724	588	796	fig|563192.3.peg.588	HMPREF0179_00588	hypothetical protein	0.969	0.999	bi (<->)	JNJP01000053	3191	796	fig|1408428.3.peg.3191		hypothetical protein	0.97	0.999	bi (<->)	ADCO01000241	2706	796	fig|693988.3.peg.2706	HMPREF0178_02623	hypothetical protein	0.995	0.999	bi (<->)	CAOJNV010000033	2279	796	fig|35833.483.peg.2279	hypothetical protein	0.994	0.999
WCP94_000387		hypothetical protein	196835	196957	+
WCP94_000388	PGF_11476571	hypothetical protein	197218	199134	-	bi (<->)	NZ_GL622724	589	640	fig|563192.3.peg.589	HMPREF0179_00589	hypothetical protein	0.861	0.998	bi (<->)	JNJP01000053	3192	640	fig|1408428.3.peg.3192		hypothetical protein	0.849	0.998	bi (<->)	ADCO01000240	2705	632	fig|693988.3.peg.2705	HMPREF0178_02622	hypothetical protein	0.955	0.998	bi (<->)	CAOJNV010000033	2277	632	fig|35833.483.peg.2277	hypothetical protein	0.956	0.998
WCP94_000389	PGF_04370656	Chromosome (plasmid) partitioning protein ParA	199377	200168	-	bi (<->)	NZ_GL622724	590	263	fig|563192.3.peg.590	HMPREF0179_00590	Chromosome (plasmid) partitioning protein ParA	1	0.996	bi (<->)	JNJP01000053	3193	263	fig|1408428.3.peg.3193		Chromosome (plasmid) partitioning protein ParA	1	0.996	bi (<->)	ADCO01000240	2704	229	fig|693988.3.peg.2704	HMPREF0178_02621	Chromosome (plasmid) partitioning protein ParA	0.996	0.996	bi (<->)	CAOJNV010000033	2276	263	fig|35833.483.peg.2276	Chromosome (plasmid) partitioning protein ParA	1	0.996
WCP94_000390	PGF_11981336	hypothetical protein	200454	201887	+	bi (<->)	NZ_GL622724	591	479	fig|563192.3.peg.591	HMPREF0179_00591	hypothetical protein	0.96	0.998	bi (<->)	JNJP01000053	3194	479	fig|1408428.3.peg.3194		hypothetical protein	0.971	0.998	bi (<->)	ADCO01000240	2703	478	fig|693988.3.peg.2703	HMPREF0178_02620	hypothetical protein	0.983	0.998	bi (<->)	CAOJNV010000033	2274	478	fig|35833.483.peg.2274	hypothetical protein	0.973	0.998
WCP94_000391		Flavodoxin	203087	203569	-	bi (<->)	NZ_GL622724	592	244	fig|563192.3.peg.592	HMPREF0179_00592	Flavodoxin	0.988	0.652	bi (<->)	JNJP01000053	3195	160	fig|1408428.3.peg.3195		Flavodoxin	0.994	0.994	bi (<->)	ADCO01000240	2702	160	fig|693988.3.peg.2702	HMPREF0178_02619	Flavodoxin	1	0.994	bi (<->)	CAOJNV010000033	2271	160	fig|35833.483.peg.2271	Flavodoxin	0.981	0.994
WCP94_000392		hypothetical protein	203727	203870	+																			bi (<->)	ADCO01000240	2701	74	fig|693988.3.peg.2701		hypothetical protein	0.979	0.622
WCP94_000393	PGF_10518765	Replicative DNA helicase (DnaB) (EC 3.6.4.12)	204299	205918	-	bi (<->)	NZ_GL622724	593	478	fig|563192.3.peg.593	HMPREF0179_00593	Replicative DNA helicase (DnaB) (EC 3.6.4.12)	0.994	0.996	bi (<->)	JNJP01000053	3196	478	fig|1408428.3.peg.3196		Replicative DNA helicase (DnaB) (EC 3.6.4.12)	0.994	0.996	bi (<->)	ADCO01000240	2700	429	fig|693988.3.peg.2700	HMPREF0178_02618	Replicative DNA helicase (DnaB) (EC 3.6.4.12)	0.993	0.998	bi (<->)	CAOJNV010000033	2268	487	fig|35833.483.peg.2268	Replicative DNA helicase (DnaB) (EC 3.6.4.12)	0.996	0.998
WCP94_000394		hypothetical protein	205986	206228	+																												bi (<->)	CAOJNV010000033	2267	113	fig|35833.483.peg.2267	hypothetical protein	0.988	0.699
WCP94_000395	PGF_10538082	Sensory box/GGDEF family protein	206485	211134	+	bi (<->)	NZ_GL622724	594	1549	fig|563192.3.peg.594	HMPREF0179_00594	Sensory box/GGDEF family protein	0.985	0.999	bi (<->)	JNJP01000053	3198	1549	fig|1408428.3.peg.3198		Sensory box/GGDEF family protein	0.985	0.999	bi (<->)	ADCO01000240	2699	1549	fig|693988.3.peg.2699	HMPREF0178_02617	Sensory box/GGDEF family protein	0.985	0.999	bi (<->)	CAOJNV010000033	2265	1549	fig|35833.483.peg.2265	Sensory box/GGDEF family protein	0.998	0.999
WCP94_000396		hypothetical protein	211522	212448	-	bi (<->)	NZ_GL622724	595	308	fig|563192.3.peg.595	HMPREF0179_00595	hypothetical protein	0.994	0.997	bi (<->)	JNJP01000053	3199	308	fig|1408428.3.peg.3199		hypothetical protein	0.99	0.997	bi (<->)	ADCO01000239	2698	284	fig|693988.3.peg.2698	HMPREF0178_02616	hypothetical protein	0.996	0.996	bi (<->)	CAOJNV010000058	2964	308	fig|35833.483.peg.2964	hypothetical protein	1	0.997
WCP94_000397	PGF_00424952	4-vinyl reductase, 4VR	212452	212973	-	bi (<->)	NZ_GL622724	596	173	fig|563192.3.peg.596	HMPREF0179_00596	4-vinyl reductase, 4VR	0.977	0.994	bi (<->)	JNJP01000053	3200	173	fig|1408428.3.peg.3200		4-vinyl reductase, 4VR	0.977	0.994	bi (<->)	ADCO01000239	2697	173	fig|693988.3.peg.2697	HMPREF0178_02615	4-vinyl reductase, 4VR	0.977	0.994	bi (<->)	CAOJNV010000058	2963	173	fig|35833.483.peg.2963	4-vinyl reductase, 4VR	1	0.994
WCP94_000398		hypothetical protein	213187	213954	+	bi (<->)	NZ_GL622724	597	255	fig|563192.3.peg.597	HMPREF0179_00597	hypothetical protein	0.961	0.996	bi (<->)	JNJP01000053	3201	255	fig|1408428.3.peg.3201		hypothetical protein	0.957	0.996	bi (<->)	ADCO01000239	2696	255	fig|693988.3.peg.2696	HMPREF0178_02614	hypothetical protein	0.949	0.996	bi (<->)	CAOJNV010000058	2962	255	fig|35833.483.peg.2962	hypothetical protein	0.992	0.996
WCP94_000399	PGF_11459268	Radical SAM domain protein	214343	215830	+	bi (<->)	NZ_GL622724	598	460	fig|563192.3.peg.598	HMPREF0179_00598	Radical SAM domain protein	0.985	0.998	bi (<->)	JNJP01000053	3202	460	fig|1408428.3.peg.3202		Radical SAM domain protein	0.983	0.998	bi (<->)	ADCO01000239	2695	460	fig|693988.3.peg.2695	HMPREF0178_02613	Radical SAM domain protein	0.983	0.998	bi (<->)	CAOJNV010000058	2961	495	fig|35833.483.peg.2961	Radical SAM domain protein	0.988	0.998
WCP94_000400	PGF_08616437	ABC transporter, substrate-binding protein (cluster 10, nitrate/sulfonate/bicarbonate)	216215	217147	+	bi (<->)	NZ_GL622724	599	310	fig|563192.3.peg.599	HMPREF0179_00599	ABC transporter, substrate-binding protein (cluster 10, nitrate/sulfonate/bicarbonate)	0.987	0.997	bi (<->)	JNJP01000058	3321	310	fig|1408428.3.peg.3321		ABC transporter, substrate-binding protein (cluster 10, nitrate/sulfonate/bicarbonate)	0.99	0.997	bi (<->)	ADCO01000238	2694	310	fig|693988.3.peg.2694	HMPREF0178_02611	ABC transporter, substrate-binding protein (cluster 10, nitrate/sulfonate/bicarbonate)	0.994	0.997	bi (<->)	CAOJNV010000058	2959	310	fig|35833.483.peg.2959	ABC transporter, substrate-binding protein (cluster 10, nitrate/sulfonate/bicarbonate)	0.994	0.997
WCP94_000401	PGF_10519324	ABC transporter, permease protein (cluster 10, nitrate/sulfonate/bicarbonate)	217490	218134	+	bi (<->)	NZ_GL622724	600	214	fig|563192.3.peg.600	HMPREF0179_00600	ABC transporter, permease protein (cluster 10, nitrate/sulfonate/bicarbonate)	0.991	0.995	bi (<->)	JNJP01000058	3320	214	fig|1408428.3.peg.3320		ABC transporter, permease protein (cluster 10, nitrate/sulfonate/bicarbonate)	0.991	0.995	bi (<->)	ADCO01000238	2693	214	fig|693988.3.peg.2693	HMPREF0178_02610	ABC transporter, permease protein (cluster 10, nitrate/sulfonate/bicarbonate)	1	0.995	bi (<->)	CAOJNV010000058	2958	214	fig|35833.483.peg.2958	ABC transporter, permease protein (cluster 10, nitrate/sulfonate/bicarbonate)	1	0.995
WCP94_000402		ABC transporter, ATP-binding protein (cluster 1, maltose/g3p/polyamine/iron); ABC transporter, ATP-binding protein (cluster 10, nitrate/sulfonate/bicarbonate)	218131	218901	+	bi (<->)	NZ_GL622724	601	256	fig|563192.3.peg.601	HMPREF0179_00601	ABC transporter, ATP-binding protein (cluster 1, maltose/g3p/polyamine/iron); ABC transporter, ATP-binding protein (cluster 10, nitrate/sulfonate/bicarbonate)	0.992	0.996	bi (<->)	JNJP01000058	3319	256	fig|1408428.3.peg.3319		ABC transporter, ATP-binding protein (cluster 1, maltose/g3p/polyamine/iron); ABC transporter, ATP-binding protein (cluster 10, nitrate/sulfonate/bicarbonate)	0.992	0.996	bi (<->)	ADCO01000238	2692	256	fig|693988.3.peg.2692	HMPREF0178_02609	ABC transporter, ATP-binding protein (cluster 1, maltose/g3p/polyamine/iron); ABC transporter, ATP-binding protein (cluster 10, nitrate/sulfonate/bicarbonate)	1	0.996	bi (<->)	CAOJNV010000058	2957	256	fig|35833.483.peg.2957	ABC transporter, ATP-binding protein (cluster 1, maltose/g3p/polyamine/iron); ABC transporter, ATP-binding protein (cluster 10, nitrate/sulfonate/bicarbonate)	0.992	0.996
WCP94_000403	PGF_07822705	Twin-arginine translocation protein TatA	219057	219245	+	bi (<->)	NZ_GL622724	602	38	fig|563192.3.peg.602	HMPREF0179_00602	Twin-arginine translocation protein TatA	0.947	0.974	bi (<->)	JNJP01000058	3317	62	fig|1408428.3.peg.3317		Twin-arginine translocation protein TatA	0.984	0.984	bi (<->)	ADCO01000238	2691	62	fig|693988.3.peg.2691	HMPREF0178_02608	Twin-arginine translocation protein TatA	1	0.984	bi (<->)	CAOJNV010000058	2956	62	fig|35833.483.peg.2956	Twin-arginine translocation protein TatA	1	0.984
WCP94_000404	PGF_06916656	Transcriptional regulator, GntR family	220071	220727	-	bi (<->)	NZ_GL622724	603	218	fig|563192.3.peg.603	HMPREF0179_00603	Transcriptional regulator, GntR family	0.995	0.995	bi (<->)	JNJP01000058	3316	218	fig|1408428.3.peg.3316		Transcriptional regulator, GntR family	0.995	0.995	bi (<->)	ADCO01000232	2616	218	fig|693988.3.peg.2616	HMPREF0178_02526	Transcriptional regulator, GntR family	1	0.995	bi (<->)	CAOJNV010000058	2955	218	fig|35833.483.peg.2955	Transcriptional regulator, GntR family	0.995	0.995
WCP94_000405	PGF_00420919	D-cysteine desulfhydrase (EC 4.4.1.15)	221017	222018	-	bi (<->)	NZ_GL622724	604	333	fig|563192.3.peg.604	HMPREF0179_00604	D-cysteine desulfhydrase (EC 4.4.1.15)	0.994	0.997	bi (<->)	JNJP01000058	3315	367	fig|1408428.3.peg.3315		D-cysteine desulfhydrase (EC 4.4.1.15)	0.994	0.905	bi (<->)	ADCO01000232	2615	333	fig|693988.3.peg.2615	HMPREF0178_02525	D-cysteine desulfhydrase (EC 4.4.1.15)	0.997	0.997	bi (<->)	CAOJNV010000058	2954	333	fig|35833.483.peg.2954	D-cysteine desulfhydrase (EC 4.4.1.15)	0.997	0.997
WCP94_000406	PGF_02690675	RidA/YER057c/UK114 superfamily protein	222407	222781	-	bi (<->)	NZ_GL622724	605	124	fig|563192.3.peg.605	HMPREF0179_00605	RidA/YER057c/UK114 superfamily protein	0.96	0.992	bi (<->)	JNJP01000058	3314	124	fig|1408428.3.peg.3314		RidA/YER057c/UK114 superfamily protein	0.968	0.992	bi (<->)	ADCO01000232	2614	124	fig|693988.3.peg.2614	HMPREF0178_02524	RidA/YER057c/UK114 superfamily protein	1	0.992	bi (<->)	CAOJNV010000058	2953	124	fig|35833.483.peg.2953	RidA/YER057c/UK114 superfamily protein	1	0.992
WCP94_000407	PGF_00067091	Aspartate racemase (EC 5.1.1.13)	222841	223593	-	bi (<->)	NZ_GL622724	606	250	fig|563192.3.peg.606	HMPREF0179_00606	Aspartate racemase (EC 5.1.1.13)	0.98	0.996	bi (<->)	JNJP01000058	3313	250	fig|1408428.3.peg.3313		Aspartate racemase (EC 5.1.1.13)	0.988	0.996	bi (<->)	ADCO01000232	2613	250	fig|693988.3.peg.2613	HMPREF0178_02523	Aspartate racemase (EC 5.1.1.13)	0.996	0.996	bi (<->)	CAOJNV010000058	2952	250	fig|35833.483.peg.2952	Aspartate racemase (EC 5.1.1.13)	0.996	0.996
WCP94_000408	PGF_04805734	Proton/glutamate symporter @ Sodium/glutamate symporter	223666	224901	-	bi (<->)	NZ_GL622724	607	411	fig|563192.3.peg.607	HMPREF0179_00607	Proton/glutamate symporter @ Sodium/glutamate symporter	0.99	0.998	bi (<->)	JNJP01000058	3312	411	fig|1408428.3.peg.3312		Proton/glutamate symporter @ Sodium/glutamate symporter	0.971	0.998	bi (<->)	ADCO01000232	2612	411	fig|693988.3.peg.2612	HMPREF0178_02522	Proton/glutamate symporter @ Sodium/glutamate symporter	1	0.998	bi (<->)	CAOJNV010000058	2951	411	fig|35833.483.peg.2951	Proton/glutamate symporter @ Sodium/glutamate symporter	1	0.998
WCP94_000409		hypothetical protein	225217	225339	-
WCP94_000410	PGF_00025305	Na+/H+ antiporter family protein	225508	226902	+	bi (<->)	NZ_GL622724	608	464	fig|563192.3.peg.608	HMPREF0179_00608	Na+/H+ antiporter family protein	0.996	0.998	bi (<->)	JNJP01000058	3311	506	fig|1408428.3.peg.3311		Na+/H+ antiporter family protein	0.996	0.915	bi (<->)	ADCO01000232	2611	464	fig|693988.3.peg.2611	HMPREF0178_02521	Na+/H+ antiporter family protein	1	0.998	bi (<->)	CAOJNV010000058	2948	464	fig|35833.483.peg.2948	Na+/H+ antiporter family protein	1	0.998
WCP94_000411	PGF_10025016	Cysteine desulfurase (EC 2.8.1.7)	227074	228300	-	bi (<->)	NZ_GL622724	609	408	fig|563192.3.peg.609	HMPREF0179_00609	Cysteine desulfurase (EC 2.8.1.7)	0.956	0.998	bi (<->)	JNJP01000058	3310	408	fig|1408428.3.peg.3310		Cysteine desulfurase (EC 2.8.1.7)	0.958	0.998	bi (<->)	ADCO01000232	2610	408	fig|693988.3.peg.2610	HMPREF0178_02520	Cysteine desulfurase (EC 2.8.1.7)	0.995	0.998	bi (<->)	CAOJNV010000058	2947	408	fig|35833.483.peg.2947	Cysteine desulfurase (EC 2.8.1.7)	0.998	0.998
WCP94_000412	PGF_10259485	hypothetical protein	228549	229403	-	bi (<->)	NZ_GL622724	610	284	fig|563192.3.peg.610	HMPREF0179_00610	hypothetical protein	0.982	0.996	bi (<->)	JNJP01000058	3309	284	fig|1408428.3.peg.3309		hypothetical protein	0.986	0.996	bi (<->)	ADCO01000231	2609	284	fig|693988.3.peg.2609	HMPREF0178_02519	hypothetical protein	0.986	0.996	bi (<->)	CAOJNV010000058	2946	284	fig|35833.483.peg.2946	hypothetical protein	0.986	0.996
WCP94_000413		2,4-dienoyl-CoA reductase [NADPH] (EC 1.3.1.34)	229428	231371	-	bi (<->)	NZ_GL622724	611	647	fig|563192.3.peg.611	HMPREF0179_00611	2,4-dienoyl-CoA reductase [NADPH] (EC 1.3.1.34)	0.943	0.998	bi (<->)	JNJP01000058	3308	647	fig|1408428.3.peg.3308		2,4-dienoyl-CoA reductase [NADPH] (EC 1.3.1.34)	0.938	0.998	uni (->)	ADCO01000261	2959	605	fig|693988.3.peg.2959	HMPREF0178_02852	2,4-dienoyl-CoA reductase [NADPH] (EC 1.3.1.34)	0.497	0.99	bi (<->)	CAOJNV010000058	2945	647	fig|35833.483.peg.2945	2,4-dienoyl-CoA reductase [NADPH] (EC 1.3.1.34)	0.992	0.998
WCP94_000414		hypothetical protein	231585	232442	-	bi (<->)	NZ_GL622724	612	285	fig|563192.3.peg.612	HMPREF0179_00612	hypothetical protein	0.986	0.996	bi (<->)	JNJP01000058	3307	285	fig|1408428.3.peg.3307		hypothetical protein	0.982	0.996	bi (<->)	ADCO01000230	2607	285	fig|693988.3.peg.2607	HMPREF0178_02517	hypothetical protein	0.993	0.996	bi (<->)	CAOJNV010000162	4128	285	fig|35833.483.peg.4128	hypothetical protein	0.996	0.996
WCP94_000415		TRAP transporter solute receptor, TAXI family precursor	232559	233536	-	bi (<->)	NZ_GL622724	613	325	fig|563192.3.peg.613	HMPREF0179_00613	TRAP transporter solute receptor, TAXI family precursor	0.978	0.997	bi (<->)	JNJP01000058	3306	325	fig|1408428.3.peg.3306		TRAP transporter solute receptor, TAXI family precursor	0.985	0.997	bi (<->)	ADCO01000230	2606	325	fig|693988.3.peg.2606	HMPREF0178_02516	TRAP transporter solute receptor, TAXI family precursor	0.997	0.997	bi (<->)	CAOJNV010000162	4127	325	fig|35833.483.peg.4127	TRAP transporter solute receptor, TAXI family precursor	0.994	0.997
WCP94_000416	PGF_07026263	TRAP-type uncharacterized transport system, fused permease component	233592	235472	-	bi (<->)	NZ_GL622724	614	630	fig|563192.3.peg.614	HMPREF0179_00614	TRAP-type uncharacterized transport system, fused permease component	0.973	0.998	bi (<->)	JNJP01000058	3305	630	fig|1408428.3.peg.3305		TRAP-type uncharacterized transport system, fused permease component	0.976	0.998	bi (<->)	ADCO01000230	2605	377	fig|693988.3.peg.2605	HMPREF0178_02515	TRAP-type uncharacterized transport system, fused permease component	0.984	0.997	uni (->)	CAOJNV010000019	1692	645	fig|35833.483.peg.1692	TRAP-type uncharacterized transport system, fused permease component	0.599	0.974
WCP94_000417		NADH:flavin oxidoreductase, Old Yellow Enzyme family	235794	237722	-	bi (<->)	NZ_GL622724	615	628	fig|563192.3.peg.615	HMPREF0179_00615	NADH:flavin oxidoreductase, Old Yellow Enzyme family	0.947	0.998	bi (<->)	JNJP01000058	3304	642	fig|1408428.3.peg.3304		NADH:flavin oxidoreductase, Old Yellow Enzyme family	0.945	0.998	bi (<->)	ADCO01000229	2603	642	fig|693988.3.peg.2603	HMPREF0178_02512	NADH:flavin oxidoreductase, Old Yellow Enzyme family	0.984	0.998	bi (<->)	CAOJNV010000064	3070	642	fig|35833.483.peg.3070	NADH:flavin oxidoreductase, Old Yellow Enzyme family	0.98	0.998
WCP94_000418		D-serine dehydratase transcriptional activator	237997	238941	+	bi (<->)	NZ_GL622724	618	276	fig|563192.3.peg.618	HMPREF0179_00616	D-serine dehydratase transcriptional activator	0.942	0.996	bi (<->)	JNJP01000058	3301	276	fig|1408428.3.peg.3301		D-serine dehydratase transcriptional activator	0.949	0.996	bi (<->)	ADCO01000229	2602	184	fig|693988.3.peg.2602	HMPREF0178_02511	D-serine dehydratase transcriptional activator	0.984	0.984	bi (<->)	CAOJNV010000064	3071	314	fig|35833.483.peg.3071	D-serine dehydratase transcriptional activator	1	0.997
WCP94_000419		putative Cof-like hydrolase	239234	239995	+	bi (<->)	NZ_GL622724	619	253	fig|563192.3.peg.619	HMPREF0179_00617	putative Cof-like hydrolase	0.996	0.992	bi (<->)	JNJP01000084	3758	253	fig|1408428.3.peg.3758		putative Cof-like hydrolase	0.996	0.996	bi (<->)	ADCO01000229	2599	253	fig|693988.3.peg.2599	HMPREF0178_02509	putative Cof-like hydrolase	0.996	0.996	bi (<->)	CAOJNV010000064	3072	253	fig|35833.483.peg.3072	putative Cof-like hydrolase	0.996	0.996
WCP94_000420	PGF_02030844	ATP-dependent DNA helicase RecQ	240083	241915	+	bi (<->)	NZ_GL622724	620	611	fig|563192.3.peg.620	HMPREF0179_00618	ATP-dependent DNA helicase RecQ	0.992	0.997	uni (->)	JNJP01000034	2580	594	fig|1408428.3.peg.2580		DEAD-box ATP-dependent RNA helicase DeaD (= CshA) (EC 3.6.4.13)	0.262	0.572	bi (<->)	ADCO01000229	2598	611	fig|693988.3.peg.2598	HMPREF0178_02508	ATP-dependent DNA helicase RecQ	0.997	0.997	bi (<->)	CAOJNV010000064	3073	610	fig|35833.483.peg.3073	ATP-dependent DNA helicase RecQ	0.997	0.998
WCP94_000421		hypothetical protein	241929	245099	-	uni (->)	NZ_GL622727	3407	995	fig|563192.3.peg.3407	HMPREF0179_02890	Two-component transcriptional response regulator, AtoC family	0.347	0.992	bi (<->)	JNJP01000084	3760	1135	fig|1408428.3.peg.3760		Two-component transcriptional response regulator, AtoC family	0.966	0.904	uni (->)	ADCO01000095	1077	995	fig|693988.3.peg.1077	HMPREF0178_01103	Two-component transcriptional response regulator, AtoC family	0.348	0.992	bi (<->)	CAOJNV010000064	3074	1012	fig|35833.483.peg.3074	hypothetical protein	0.995	0.998
WCP94_000422		hypothetical protein	245202	245315	-	bi (<->)	NZ_GL622724	2	42	fig|563192.3.peg.2		hypothetical protein	0.844	0.738	bi (<->)	JNJP01000084	3761	42	fig|1408428.3.peg.3761		hypothetical protein	0.875	0.738										bi (<->)	CAOJNV010000064	3075	37	fig|35833.483.peg.3075	hypothetical protein	1	0.973
WCP94_000423		Sugar phosphate permease-like	245360	246595	+	bi (<->)	NZ_GL622724	3	411	fig|563192.3.peg.3	HMPREF0179_00002	Sugar phosphate permease-like	0.983	0.998	bi (<->)	JNJP01000084	3762	411	fig|1408428.3.peg.3762		Sugar phosphate permease-like	0.988	0.998	bi (<->)	ADCO01000228	2596	411	fig|693988.3.peg.2596	HMPREF0178_02506	Sugar phosphate permease-like	0.998	0.998	bi (<->)	CAOJNV010000064	3076	411	fig|35833.483.peg.3076	Sugar phosphate permease-like	0.995	0.998
WCP94_000424	PGF_08225224	hypothetical protein	246612	248258	+	bi (<->)	NZ_GL622724	4	548	fig|563192.3.peg.4	HMPREF0179_00003	hypothetical protein	0.993	0.998	bi (<->)	JNJP01000084	3763	548	fig|1408428.3.peg.3763		hypothetical protein	0.993	0.998	bi (<->)	ADCO01000228	2595	548	fig|693988.3.peg.2595	HMPREF0178_02505	hypothetical protein	1	0.998	bi (<->)	CAOJNV010000064	3077	548	fig|35833.483.peg.3077	hypothetical protein	0.998	0.998
WCP94_000425		putative sodium/glutamate symporter	248372	249742	+	bi (<->)	NZ_GL622724	5	456	fig|563192.3.peg.5	HMPREF0179_00004	hypothetical protein	0.998	0.998	bi (<->)	JNJP01000084	3764	456	fig|1408428.3.peg.3764		hypothetical protein	0.998	0.998	bi (<->)	ADCO01000228	2594	456	fig|693988.3.peg.2594	HMPREF0178_02504	putative sodium/glutamate symporter	1	0.998	bi (<->)	CAOJNV010000064	3078	456	fig|35833.483.peg.3078	putative sodium/glutamate symporter	1	0.998
WCP94_000426	PGF_03013680	hypothetical protein	249874	251292	+	bi (<->)	NZ_GL622724	6	472	fig|563192.3.peg.6	HMPREF0179_00005	hypothetical protein	0.975	0.998	bi (<->)	JNJP01000084	3765	472	fig|1408428.3.peg.3765		hypothetical protein	0.966	0.998	bi (<->)	ADCO01000228	2593	472	fig|693988.3.peg.2593	HMPREF0178_02503	hypothetical protein	1	0.998	bi (<->)	CAOJNV010000064	3079	472	fig|35833.483.peg.3079	hypothetical protein	1	0.998
WCP94_000427		hypothetical protein	251630	251770	-	bi (<->)	NZ_GL622724	7	47	fig|563192.3.peg.7		hypothetical protein	0.915	0.979	bi (<->)	JNJP01000084	3766	47	fig|1408428.3.peg.3766		hypothetical protein	0.915	0.979	bi (<->)	ADCO01000228	2591	46	fig|693988.3.peg.2591		hypothetical protein	1	0.978	bi (<->)	CAOJNV010000064	3080	46	fig|35833.483.peg.3080	hypothetical protein	1	0.978
WCP94_000428	PGF_00818181	hypothetical protein	252506	253069	+	bi (<->)	NZ_GL622724	333	160	fig|563192.3.peg.333	HMPREF0179_00006	hypothetical protein	0.944	0.994	bi (<->)	JNJP01000084	3767	137	fig|1408428.3.peg.3767		hypothetical protein	0.971	0.985	bi (<->)	ADCO01000227	2590	125	fig|693988.3.peg.2590	HMPREF0178_02502	hypothetical protein	0.968	0.992	bi (<->)	CAOJNV010000064	3081	187	fig|35833.483.peg.3081	hypothetical protein	0.984	0.995
WCP94_000429		putative secreted calcium-binding protein	253139	256102	+																												bi (<->)	CAOJNV010000064	3082	329	fig|35833.483.peg.3082	putative secreted calcium-binding protein	0.997	0.997
WCP94_000430		putative secreted calcium-binding protein	256158	256808	+																			uni (->)	ADCO01000227	2589	222	fig|693988.3.peg.2589	HMPREF0178_02501	VCBS	0.904	0.324	uni (->)	CAOJNV010000064	3082	329	fig|35833.483.peg.3082	putative secreted calcium-binding protein	0.987	0.456
WCP94_000431		hypothetical protein	256890	257108	+
WCP94_000432		putative secreted calcium-binding protein	257185	258462	+																												uni (->)	CAOJNV010000064	3082	329	fig|35833.483.peg.3082	putative secreted calcium-binding protein	0.982	0.498
WCP94_000433		putative secreted calcium-binding protein	258543	262109	+	bi (<->)	NZ_GL622724	627	1111	fig|563192.3.peg.627	HMPREF0179_00008	putative secreted calcium-binding protein	0.932	0.999	bi (<->)	JNJP01000114	4099	1042	fig|1408428.3.peg.4099		putative secreted calcium-binding protein	0.871	0.988	bi (<->)	ADCO01000227	2588	1085	fig|693988.3.peg.2588	HMPREF0178_02500	putative secreted calcium-binding protein	0.948	0.999	bi (<->)	CAOJNV010000101	3621	1021	fig|35833.483.peg.3621	putative secreted calcium-binding protein	0.983	0.999
WCP94_000434		Putative glycosyltransferase	262171	263442	+	bi (<->)	NZ_GL622724	628	423	fig|563192.3.peg.628	HMPREF0179_00009	Putative glycosyltransferase	0.976	0.998	bi (<->)	JNJP01000114	4098	423	fig|1408428.3.peg.4098		Putative glycosyltransferase	0.974	0.998	bi (<->)	ADCO01000227	2587	423	fig|693988.3.peg.2587	HMPREF0178_02499	Putative glycosyltransferase	0.998	0.998	bi (<->)	CAOJNV010000101	3622	423	fig|35833.483.peg.3622	Putative glycosyltransferase	0.998	0.998
WCP94_000435		diguanylate cyclase (GGDEF domain) with PAS/PAC sensor	263417	264343	+	bi (<->)	NZ_GL622724	629	308	fig|563192.3.peg.629	HMPREF0179_00010	diguanylate cyclase (GGDEF domain) with PAS/PAC sensor	0.977	0.997	bi (<->)	JNJP01000114	4097	308	fig|1408428.3.peg.4097		diguanylate cyclase (GGDEF domain) with PAS/PAC sensor	0.974	0.997	bi (<->)	ADCO01000227	2586	308	fig|693988.3.peg.2586	HMPREF0178_02498	diguanylate cyclase (GGDEF domain) with PAS/PAC sensor	0.997	0.997	bi (<->)	CAOJNV010000101	3623	308	fig|35833.483.peg.3623	diguanylate cyclase (GGDEF domain) with PAS/PAC sensor	0.994	0.997
WCP94_000436		type I secretion outer membrane protein, TolC family	264506	265900	+	bi (<->)	NZ_GL622724	630	464	fig|563192.3.peg.630	HMPREF0179_00011	type I secretion outer membrane protein, TolC family	0.996	0.998	bi (<->)	JNJP01000114	4096	464	fig|1408428.3.peg.4096		type I secretion outer membrane protein, TolC family	0.996	0.998	bi (<->)	ADCO01000227	2585	464	fig|693988.3.peg.2585	HMPREF0178_02497	type I secretion outer membrane protein, TolC family	1	0.998	bi (<->)	CAOJNV010000101	3624	464	fig|35833.483.peg.3624	type I secretion outer membrane protein, TolC family	1	0.998
WCP94_000437		hypothetical protein	266138	266263	-																												bi (<->)	CAOJNV010000101	3625	41	fig|35833.483.peg.3625	hypothetical protein	0.927	0.976
WCP94_000438	PGF_01482779	hypothetical protein	266471	266890	+	bi (<->)	NZ_GL622724	631	139	fig|563192.3.peg.631	HMPREF0179_00012	hypothetical protein	0.964	0.993	bi (<->)	JNJP01000114	4095	77	fig|1408428.3.peg.4095		hypothetical protein	0.961	0.987	bi (<->)	ADCO01000227	2583	77	fig|693988.3.peg.2583	HMPREF0178_02495	hypothetical protein	0.974	0.987	bi (<->)	CAOJNV010000101	3626	139	fig|35833.483.peg.3626	hypothetical protein	0.986	0.993
WCP94_000439		hypothetical protein	266938	267069	-
WCP94_000440	PGF_06852796	Na+/H+-dicarboxylate symporter	267166	268494	-	bi (<->)	NZ_GL622724	632	442	fig|563192.3.peg.632	HMPREF0179_00013	Na+/H+-dicarboxylate symporter	0.993	0.998	bi (<->)	JNJP01000171	4442	442	fig|1408428.3.peg.4442		Na+/H+-dicarboxylate symporter	0.991	0.998	bi (<->)	ADCO01000227	2582	442	fig|693988.3.peg.2582	HMPREF0178_02494	Na+/H+-dicarboxylate symporter	0.998	0.998	bi (<->)	CAOJNV010000101	3627	442	fig|35833.483.peg.3627	Na+/H+-dicarboxylate symporter	0.998	0.998
WCP94_000441		hypothetical protein	268695	269081	-	bi (<->)	NZ_GL622724	633	128	fig|563192.3.peg.633	HMPREF0179_00014	hypothetical protein	0.953	0.984	bi (<->)	JNJP01000171	4441	128	fig|1408428.3.peg.4441		hypothetical protein	0.945	0.984	bi (<->)	ADCO01000227	2581	128	fig|693988.3.peg.2581	HMPREF0178_02493	hypothetical protein	1	0.992	bi (<->)	CAOJNV010000101	3628	128	fig|35833.483.peg.3628	hypothetical protein	0.992	0.992
WCP94_000442	PGF_02790700	Adenosylcobinamide kinase (EC 2.7.1.156) / Adenosylcobinamide-phosphate guanylyltransferase (EC 2.7.7.62)	269638	270213	-	bi (<->)	NZ_GL622724	635	191	fig|563192.3.peg.635	HMPREF0179_00015	Adenosylcobinamide kinase (EC 2.7.1.156) / Adenosylcobinamide-phosphate guanylyltransferase (EC 2.7.7.62)	0.953	0.995	bi (<->)	JNJP01000141	4331	191	fig|1408428.3.peg.4331		Adenosylcobinamide kinase (EC 2.7.1.156) / Adenosylcobinamide-phosphate guanylyltransferase (EC 2.7.7.62)	0.953	0.995	bi (<->)	ADCO01000227	2580	191	fig|693988.3.peg.2580	HMPREF0178_02492	Adenosylcobinamide kinase (EC 2.7.1.156) / Adenosylcobinamide-phosphate guanylyltransferase (EC 2.7.7.62)	0.99	0.995	bi (<->)	CAOJNV010000101	3630	191	fig|35833.483.peg.3630	Adenosylcobinamide kinase (EC 2.7.1.156) / Adenosylcobinamide-phosphate guanylyltransferase (EC 2.7.7.62)	0.99	0.995
WCP94_000443	PGF_11169194	hypothetical protein	270621	271520	-	bi (<->)	NZ_GL622724	762	299	fig|563192.3.peg.762	HMPREF0179_00016	hypothetical protein	0.926	0.997	bi (<->)	JNJP01000141	4330	299	fig|1408428.3.peg.4330		hypothetical protein	0.926	0.993	bi (<->)	ADCO01000226	2579	299	fig|693988.3.peg.2579	HMPREF0178_02491	hypothetical protein	0.95	0.997	bi (<->)	CAOJNV010000151	4063	299	fig|35833.483.peg.4063	hypothetical protein	0.957	0.997
WCP94_000444	PGF_00662997	Cobalamin synthase (EC 2.7.8.26)	271544	272293	-	bi (<->)	NZ_GL622724	763	249	fig|563192.3.peg.763	HMPREF0179_00017	Cobalamin synthase (EC 2.7.8.26)	0.96	0.996	bi (<->)	JNJP01000141	4329	249	fig|1408428.3.peg.4329		Cobalamin synthase (EC 2.7.8.26)	0.952	0.996	bi (<->)	ADCO01000226	2578	249	fig|693988.3.peg.2578	HMPREF0178_02490	Cobalamin synthase (EC 2.7.8.26)	0.984	0.996	bi (<->)	CAOJNV010000151	4064	249	fig|35833.483.peg.4064	Cobalamin synthase (EC 2.7.8.26)	0.988	0.996
WCP94_000445	PGF_00025623	Nicotinate-nucleotide--dimethylbenzimidazole phosphoribosyltransferase (EC 2.4.2.21)	272290	273321	-	bi (<->)	NZ_GL622724	764	343	fig|563192.3.peg.764	HMPREF0179_00018	Nicotinate-nucleotide--dimethylbenzimidazole phosphoribosyltransferase (EC 2.4.2.21)	0.974	0.997	bi (<->)	JNJP01000141	4328	343	fig|1408428.3.peg.4328		Nicotinate-nucleotide--dimethylbenzimidazole phosphoribosyltransferase (EC 2.4.2.21)	0.974	0.997	bi (<->)	ADCO01000226	2577	343	fig|693988.3.peg.2577	HMPREF0178_02489	Nicotinate-nucleotide--dimethylbenzimidazole phosphoribosyltransferase (EC 2.4.2.21)	0.997	0.997	bi (<->)	CAOJNV010000151	4065	343	fig|35833.483.peg.4065	Nicotinate-nucleotide--dimethylbenzimidazole phosphoribosyltransferase (EC 2.4.2.21)	0.994	0.997
WCP94_000446	PGF_00035334	Adenosylcobinamide-phosphate synthase (EC 6.3.1.10)	273347	274336	-	bi (<->)	NZ_GL622724	765	329	fig|563192.3.peg.765	HMPREF0179_00019	Adenosylcobinamide-phosphate synthase (EC 6.3.1.10)	0.973	0.997	bi (<->)	JNJP01000141	4327	329	fig|1408428.3.peg.4327		Adenosylcobinamide-phosphate synthase (EC 6.3.1.10)	0.967	0.997	bi (<->)	ADCO01000226	2576	329	fig|693988.3.peg.2576	HMPREF0178_02488	Adenosylcobinamide-phosphate synthase (EC 6.3.1.10)	1	0.997	bi (<->)	CAOJNV010000151	4066	329	fig|35833.483.peg.4066	Adenosylcobinamide-phosphate synthase (EC 6.3.1.10)	0.994	0.997
WCP94_000447		hypothetical protein	274333	277254	-										bi (<->)	JNJP01000110	4070	431	fig|1408428.3.peg.4070		L-threonine 3-O-phosphate decarboxylase (EC 4.1.1.81)	0.86	0.961	bi (<->)	ADCO01000226	2575	494	fig|693988.3.peg.2575	HMPREF0178_02487	hypothetical protein	0.996	0.998	bi (<->)	CAOJNV010000151	4067	494	fig|35833.483.peg.4067	hypothetical protein	0.982	0.998
WCP94_000448	PGF_00418379	Cobyrinic acid a,c-diamide synthetase (EC 6.3.5.11)	277379	279343	-	bi (<->)	NZ_GL622724	1049	528	fig|563192.3.peg.1049	HMPREF0179_00022	Cobyrinic acid a,c-diamide synthetase (EC 6.3.5.11)	0.968	0.991	bi (<->)	JNJP01000110	4071	654	fig|1408428.3.peg.4071		Cobyrinic acid a,c-diamide synthetase (EC 6.3.5.11)	0.972	0.998	bi (<->)	ADCO01000225	2574	656	fig|693988.3.peg.2574	HMPREF0178_02485	Cobyrinic acid a,c-diamide synthetase (EC 6.3.5.11)	0.982	0.992	bi (<->)	CAOJNV010000118	3818	654	fig|35833.483.peg.3818	Cobyrinic acid a,c-diamide synthetase (EC 6.3.5.11)	0.992	0.998
WCP94_000449	PGF_01493975	Cobalt-precorrin-4 C(11)-methyltransferase (EC 2.1.1.271) / Cobalt-precorrin 5A hydrolase (EC 3.7.1.12) / Cobalt-precorrin-3 C(17)-methyltransferase (EC 2.1.1.272)	279483	282086	-	bi (<->)	NZ_GL622724	1050	867	fig|563192.3.peg.1050	HMPREF0179_00024	Cobalt-precorrin-4 C(11)-methyltransferase (EC 2.1.1.271) / Cobalt-precorrin 5A hydrolase (EC 3.7.1.12) / Cobalt-precorrin-3 C(17)-methyltransferase (EC 2.1.1.272)	0.982	0.999	bi (<->)	JNJP01000110	4072	867	fig|1408428.3.peg.4072		Cobalt-precorrin-4 C(11)-methyltransferase (EC 2.1.1.271) / Cobalt-precorrin 5A hydrolase (EC 3.7.1.12) / Cobalt-precorrin-3 C(17)-methyltransferase (EC 2.1.1.272)	0.983	0.999	bi (<->)	ADCO01000225	2573	1334	fig|693988.3.peg.2573	HMPREF0178_02484	Cobalt-precorrin-4 C(11)-methyltransferase (EC 2.1.1.271) / Cobalt-precorrin 5A hydrolase (EC 3.7.1.12) / Cobalt-precorrin-3 C(17)-methyltransferase (EC 2.1.1.272)	0.987	0.649	bi (<->)	CAOJNV010000118	3819	867	fig|35833.483.peg.3819	Cobalt-precorrin-4 C(11)-methyltransferase (EC 2.1.1.271) / Cobalt-precorrin 5A hydrolase (EC 3.7.1.12) / Cobalt-precorrin-3 C(17)-methyltransferase (EC 2.1.1.272)	0.994	0.999
WCP94_000450	PGF_03038520	Cobalt-precorrin-7 (C5)-methyltransferase (EC 2.1.1.289) / Cobalt-precorrin-6B C15-methyltransferase [decarboxylating] (EC 2.1.1.196)	282083	283474	-	bi (<->)	NZ_GL622724	1051	497	fig|563192.3.peg.1051	HMPREF0179_00025	Cobalt-precorrin-7 (C5)-methyltransferase (EC 2.1.1.289) / Cobalt-precorrin-6B C15-methyltransferase [decarboxylating] (EC 2.1.1.196)	0.879	0.998	bi (<->)	JNJP01000110	4073	497	fig|1408428.3.peg.4073		Cobalt-precorrin-7 (C5)-methyltransferase (EC 2.1.1.289) / Cobalt-precorrin-6B C15-methyltransferase [decarboxylating] (EC 2.1.1.196)	0.879	0.998										bi (<->)	CAOJNV010000118	3820	464	fig|35833.483.peg.3820	Cobalt-precorrin-7 (C5)-methyltransferase (EC 2.1.1.289) / Cobalt-precorrin-6B C15-methyltransferase [decarboxylating] (EC 2.1.1.196)	0.978	0.998
WCP94_000451	PGF_00418292	Cobalt-precorrin-5B (C1)-methyltransferase (EC 2.1.1.195)	283480	284772	-	bi (<->)	NZ_GL622724	1052	430	fig|563192.3.peg.1052	HMPREF0179_00026	Cobalt-precorrin-5B (C1)-methyltransferase (EC 2.1.1.195)	0.963	0.998	bi (<->)	JNJP01000110	4074	430	fig|1408428.3.peg.4074		Cobalt-precorrin-5B (C1)-methyltransferase (EC 2.1.1.195)	0.965	0.998	bi (<->)	ADCO01000225	2572	430	fig|693988.3.peg.2572	HMPREF0178_02483	Cobalt-precorrin-5B (C1)-methyltransferase (EC 2.1.1.195)	1	0.998	bi (<->)	CAOJNV010000118	3821	430	fig|35833.483.peg.3821	Cobalt-precorrin-5B (C1)-methyltransferase (EC 2.1.1.195)	0.995	0.998
WCP94_000452		hypothetical protein	284779	284970	+																												bi (<->)	CAOJNV010000118	3822	50	fig|35833.483.peg.3822	hypothetical protein	0.771	0.94
WCP94_000453	PGF_00418309	Cobalt-precorrin-8 methylmutase (EC 5.4.99.60)	285079	285720	-	bi (<->)	NZ_GL622724	1053	213	fig|563192.3.peg.1053	HMPREF0179_00027	Cobalt-precorrin-8 methylmutase (EC 5.4.99.60)	0.977	0.995	bi (<->)	JNJP01000002	447	204	fig|1408428.3.peg.447		Cobalt-precorrin-8 methylmutase (EC 5.4.99.60)	0.975	0.995	bi (<->)	ADCO01000392	4213	204	fig|693988.3.peg.4213	HMPREF0178_04083	Cobalt-precorrin-8 methylmutase (EC 5.4.99.60)	0.985	0.995
WCP94_000454	PGF_05471520	Predicted cobalt transporter in sulfate-reducing delta-proteobacteria	285954	287204	-	bi (<->)	NZ_GL622724	1054	350	fig|563192.3.peg.1054	HMPREF0179_00028	Predicted cobalt transporter in sulfate-reducing delta-proteobacteria	0.991	0.997	bi (<->)	JNJP01000002	446	416	fig|1408428.3.peg.446		Predicted cobalt transporter in sulfate-reducing delta-proteobacteria	0.986	0.998	bi (<->)	ADCO01000224	2571	416	fig|693988.3.peg.2571	HMPREF0178_02482	Predicted cobalt transporter in sulfate-reducing delta-proteobacteria	0.99	0.998	bi (<->)	CAOJNV010000096	3567	416	fig|35833.483.peg.3567	Predicted cobalt transporter in sulfate-reducing delta-proteobacteria	0.986	0.998
WCP94_000455	PGF_00717752	Cobalt-precorrin-2 C(20)-methyltransferase (EC 2.1.1.151)	287201	287902	-	bi (<->)	NZ_GL622724	1055	233	fig|563192.3.peg.1055	HMPREF0179_00029	Cobalt-precorrin-2 C(20)-methyltransferase (EC 2.1.1.151)	1	0.996	bi (<->)	JNJP01000002	445	233	fig|1408428.3.peg.445		Cobalt-precorrin-2 C(20)-methyltransferase (EC 2.1.1.151)	0.996	0.996	bi (<->)	ADCO01000224	2570	233	fig|693988.3.peg.2570	HMPREF0178_02481	Cobalt-precorrin-2 C(20)-methyltransferase (EC 2.1.1.151)	1	0.996	bi (<->)	CAOJNV010000096	3568	233	fig|35833.483.peg.3568	Cobalt-precorrin-2 C(20)-methyltransferase (EC 2.1.1.151)	1	0.996
WCP94_000456	PGF_00324246	Sirohydrochlorin cobaltochelatase CbiK (EC 4.99.1.3) @ Sirohydrochlorin ferrochelatase activity of CbiK (EC 4.99.1.4)	288261	289133	-	bi (<->)	NZ_GL622724	1056	290	fig|563192.3.peg.1056	HMPREF0179_00030	Sirohydrochlorin cobaltochelatase CbiK (EC 4.99.1.3) @ Sirohydrochlorin ferrochelatase activity of CbiK (EC 4.99.1.4)	0.983	0.997	bi (<->)	JNJP01000002	444	290	fig|1408428.3.peg.444		Sirohydrochlorin cobaltochelatase CbiK (EC 4.99.1.3) @ Sirohydrochlorin ferrochelatase activity of CbiK (EC 4.99.1.4)	0.986	0.997	bi (<->)	ADCO01000224	2569	290	fig|693988.3.peg.2569	HMPREF0178_02480	Sirohydrochlorin cobaltochelatase CbiK (EC 4.99.1.3) @ Sirohydrochlorin ferrochelatase activity of CbiK (EC 4.99.1.4)	0.993	0.997	bi (<->)	CAOJNV010000096	3570	290	fig|35833.483.peg.3570	Sirohydrochlorin cobaltochelatase CbiK (EC 4.99.1.3) @ Sirohydrochlorin ferrochelatase activity of CbiK (EC 4.99.1.4)	0.993	0.997
WCP94_000457		hypothetical protein	290092	290211	-																			bi (<->)	ADCO01000224	2568	39	fig|693988.3.peg.2568		hypothetical protein	1	0.974
WCP94_000458		hypothetical protein	290354	290470	+	bi (<->)	NZ_GL622724	1058	40	fig|563192.3.peg.1058		hypothetical protein	0.946	0.9	bi (<->)	JNJP01000002	442	68	fig|1408428.3.peg.442		hypothetical protein	0.921	0.544	bi (<->)	ADCO01000224	2567	38	fig|693988.3.peg.2567		hypothetical protein	1	0.974
WCP94_000459		[Trimethylamine--corrinoid protein] Co-methyltransferase (EC 2.1.1.250) @ pyrrolysine-containing	290493	291986	-	bi (<->)	NZ_GL622724	1059	497	fig|563192.3.peg.1059	HMPREF0179_00032	[Trimethylamine--corrinoid protein] Co-methyltransferase (EC 2.1.1.250) @ pyrrolysine-containing	0.994	0.998	bi (<->)	JNJP01000002	441	497	fig|1408428.3.peg.441		[Trimethylamine--corrinoid protein] Co-methyltransferase (EC 2.1.1.250) @ pyrrolysine-containing	0.994	0.998	bi (<->)	ADCO01000224	2566	497	fig|693988.3.peg.2566	HMPREF0178_02479	[Trimethylamine--corrinoid protein] Co-methyltransferase (EC 2.1.1.250) @ pyrrolysine-containing	0.998	0.998	bi (<->)	CAOJNV010000096	3573	497	fig|35833.483.peg.3573	[Trimethylamine--corrinoid protein] Co-methyltransferase (EC 2.1.1.250) @ pyrrolysine-containing	1	0.998
WCP94_000460	PGF_01761573	probable electron transfer protein	292262	294052	-	bi (<->)	NZ_GL622724	1060	600	fig|563192.3.peg.1060	HMPREF0179_00034	probable electron transfer protein	0.95	0.998	bi (<->)	JNJP01000002	440	596	fig|1408428.3.peg.440		probable electron transfer protein	0.956	0.998	bi (<->)	ADCO01000224	2564	596	fig|693988.3.peg.2564	HMPREF0178_02477	probable electron transfer protein	0.988	0.998	bi (<->)	CAOJNV010000096	3574	596	fig|35833.483.peg.3574	probable electron transfer protein	0.992	0.998
WCP94_000461	PGF_02947519	hypothetical protein	294049	294759	-	bi (<->)	NZ_GL622724	1061	236	fig|563192.3.peg.1061	HMPREF0179_00035	hypothetical protein	0.962	0.996	bi (<->)	JNJP01000002	439	236	fig|1408428.3.peg.439		hypothetical protein	0.962	0.996	bi (<->)	ADCO01000224	2563	236	fig|693988.3.peg.2563	HMPREF0178_02476	hypothetical protein	0.996	0.996	bi (<->)	CAOJNV010000096	3575	236	fig|35833.483.peg.3575	hypothetical protein	0.996	0.996
WCP94_000462	PGF_06628430	Uncharacterized corrinoid protein	295027	295674	-	bi (<->)	NZ_GL622724	1062	215	fig|563192.3.peg.1062	HMPREF0179_00036	Uncharacterized corrinoid protein	0.981	0.995	bi (<->)	JNJP01000002	438	215	fig|1408428.3.peg.438		Uncharacterized corrinoid protein	0.981	0.995	bi (<->)	ADCO01000224	2562	89	fig|693988.3.peg.2562	HMPREF0178_02475	Uncharacterized corrinoid protein	0.989	0.989	bi (<->)	CAOJNV010000096	3576	215	fig|35833.483.peg.3576	Uncharacterized corrinoid protein	1	0.995
WCP94_000463		Metal chaperone, involved in Zn homeostasis	295702	296586	-	bi (<->)	NZ_GL622724	1063	294	fig|563192.3.peg.1063	HMPREF0179_00037	Metal chaperone, involved in Zn homeostasis	0.966	0.997	bi (<->)	JNJP01000002	437	294	fig|1408428.3.peg.437		Metal chaperone, involved in Zn homeostasis	0.963	0.997	bi (<->)	ADCO01000373	4191	236	fig|693988.3.peg.4191	HMPREF0178_04051	Metal chaperone, involved in Zn homeostasis	0.97	0.996	bi (<->)	CAOJNV010000096	3577	294	fig|35833.483.peg.3577	Metal chaperone, involved in Zn homeostasis	0.993	0.997
WCP94_000464	PGF_00066271	Uroporphyrinogen decarboxylase (URO-D)	296792	298138	-	bi (<->)	NZ_GL622724	1064	448	fig|563192.3.peg.1064	HMPREF0179_00038	Uroporphyrinogen decarboxylase (URO-D)	0.989	0.998	bi (<->)	JNJP01000002	436	448	fig|1408428.3.peg.436		Uroporphyrinogen decarboxylase (URO-D)	0.991	0.998	bi (<->)	ADCO01000223	2560	448	fig|693988.3.peg.2560	HMPREF0178_02473	Uroporphyrinogen decarboxylase (URO-D)	0.993	0.998	bi (<->)	CAOJNV010000096	3578	448	fig|35833.483.peg.3578	Uroporphyrinogen decarboxylase (URO-D)	0.996	0.998
WCP94_000465		hypothetical protein	298755	300056	+	bi (<->)	NZ_GL622724	1065	433	fig|563192.3.peg.1065	HMPREF0179_00039	hypothetical protein	0.993	0.998	bi (<->)	JNJP01000002	435	433	fig|1408428.3.peg.435		hypothetical protein	0.993	0.998	bi (<->)	ADCO01000222	2559	433	fig|693988.3.peg.2559	HMPREF0178_02472	hypothetical protein	0.998	0.998	bi (<->)	CAOJNV010000050	2795	429	fig|35833.483.peg.2795	hypothetical protein	0.998	0.998
WCP94_000466		hypothetical protein	300143	300322	+																			bi (<->)	ADCO01000222	2558	59	fig|693988.3.peg.2558		hypothetical protein	1	0.983	bi (<->)	CAOJNV010000050	2794	59	fig|35833.483.peg.2794	hypothetical protein	0.932	0.983
WCP94_000467		T6SS component TssM (IcmF/VasK)	300369	303530	-	bi (<->)	NZ_GL622724	1066	1049	fig|563192.3.peg.1066	HMPREF0179_00040	T6SS component TssM (IcmF/VasK)	0.945	0.999	bi (<->)	JNJP01000002	434	1051	fig|1408428.3.peg.434		T6SS component TssM (IcmF/VasK)	0.948	0.999	bi (<->)	ADCO01000222	2557	1054	fig|693988.3.peg.2557	HMPREF0178_02471	T6SS component TssM (IcmF/VasK)	0.971	0.999	bi (<->)	CAOJNV010000050	2793	1054	fig|35833.483.peg.2793	T6SS component TssM (IcmF/VasK)	0.977	0.999
WCP94_000468		T6SS outer membrane component TssL (ImpK/VasF)	303527	304399	-	bi (<->)	NZ_GL622724	1067	290	fig|563192.3.peg.1067	HMPREF0179_00041	T6SS outer membrane component TssL (ImpK/VasF)	0.886	0.997	bi (<->)	JNJP01000002	433	290	fig|1408428.3.peg.433		T6SS outer membrane component TssL (ImpK/VasF)	0.893	0.997										bi (<->)	CAOJNV010000050	2792	290	fig|35833.483.peg.2792	T6SS outer membrane component TssL (ImpK/VasF)	0.983	0.997
WCP94_000469		T6SS component TssK (ImpJ/VasE)	304403	305809	-	bi (<->)	NZ_GL622724	1068	156	fig|563192.3.peg.1068	HMPREF0179_00042	T6SS component TssK (ImpJ/VasE)	0.968	0.994	bi (<->)	JNJP01000002	432	468	fig|1408428.3.peg.432		T6SS component TssK (ImpJ/VasE)	0.981	0.998										bi (<->)	CAOJNV010000050	2791	468	fig|35833.483.peg.2791	T6SS component TssK (ImpJ/VasE)	1	0.998
WCP94_000470		hypothetical protein	305891	306013	-
WCP94_000471		T6SS secretion lipoprotein TssJ (VasD)	306029	306589	-	bi (<->)	NZ_GL622724	1069	186	fig|563192.3.peg.1069	HMPREF0179_00043	T6SS secretion lipoprotein TssJ (VasD)	0.978	0.989	bi (<->)	JNJP01000002	431	210	fig|1408428.3.peg.431		T6SS secretion lipoprotein TssJ (VasD)	0.989	0.876	bi (<->)	ADCO01000278	3217	186	fig|693988.3.peg.3217	HMPREF0178_03091	T6SS secretion lipoprotein TssJ (VasD)	1	0.995	bi (<->)	CAOJNV010000050	2790	198	fig|35833.483.peg.2790	T6SS secretion lipoprotein TssJ (VasD)	0.995	0.934
WCP94_000472		T6SS component TssA (ImpA)	306720	307754	+	bi (<->)	NZ_GL622724	1070	344	fig|563192.3.peg.1070	HMPREF0179_00044	T6SS component TssA (ImpA)	0.991	0.997	bi (<->)	JNJP01000002	430	344	fig|1408428.3.peg.430		T6SS component TssA (ImpA)	0.988	0.997	bi (<->)	ADCO01000278	3216	344	fig|693988.3.peg.3216	HMPREF0178_03090	T6SS component TssA (ImpA)	0.997	0.997	bi (<->)	CAOJNV010000050	2789	344	fig|35833.483.peg.2789	T6SS component TssA (ImpA)	1	0.997
WCP94_000473		T6SS component TssB (ImpB/VipA) / T6SS component TssC (ImpC/VipB)	307800	309968	+	bi (<->)	NZ_GL622724	1071	722	fig|563192.3.peg.1071	HMPREF0179_00045	T6SS component TssB (ImpB/VipA) / T6SS component TssC (ImpC/VipB)	0.967	0.999	bi (<->)	JNJP01000002	429	719	fig|1408428.3.peg.429		T6SS component TssB (ImpB/VipA) / T6SS component TssC (ImpC/VipB)	0.958	0.999	bi (<->)	ADCO01000278	3215	722	fig|693988.3.peg.3215	HMPREF0178_03089	T6SS component TssB (ImpB/VipA) / T6SS component TssC (ImpC/VipB)	0.997	0.999	bi (<->)	CAOJNV010000050	2788	722	fig|35833.483.peg.2788	T6SS component TssB (ImpB/VipA) / T6SS component TssC (ImpC/VipB)	1	0.999
WCP94_000474		T6SS component Hcp	310364	310846	+	bi (<->)	NZ_GL622724	1073	160	fig|563192.3.peg.1073	HMPREF0179_00046	T6SS component Hcp	0.988	0.994	bi (<->)	JNJP01000002	428	160	fig|1408428.3.peg.428		T6SS component Hcp	0.988	0.994	bi (<->)	ADCO01000278	3213	160	fig|693988.3.peg.3213	HMPREF0178_03087	T6SS component Hcp	0.988	0.994	bi (<->)	CAOJNV010000050	2787	160	fig|35833.483.peg.2787	T6SS component Hcp	0.994	0.994
WCP94_000475		T6SS lysozyme-like component TssE	310846	311250	+	bi (<->)	NZ_GL622724	1074	134	fig|563192.3.peg.1074	HMPREF0179_00047	T6SS lysozyme-like component TssE	0.955	0.993	bi (<->)	JNJP01000002	427	134	fig|1408428.3.peg.427		T6SS lysozyme-like component TssE	0.955	0.993	bi (<->)	ADCO01000278	3212	134	fig|693988.3.peg.3212	HMPREF0178_03086	T6SS lysozyme-like component TssE	0.94	0.993	bi (<->)	CAOJNV010000050	2786	134	fig|35833.483.peg.2786	T6SS lysozyme-like component TssE	0.94	0.993
WCP94_000476		T6SS component TssF (ImpG/VasA)	311250	313049	+	bi (<->)	NZ_GL622724	1075	599	fig|563192.3.peg.1075	HMPREF0179_00048	T6SS component TssF (ImpG/VasA)	0.983	0.998	bi (<->)	JNJP01000002	426	599	fig|1408428.3.peg.426		T6SS component TssF (ImpG/VasA)	0.978	0.998	bi (<->)	ADCO01000278	3211	599	fig|693988.3.peg.3211	HMPREF0178_03085	T6SS component TssF (ImpG/VasA)	0.983	0.998	bi (<->)	CAOJNV010000050	2785	599	fig|35833.483.peg.2785	T6SS component TssF (ImpG/VasA)	0.987	0.998
WCP94_000477		T6SS component TssG (ImpH/VasB)	313013	313945	+	bi (<->)	NZ_GL622724	1076	305	fig|563192.3.peg.1076	HMPREF0179_00049	T6SS component TssG (ImpH/VasB)	0.934	0.997	bi (<->)	JNJP01000002	425	305	fig|1408428.3.peg.425		T6SS component TssG (ImpH/VasB)	0.934	0.997	bi (<->)	ADCO01000277	3210	112	fig|693988.3.peg.3210	HMPREF0178_03083	T6SS component TssG (ImpH/VasB)	0.973	0.991	bi (<->)	CAOJNV010000050	2784	310	fig|35833.483.peg.2784	T6SS component TssG (ImpH/VasB)	0.994	0.997
WCP94_000478		hypothetical protein	313935	314615	+																			bi (<->)	ADCO01000277	3209	226	fig|693988.3.peg.3209	HMPREF0178_03082	hypothetical protein	0.991	0.996	bi (<->)	CAOJNV010000050	2783	226	fig|35833.483.peg.2783	hypothetical protein	0.991	0.996
WCP94_000479	PGF_09229195	VgrG protein	314631	316730	+	bi (<->)	NZ_GL622724	1078	698	fig|563192.3.peg.1078	HMPREF0179_00050	VgrG protein	0.97	0.997	bi (<->)	JNJP01000002	423	698	fig|1408428.3.peg.423		VgrG protein	0.974	0.997	bi (<->)	ADCO01000277	3208	699	fig|693988.3.peg.3208	HMPREF0178_03081	VgrG protein	0.99	0.999	bi (<->)	CAOJNV010000050	2782	699	fig|35833.483.peg.2782	VgrG protein	0.991	0.999
WCP94_000480	PGF_10495932	T6SS PAAR-repeat protein	316809	317108	+	bi (<->)	NZ_GL622724	1079	52	fig|563192.3.peg.1079	HMPREF0179_00051	T6SS PAAR-repeat protein	1	0.981	bi (<->)	JNJP01000002	422	52	fig|1408428.3.peg.422		T6SS PAAR-repeat protein	1	0.981	bi (<->)	ADCO01000277	3207	88	fig|693988.3.peg.3207	HMPREF0178_03080	T6SS PAAR-repeat protein	0.977	0.989	bi (<->)	CAOJNV010000050	2781	99	fig|35833.483.peg.2781	T6SS PAAR-repeat protein	0.99	0.99
WCP94_000481		hypothetical protein	317473	318174	-	bi (<->)	NZ_GL622724	1080	212	fig|563192.3.peg.1080	HMPREF0179_00052	hypothetical protein	0.995	0.995	bi (<->)	JNJP01000002	421	212	fig|1408428.3.peg.421		hypothetical protein	0.995	0.995	bi (<->)	ADCO01000277	3206	212	fig|693988.3.peg.3206	HMPREF0178_03079	hypothetical protein	0.976	0.995	bi (<->)	CAOJNV010000050	2780	233	fig|35833.483.peg.2780	hypothetical protein	0.974	0.996
WCP94_000482		Sensory box histidine kinase/response regulator	318282	321248	-	bi (<->)	NZ_GL622724	1081	988	fig|563192.3.peg.1081	HMPREF0179_00053	Sensory box histidine kinase/response regulator	0.993	0.999	bi (<->)	JNJP01000002	420	988	fig|1408428.3.peg.420		Sensory box histidine kinase/response regulator	0.994	0.999	bi (<->)	ADCO01000277	3205	988	fig|693988.3.peg.3205	HMPREF0178_03078	Sensory box histidine kinase/response regulator	0.992	0.999	bi (<->)	CAOJNV010000050	2779	988	fig|35833.483.peg.2779	Sensory box histidine kinase/response regulator	0.981	0.999
WCP94_000483		hypothetical protein	321300	321476	-
WCP94_000484		hypothetical protein	321643	321822	+
WCP94_000485	PGF_01400330	Biotin synthase (EC 2.8.1.6)	321835	322821	+	bi (<->)	NZ_GL622724	1082	328	fig|563192.3.peg.1082	HMPREF0179_00054	Biotin synthase (EC 2.8.1.6)	1	0.997	bi (<->)	JNJP01000002	419	328	fig|1408428.3.peg.419		Biotin synthase (EC 2.8.1.6)	1	0.997	bi (<->)	ADCO01000276	3204	328	fig|693988.3.peg.3204	HMPREF0178_03076	Biotin synthase (EC 2.8.1.6)	1	0.997	bi (<->)	CAOJNV010000050	2777	328	fig|35833.483.peg.2777	Biotin synthase (EC 2.8.1.6)	0.985	0.997
WCP94_000486		Dethiobiotin synthase BioD (EC 6.3.3.3) / Adenosylmethionine-8-amino-7-oxononanoate aminotransferase (EC 2.6.1.62)	322818	325496	+	bi (<->)	NZ_GL622724	1083	715	fig|563192.3.peg.1083	HMPREF0179_00055	Dethiobiotin synthase BioD (EC 6.3.3.3) / Adenosylmethionine-8-amino-7-oxononanoate aminotransferase (EC 2.6.1.62)	0.89	0.999	bi (<->)	JNJP01000002	418	813	fig|1408428.3.peg.418		Dethiobiotin synthase BioD (EC 6.3.3.3) / Adenosylmethionine-8-amino-7-oxononanoate aminotransferase (EC 2.6.1.62)	0.857	0.999	bi (<->)	ADCO01000275	3203	402	fig|693988.3.peg.3203	HMPREF0178_03074	Adenosylmethionine-8-amino-7-oxononanoate aminotransferase (EC 2.6.1.62)	0.993	0.998	bi (<->)	CAOJNV010000022	1880	454	fig|35833.483.peg.1880	Adenosylmethionine-8-amino-7-oxononanoate aminotransferase (EC 2.6.1.62)	0.998	0.965
WCP94_000487	PGF_08225224	hypothetical protein	325615	326004	-	bi (<->)	NZ_GL622724	1084	129	fig|563192.3.peg.1084	HMPREF0179_00056	hypothetical protein	0.984	0.992	bi (<->)	JNJP01000002	417	129	fig|1408428.3.peg.417		hypothetical protein	0.977	0.992	bi (<->)	ADCO01000275	3202	129	fig|693988.3.peg.3202	HMPREF0178_03073	hypothetical protein	1	0.992	bi (<->)	CAOJNV010000022	1879	129	fig|35833.483.peg.1879	hypothetical protein	0.984	0.992
WCP94_000488		sodium/sulphate symporter	326193	327578	-	bi (<->)	NZ_GL622724	1085	461	fig|563192.3.peg.1085	HMPREF0179_00057	sodium/sulphate symporter	0.998	0.998	bi (<->)	JNJP01000002	416	461	fig|1408428.3.peg.416		sodium/sulphate symporter	0.998	0.998	bi (<->)	ADCO01000275	3201	461	fig|693988.3.peg.3201	HMPREF0178_03072	sodium/sulphate symporter	0.998	0.998	bi (<->)	CAOJNV010000022	1878	461	fig|35833.483.peg.1878	sodium/sulphate symporter	1	0.998
WCP94_000489	PGF_09710482	L-aspartate oxidase-like protein	327657	329366	-	bi (<->)	NZ_GL622724	1086	569	fig|563192.3.peg.1086	HMPREF0179_00058	L-aspartate oxidase-like protein	0.982	0.998	bi (<->)	JNJP01000002	415	569	fig|1408428.3.peg.415		L-aspartate oxidase-like protein	0.981	0.998	bi (<->)	ADCO01000275	3200	569	fig|693988.3.peg.3200	HMPREF0178_03071	L-aspartate oxidase-like protein	1	0.998	bi (<->)	CAOJNV010000022	1877	569	fig|35833.483.peg.1877	L-aspartate oxidase-like protein	0.996	0.998
WCP94_000490		FAD-dependent oxidoreductase	329369	330988	-	bi (<->)	NZ_GL622724	1087	539	fig|563192.3.peg.1087	HMPREF0179_00059	FAD-dependent oxidoreductase	0.981	0.998	bi (<->)	JNJP01000002	414	539	fig|1408428.3.peg.414		FAD-dependent oxidoreductase	0.98	0.998	bi (<->)	ADCO01000275	3199	539	fig|693988.3.peg.3199	HMPREF0178_03070	FAD-dependent oxidoreductase	0.985	0.998	bi (<->)	CAOJNV010000022	1876	539	fig|35833.483.peg.1876	FAD-dependent oxidoreductase	1	0.998
WCP94_000491		Transcriptional regulator, Crp/Fnr family	331215	331904	-	bi (<->)	NZ_GL622724	1088	229	fig|563192.3.peg.1088	HMPREF0179_00060	Transcriptional regulator, Crp/Fnr family	0.983	0.996	bi (<->)	JNJP01000002	413	229	fig|1408428.3.peg.413		Transcriptional regulator, Crp/Fnr family	0.983	0.996	bi (<->)	ADCO01000275	3198	229	fig|693988.3.peg.3198	HMPREF0178_03069	Transcriptional regulator, Crp/Fnr family	1	0.996	bi (<->)	CAOJNV010000022	1875	229	fig|35833.483.peg.1875	Transcriptional regulator, Crp/Fnr family	0.991	0.996
WCP94_000492		hypothetical protein	332471	332626	-	bi (<->)	NZ_GL622724	1089	51	fig|563192.3.peg.1089		hypothetical protein	0.941	0.98
WCP94_000493	PGF_02801842	TRAP-type C4-dicarboxylate transport system, large permease component	332626	333912	-	bi (<->)	NZ_GL622724	1090	428	fig|563192.3.peg.1090	HMPREF0179_00061	TRAP-type C4-dicarboxylate transport system, large permease component	0.998	0.998	bi (<->)	JNJP01000002	412	428	fig|1408428.3.peg.412		TRAP-type C4-dicarboxylate transport system, large permease component	1	0.998	bi (<->)	ADCO01000275	3197	428	fig|693988.3.peg.3197	HMPREF0178_03068	TRAP-type C4-dicarboxylate transport system, large permease component	1	0.998	bi (<->)	CAOJNV010000022	1874	428	fig|35833.483.peg.1874	TRAP-type C4-dicarboxylate transport system, large permease component	1	0.998
WCP94_000494		Tripartite ATP-independent periplasmic transporter, DctQ component	333912	334418	-	bi (<->)	NZ_GL622724	1091	168	fig|563192.3.peg.1091	HMPREF0179_00062	Tripartite ATP-independent periplasmic transporter, DctQ component	1	0.994	bi (<->)	JNJP01000002	411	168	fig|1408428.3.peg.411		Tripartite ATP-independent periplasmic transporter, DctQ component	1	0.994	bi (<->)	ADCO01000275	3196	168	fig|693988.3.peg.3196	HMPREF0178_03067	Tripartite ATP-independent periplasmic transporter, DctQ component	1	0.994	bi (<->)	CAOJNV010000022	1873	168	fig|35833.483.peg.1873	Tripartite ATP-independent periplasmic transporter, DctQ component	0.982	0.994
WCP94_000495	PGF_00947807	TRAP-type C4-dicarboxylate transport system, periplasmic component	334486	335511	-	bi (<->)	NZ_GL622724	1092	393	fig|563192.3.peg.1092	HMPREF0179_00063	TRAP-type C4-dicarboxylate transport system, periplasmic component	0.982	0.865	bi (<->)	JNJP01000002	410	393	fig|1408428.3.peg.410		TRAP-type C4-dicarboxylate transport system, periplasmic component	0.977	0.865	bi (<->)	ADCO01000275	3195	393	fig|693988.3.peg.3195	HMPREF0178_03066	TRAP-type C4-dicarboxylate transport system, periplasmic component	0.994	0.865	bi (<->)	CAOJNV010000022	1872	392	fig|35833.483.peg.1872	TRAP-type C4-dicarboxylate transport system, periplasmic component	0.988	0.865
WCP94_000496	PGF_00947807	TRAP-type C4-dicarboxylate transport system, periplasmic component	335697	336716	-	bi (<->)	NZ_GL622724	1093	339	fig|563192.3.peg.1093	HMPREF0179_00064	TRAP-type C4-dicarboxylate transport system, periplasmic component	0.997	0.997	bi (<->)	JNJP01000002	409	339	fig|1408428.3.peg.409		TRAP-type C4-dicarboxylate transport system, periplasmic component	0.997	0.997	bi (<->)	ADCO01000275	3194	339	fig|693988.3.peg.3194	HMPREF0178_03065	TRAP-type C4-dicarboxylate transport system, periplasmic component	1	0.997	bi (<->)	CAOJNV010000022	1871	339	fig|35833.483.peg.1871	TRAP-type C4-dicarboxylate transport system, periplasmic component	0.997	0.997
WCP94_000497		hypothetical protein	336927	337064	-																												bi (<->)	CAOJNV010000022	1870	45	fig|35833.483.peg.1870	hypothetical protein	0.978	0.978
WCP94_000498		Transcriptional regulator, LacI family	337323	338390	+	bi (<->)	NZ_GL622724	1094	355	fig|563192.3.peg.1094	HMPREF0179_00065	Transcriptional regulator, LacI family	1	0.997	bi (<->)	JNJP01000002	408	345	fig|1408428.3.peg.408		Transcriptional regulator, LacI family	1	0.997	bi (<->)	ADCO01000275	3193	355	fig|693988.3.peg.3193	HMPREF0178_03064	Transcriptional regulator, LacI family	1	0.997	bi (<->)	CAOJNV010000022	1868	355	fig|35833.483.peg.1868	Transcriptional regulator, LacI family	1	0.997
WCP94_000499		Pyrophosphate--fructose 6-phosphate 1-phosphotransferase, alpha subunit (EC 2.7.1.90)	338406	339746	+	bi (<->)	NZ_GL622724	1095	446	fig|563192.3.peg.1095	HMPREF0179_00066	Pyrophosphate--fructose 6-phosphate 1-phosphotransferase, alpha subunit (EC 2.7.1.90)	1	0.998	bi (<->)	JNJP01000002	407	446	fig|1408428.3.peg.407		Pyrophosphate--fructose 6-phosphate 1-phosphotransferase, alpha subunit (EC 2.7.1.90)	1	0.998	bi (<->)	ADCO01000275	3192	446	fig|693988.3.peg.3192	HMPREF0178_03063	Pyrophosphate--fructose 6-phosphate 1-phosphotransferase, alpha subunit (EC 2.7.1.90)	1	0.998	bi (<->)	CAOJNV010000022	1867	446	fig|35833.483.peg.1867	Pyrophosphate--fructose 6-phosphate 1-phosphotransferase, alpha subunit (EC 2.7.1.90)	1	0.998
WCP94_000500	PGF_03267589	Transketolase, N-terminal section (EC 2.2.1.1)	339765	340583	+	bi (<->)	NZ_GL622724	1096	272	fig|563192.3.peg.1096	HMPREF0179_00067	Transketolase, N-terminal section (EC 2.2.1.1)	0.996	0.996	bi (<->)	JNJP01000002	406	272	fig|1408428.3.peg.406		Transketolase, N-terminal section (EC 2.2.1.1)	1	0.996	bi (<->)	ADCO01000275	3191	272	fig|693988.3.peg.3191	HMPREF0178_03062	Transketolase, N-terminal section (EC 2.2.1.1)	0.996	0.996	bi (<->)	CAOJNV010000022	1866	272	fig|35833.483.peg.1866	Transketolase, N-terminal section (EC 2.2.1.1)	1	0.996
WCP94_000501	PGF_00060399	Transketolase, C-terminal section (EC 2.2.1.1)	340602	341540	+	bi (<->)	NZ_GL622724	1097	312	fig|563192.3.peg.1097	HMPREF0179_00068	Transketolase, C-terminal section (EC 2.2.1.1)	0.997	0.997	bi (<->)	JNJP01000002	405	312	fig|1408428.3.peg.405		Transketolase, C-terminal section (EC 2.2.1.1)	0.994	0.997	bi (<->)	ADCO01000275	3190	312	fig|693988.3.peg.3190	HMPREF0178_03061	Transketolase, C-terminal section (EC 2.2.1.1)	0.997	0.997	bi (<->)	CAOJNV010000022	1865	312	fig|35833.483.peg.1865	Transketolase, C-terminal section (EC 2.2.1.1)	0.997	0.997
WCP94_000502		6-phosphogluconate dehydrogenase, NAD-binding	341656	342543	+	bi (<->)	NZ_GL622724	1098	295	fig|563192.3.peg.1098	HMPREF0179_00069	6-phosphogluconate dehydrogenase, NAD-binding	0.98	0.997	bi (<->)	JNJP01000002	404	295	fig|1408428.3.peg.404		6-phosphogluconate dehydrogenase, NAD-binding	0.983	0.997	bi (<->)	ADCO01000275	3189	284	fig|693988.3.peg.3189	HMPREF0178_03060	6-phosphogluconate dehydrogenase, NAD-binding	0.993	0.996	bi (<->)	CAOJNV010000022	1864	295	fig|35833.483.peg.1864	6-phosphogluconate dehydrogenase, NAD-binding	0.997	0.997
WCP94_000503		UDP-glucose 4-epimerase	342774	343694	+	bi (<->)	NZ_GL622724	1099	306	fig|563192.3.peg.1099	HMPREF0179_00070	UDP-glucose 4-epimerase	0.993	0.997	bi (<->)	JNJP01000002	403	306	fig|1408428.3.peg.403		UDP-glucose 4-epimerase	0.993	0.997	bi (<->)	ADCO01000275	3187	306	fig|693988.3.peg.3187	HMPREF0178_03059	UDP-glucose 4-epimerase	0.997	0.997	bi (<->)	CAOJNV010000022	1863	306	fig|35833.483.peg.1863	UDP-glucose 4-epimerase	0.997	0.997
WCP94_000504		hypothetical protein	343703	343822	+	bi (<->)	NZ_GL622724	1100	39	fig|563192.3.peg.1100		hypothetical protein	0.846	0.974	bi (<->)	JNJP01000002	402	39	fig|1408428.3.peg.402		hypothetical protein	0.923	0.974	bi (<->)	ADCO01000275	3186	39	fig|693988.3.peg.3186		hypothetical protein	1	0.974	bi (<->)	CAOJNV010000022	1862	39	fig|35833.483.peg.1862	hypothetical protein	1	0.974
WCP94_000505		hypothetical protein	343797	344606	+	bi (<->)	NZ_GL622724	1101	269	fig|563192.3.peg.1101	HMPREF0179_00071	2-epi-5-epi-valiolone-7-phosphate 2-epimerase AcbO	0.974	0.996	bi (<->)	JNJP01000002	401	269	fig|1408428.3.peg.401		hypothetical protein	0.97	0.996	bi (<->)	ADCO01000275	3185	269	fig|693988.3.peg.3185	HMPREF0178_03058	hypothetical protein	0.996	0.996	bi (<->)	CAOJNV010000022	1861	269	fig|35833.483.peg.1861	hypothetical protein	1	0.996
WCP94_000506		hypothetical protein	344726	344845	+																												bi (<->)	CAOJNV010000022	1860	39	fig|35833.483.peg.1860	hypothetical protein	1	0.974
WCP94_000507	PGF_10143857	Fructose-bisphosphate aldolase class II (EC 4.1.2.13)	344851	345774	+	bi (<->)	NZ_GL622724	1102	307	fig|563192.3.peg.1102	HMPREF0179_00072	Fructose-bisphosphate aldolase class II (EC 4.1.2.13)	0.993	0.997	bi (<->)	JNJP01000002	400	307	fig|1408428.3.peg.400		Fructose-bisphosphate aldolase class II (EC 4.1.2.13)	0.993	0.997	bi (<->)	ADCO01000275	3184	307	fig|693988.3.peg.3184	HMPREF0178_03057	Fructose-bisphosphate aldolase class II (EC 4.1.2.13)	0.997	0.997	bi (<->)	CAOJNV010000022	1859	307	fig|35833.483.peg.1859	Fructose-bisphosphate aldolase class II (EC 4.1.2.13)	0.99	0.997
WCP94_000508		hypothetical protein	345822	345986	+																			bi (<->)	ADCO01000275	3183	40	fig|693988.3.peg.3183		hypothetical protein	0.975	0.975	bi (<->)	CAOJNV010000022	1858	54	fig|35833.483.peg.1858	hypothetical protein	0.981	0.981
WCP94_000509		hypothetical protein	345999	346145	+																												bi (<->)	CAOJNV010000022	1857	48	fig|35833.483.peg.1857	hypothetical protein	1	0.979
WCP94_000510	PGF_08462977	Pirin	346228	347070	+	bi (<->)	NZ_GL622724	1103	280	fig|563192.3.peg.1103	HMPREF0179_00073	Pirin	0.986	0.996	bi (<->)	JNJP01000002	399	280	fig|1408428.3.peg.399		Pirin	0.989	0.996	bi (<->)	ADCO01000275	3182	280	fig|693988.3.peg.3182	HMPREF0178_03056	Pirin	1	0.996	bi (<->)	CAOJNV010000022	1856	280	fig|35833.483.peg.1856	Pirin	1	0.996
WCP94_000511		hypothetical protein	347148	347366	-	bi (<->)	NZ_GL622724	1104	114	fig|563192.3.peg.1104		hypothetical protein	0.939	0.421	bi (<->)	JNJP01000002	398	130	fig|1408428.3.peg.398		hypothetical protein	0.939	0.369	bi (<->)	ADCO01000275	3181	52	fig|693988.3.peg.3181		hypothetical protein	0.765	0.962	uni (->)	CAOJNV010000022	1855	84	fig|35833.483.peg.1855	hypothetical protein	0.547	0.595
WCP94_000512	PGF_08225224	hypothetical protein	347347	348759	+	bi (<->)	NZ_GL622724	1105	439	fig|563192.3.peg.1105	HMPREF0179_00074	hypothetical protein	0.979	0.998	bi (<->)	JNJP01000002	397	439	fig|1408428.3.peg.397		hypothetical protein	0.979	0.998	bi (<->)	ADCO01000275	3180	470	fig|693988.3.peg.3180	HMPREF0178_03055	hypothetical protein	0.985	0.998	bi (<->)	CAOJNV010000022	1854	470	fig|35833.483.peg.1854	hypothetical protein	0.989	0.998
WCP94_000513	PGF_05237064	RND efflux system, inner membrane transporter	349227	352424	-	bi (<->)	NZ_GL622724	1106	1065	fig|563192.3.peg.1106	HMPREF0179_00075	RND efflux system, inner membrane transporter	0.99	0.999	bi (<->)	JNJP01000002	396	1065	fig|1408428.3.peg.396		RND efflux system, inner membrane transporter	0.99	0.999	uni (->)	ADCO01000201	2298	1054	fig|693988.3.peg.2298	HMPREF0178_02231	RND efflux system, inner membrane transporter	0.386	0.981	bi (<->)	CAOJNV010000022	1852	1065	fig|35833.483.peg.1852	RND efflux system, inner membrane transporter	0.992	0.998
WCP94_000514		RND efflux pump, membrane fusion protein, CzcB subfamily	352476	353630	-	bi (<->)	NZ_GL622724	1107	384	fig|563192.3.peg.1107	HMPREF0179_00076	RND efflux pump, membrane fusion protein, CzcB subfamily	0.974	0.997	bi (<->)	JNJP01000002	395	384	fig|1408428.3.peg.395		RND efflux pump, membrane fusion protein, CzcB subfamily	0.974	0.997	bi (<->)	ADCO01000274	3177	384	fig|693988.3.peg.3177	HMPREF0178_03052	RND efflux pump, membrane fusion protein, CzcB subfamily	0.99	0.997	bi (<->)	CAOJNV010000022	1851	384	fig|35833.483.peg.1851	RND efflux pump, membrane fusion protein, CzcB subfamily	0.974	0.997
WCP94_000515	PGF_06982509	Efflux transport system, outer membrane factor (OMF) lipoprotein	353632	355230	-	bi (<->)	NZ_GL622724	1108	532	fig|563192.3.peg.1108	HMPREF0179_00077	Efflux transport system, outer membrane factor (OMF) lipoprotein	0.974	0.998	bi (<->)	JNJP01000002	394	529	fig|1408428.3.peg.394		Efflux transport system, outer membrane factor (OMF) lipoprotein	0.975	0.998	bi (<->)	ADCO01000274	3176	532	fig|693988.3.peg.3176	HMPREF0178_03051	Efflux transport system, outer membrane factor (OMF) lipoprotein	0.991	0.998	bi (<->)	CAOJNV010000022	1850	532	fig|35833.483.peg.1850	Efflux transport system, outer membrane factor (OMF) lipoprotein	0.991	0.998
WCP94_000516		hypothetical protein	355489	355647	-																			bi (<->)	ADCO01000274	3175	52	fig|693988.3.peg.3175		hypothetical protein	1	0.981	bi (<->)	CAOJNV010000022	1849	52	fig|35833.483.peg.1849	hypothetical protein	1	0.981
WCP94_000517		hypothetical protein	355700	356596	-	bi (<->)	NZ_GL622724	1109	298	fig|563192.3.peg.1109	HMPREF0179_00078	hypothetical protein	0.997	0.997	bi (<->)	JNJP01000002	393	298	fig|1408428.3.peg.393		hypothetical protein	0.997	0.997	bi (<->)	ADCO01000274	3174	298	fig|693988.3.peg.3174	HMPREF0178_03050	hypothetical protein	0.99	0.997	bi (<->)	CAOJNV010000022	1848	298	fig|35833.483.peg.1848	hypothetical protein	1	0.997
WCP94_000518		hypothetical protein	356878	358551	+	uni (->)	NZ_GL622728	3504	484	fig|563192.3.peg.3504	HMPREF0179_03126	hypothetical protein	0.413	0.446	uni (->)	JNJP01000020	1944	484	fig|1408428.3.peg.1944		hypothetical protein	0.408	0.446	bi (<->)	ADCO01000274	3173	557	fig|693988.3.peg.3173	HMPREF0178_03049	hypothetical protein	0.962	0.996	bi (<->)	CAOJNV010000022	1847	557	fig|35833.483.peg.1847	hypothetical protein	0.995	0.998
WCP94_000519		GGDEF domain protein	358668	360380	-	bi (<->)	NZ_GL622724	1110	570	fig|563192.3.peg.1110	HMPREF0179_00079	GGDEF domain protein	0.977	0.998	bi (<->)	JNJP01000002	392	570	fig|1408428.3.peg.392		GGDEF domain protein	0.977	0.998	bi (<->)	ADCO01000274	3172	570	fig|693988.3.peg.3172	HMPREF0178_03048	GGDEF domain protein	0.995	0.998	bi (<->)	CAOJNV010000022	1846	570	fig|35833.483.peg.1846	GGDEF domain protein	0.998	0.998
WCP94_000520		hypothetical protein	360422	363577	-	uni (->)	NZ_GL622725	1475	750	fig|563192.3.peg.1475	HMPREF0179_01404	Sensory box/GGDEF family protein	0.299	0.579	bi (<->)	JNJP01000002	391	1237	fig|1408428.3.peg.391		diguanylate cyclase/phosphodiesterase (GGDEF & EAL domains) with PAS/PAC sensor(s)	0.982	0.83	bi (<->)	ADCO01000282	3242	533	fig|693988.3.peg.3242	HMPREF0178_03120	hypothetical protein	0.351	0.79	bi (<->)	CAOJNV010000022	1844	1065	fig|35833.483.peg.1844	hypothetical protein	0.998	0.943
WCP94_000521		hypothetical protein	363990	364385	+	bi (<->)	NZ_GL622724	8	71	fig|563192.3.peg.8	HMPREF0179_00081	hypothetical protein	0.862	0.901	bi (<->)	JNJP01000002	390	137	fig|1408428.3.peg.390		hypothetical protein	0.901	0.949	bi (<->)	ADCO01000273	3171	92	fig|693988.3.peg.3171	HMPREF0178_03046	hypothetical protein	1	0.989	bi (<->)	CAOJNV010000022	1843	131	fig|35833.483.peg.1843	hypothetical protein	1	0.992
WCP94_000522		hypothetical protein	364538	364684	-																												bi (<->)	CAOJNV010000022	1842	48	fig|35833.483.peg.1842	hypothetical protein	1	0.979
WCP94_000523		Two-component system sensor histidine kinase	365040	366443	-	bi (<->)	NZ_GL622724	12	467	fig|563192.3.peg.12	HMPREF0179_00083	Two-component system sensor histidine kinase	0.974	0.998	bi (<->)	JNJP01000002	386	467	fig|1408428.3.peg.386		Two-component system sensor histidine kinase	0.976	0.998	bi (<->)	ADCO01000273	3170	467	fig|693988.3.peg.3170	HMPREF0178_03044	Two-component system sensor histidine kinase	0.996	0.998	bi (<->)	CAOJNV010000022	1841	467	fig|35833.483.peg.1841	Two-component system sensor histidine kinase	0.998	0.998
WCP94_000524	PGF_07420062	Two-component transcriptional response regulator, OmpR family	366440	367150	-	bi (<->)	NZ_GL622724	13	236	fig|563192.3.peg.13	HMPREF0179_00084	Two-component transcriptional response regulator, OmpR family	0.983	0.996	bi (<->)	JNJP01000002	385	236	fig|1408428.3.peg.385		Two-component transcriptional response regulator, OmpR family	0.983	0.996	bi (<->)	ADCO01000273	3169	236	fig|693988.3.peg.3169	HMPREF0178_03043	Two-component transcriptional response regulator, OmpR family	1	0.996	bi (<->)	CAOJNV010000022	1840	236	fig|35833.483.peg.1840	Two-component transcriptional response regulator, OmpR family	1	0.996
WCP94_000525		hypothetical protein	367135	367338	+	bi (<->)	NZ_GL622724	14	67	fig|563192.3.peg.14		hypothetical protein	0.955	0.985										bi (<->)	ADCO01000273	3168	67	fig|693988.3.peg.3168		hypothetical protein	0.985	0.985
WCP94_000526		hypothetical protein	367407	367682	-	bi (<->)	NZ_GL622724	15	91	fig|563192.3.peg.15	HMPREF0179_00085	hypothetical protein	0.989	0.989	bi (<->)	JNJP01000002	384	91	fig|1408428.3.peg.384		hypothetical protein	0.989	0.989	bi (<->)	ADCO01000273	3167	91	fig|693988.3.peg.3167	HMPREF0178_03042	hypothetical protein	1	0.989	bi (<->)	CAOJNV010000022	1839	91	fig|35833.483.peg.1839	hypothetical protein	1	0.989
WCP94_000527		hypothetical protein	367725	367904	-																												bi (<->)	CAOJNV010000022	1838	59	fig|35833.483.peg.1838	hypothetical protein	1	0.983
WCP94_000528	PGF_03960484	Uncharacterized di-4Fe-4S ferredoxin domain-containing protein, DVU0498 type	367942	369201	-	bi (<->)	NZ_GL622724	16	419	fig|563192.3.peg.16	HMPREF0179_00086	Uncharacterized di-4Fe-4S ferredoxin domain-containing protein, DVU0498 type	0.995	0.998	bi (<->)	JNJP01000002	383	419	fig|1408428.3.peg.383		Uncharacterized di-4Fe-4S ferredoxin domain-containing protein, DVU0498 type	0.995	0.998	bi (<->)	ADCO01000273	3166	419	fig|693988.3.peg.3166	HMPREF0178_03041	Uncharacterized di-4Fe-4S ferredoxin domain-containing protein, DVU0498 type	1	0.998	bi (<->)	CAOJNV010000022	1837	419	fig|35833.483.peg.1837	Uncharacterized di-4Fe-4S ferredoxin domain-containing protein, DVU0498 type	0.995	0.998
WCP94_000529		hypothetical protein	369379	369573	-
WCP94_000530		hypothetical protein	369584	369871	+	bi (<->)	NZ_GL622724	17	95	fig|563192.3.peg.17	HMPREF0179_00087	hypothetical protein	1	0.989	bi (<->)	JNJP01000002	382	95	fig|1408428.3.peg.382		hypothetical protein	1	0.989	bi (<->)	ADCO01000273	3164	112	fig|693988.3.peg.3164	HMPREF0178_03040	hypothetical protein	0.989	0.839	bi (<->)	CAOJNV010000022	1835	95	fig|35833.483.peg.1835	hypothetical protein	1	0.989
WCP94_000531	PGF_00401765	no significant homology.	370027	370284	+	bi (<->)	NZ_GL622724	18	85	fig|563192.3.peg.18	HMPREF0179_00088	no significant homology.	0.988	0.988	bi (<->)	JNJP01000002	381	85	fig|1408428.3.peg.381		no significant homology.	0.988	0.988	bi (<->)	ADCO01000273	3163	85	fig|693988.3.peg.3163	HMPREF0178_03039	no significant homology.	1	0.988	bi (<->)	CAOJNV010000022	1834	85	fig|35833.483.peg.1834	no significant homology.	1	0.988
WCP94_000532	PGF_00055788	TRAP transporter solute receptor, TAXI family precursor	370736	371704	-	bi (<->)	NZ_GL622724	19	322	fig|563192.3.peg.19	HMPREF0179_00089	TRAP transporter solute receptor, TAXI family precursor	0.988	0.997	bi (<->)	JNJP01000002	379	350	fig|1408428.3.peg.379		TRAP transporter solute receptor, TAXI family precursor	0.991	0.917	bi (<->)	ADCO01000273	3162	322	fig|693988.3.peg.3162	HMPREF0178_03038	TRAP transporter solute receptor, TAXI family precursor	0.994	0.997	bi (<->)	CAOJNV010000006	841	322	fig|35833.483.peg.841	TRAP transporter solute receptor, TAXI family precursor	0.997	0.997
WCP94_000533	PGF_07026263	TRAP-type uncharacterized transport system, fused permease component	371998	374124	-	bi (<->)	NZ_GL622724	20	708	fig|563192.3.peg.20	HMPREF0179_00090	TRAP-type uncharacterized transport system, fused permease component	0.983	0.997	bi (<->)	JNJP01000002	378	708	fig|1408428.3.peg.378		TRAP-type uncharacterized transport system, fused permease component	0.983	0.997	bi (<->)	ADCO01000272	3161	708	fig|693988.3.peg.3161	HMPREF0178_03036	TRAP-type uncharacterized transport system, fused permease component	0.999	0.999	bi (<->)	CAOJNV010000006	840	708	fig|35833.483.peg.840	TRAP-type uncharacterized transport system, fused permease component	0.997	0.999
WCP94_000534		hypothetical protein	374391	374549	-	bi (<->)	NZ_GL622724	22	59	fig|563192.3.peg.22		hypothetical protein	0.923	0.864	bi (<->)	JNJP01000002	376	59	fig|1408428.3.peg.376		hypothetical protein	0.923	0.864	bi (<->)	ADCO01000272	3160	52	fig|693988.3.peg.3160	HMPREF0178_03035	hypothetical protein	0.981	0.981	bi (<->)	CAOJNV010000006	839	52	fig|35833.483.peg.839	hypothetical protein	0.981	0.981
WCP94_000535		hypothetical protein	374631	374861	-																			bi (<->)	ADCO01000272	3159	76	fig|693988.3.peg.3159	HMPREF0178_03034	hypothetical protein	0.987	0.987
WCP94_000536	PGF_00046007	Pyruvate-flavodoxin oxidoreductase	374963	378484	-	bi (<->)	NZ_GL622724	25	1165	fig|563192.3.peg.25	HMPREF0179_00091	Pyruvate-flavodoxin oxidoreductase	0.98	0.999	bi (<->)	JNJP01000002	372	1165	fig|1408428.3.peg.372		Pyruvate-flavodoxin oxidoreductase	0.974	0.999	bi (<->)	ADCO01000272	3158	1190	fig|693988.3.peg.3158	HMPREF0178_03033	Pyruvate-flavodoxin oxidoreductase	0.997	0.985	bi (<->)	CAOJNV010000006	837	1173	fig|35833.483.peg.837	Pyruvate-flavodoxin oxidoreductase	0.997	0.999
WCP94_000537		hypothetical protein	378569	380521	-	bi (<->)	NZ_GL622724	27	650	fig|563192.3.peg.27	HMPREF0179_00092	hypothetical protein	0.989	0.998	bi (<->)	JNJP01000002	370	537	fig|1408428.3.peg.370		hypothetical protein	0.981	0.998	bi (<->)	ADCO01000272	3157	537	fig|693988.3.peg.3157	HMPREF0178_03032	hypothetical protein	0.994	0.998	bi (<->)	CAOJNV010000006	836	650	fig|35833.483.peg.836	hypothetical protein	0.997	0.998
WCP94_000538		TRAP-type C4-dicarboxylate transport system, periplasmic component	380670	381680	-	bi (<->)	NZ_GL622724	28	336	fig|563192.3.peg.28	HMPREF0179_00093	TRAP-type C4-dicarboxylate transport system, periplasmic component	0.991	0.997	bi (<->)	JNJP01000002	368	336	fig|1408428.3.peg.368		TRAP-type C4-dicarboxylate transport system, periplasmic component	0.994	0.997	bi (<->)	ADCO01000272	3155	336	fig|693988.3.peg.3155	HMPREF0178_03031	TRAP-type C4-dicarboxylate transport system, periplasmic component	0.997	0.997	bi (<->)	CAOJNV010000006	835	336	fig|35833.483.peg.835	TRAP-type C4-dicarboxylate transport system, periplasmic component	0.997	0.997
WCP94_000539	PGF_02801842	TRAP-type C4-dicarboxylate transport system, large permease component	381729	383000	-	bi (<->)	NZ_GL622724	29	423	fig|563192.3.peg.29	HMPREF0179_00094	TRAP-type C4-dicarboxylate transport system, large permease component	0.988	0.998	bi (<->)	JNJP01000002	367	423	fig|1408428.3.peg.367		TRAP-type C4-dicarboxylate transport system, large permease component	0.991	0.998	bi (<->)	ADCO01000272	3154	423	fig|693988.3.peg.3154	HMPREF0178_03030	TRAP-type C4-dicarboxylate transport system, large permease component	1	0.998	bi (<->)	CAOJNV010000006	834	423	fig|35833.483.peg.834	TRAP-type C4-dicarboxylate transport system, large permease component	1	0.998
WCP94_000540		TRAP-type C4-dicarboxylate transport system, small permease component	383025	383507	-	bi (<->)	NZ_GL622724	30	160	fig|563192.3.peg.30	HMPREF0179_00095	TRAP-type C4-dicarboxylate transport system, small permease component	0.994	0.994	bi (<->)	JNJP01000002	366	160	fig|1408428.3.peg.366		TRAP-type C4-dicarboxylate transport system, small permease component	0.994	0.994	bi (<->)	ADCO01000272	3153	160	fig|693988.3.peg.3153	HMPREF0178_03029	TRAP-type C4-dicarboxylate transport system, small permease component	0.994	0.994	bi (<->)	CAOJNV010000006	833	160	fig|35833.483.peg.833	TRAP-type C4-dicarboxylate transport system, small permease component	0.981	0.994
WCP94_000541	PGF_09583846	Metal-dependent hydrolase	383598	384266	-	bi (<->)	NZ_GL622724	31	222	fig|563192.3.peg.31	HMPREF0179_00096	Metal-dependent hydrolase	0.964	0.995	bi (<->)	JNJP01000002	365	222	fig|1408428.3.peg.365		Metal-dependent hydrolase	0.959	0.995	bi (<->)	ADCO01000272	3152	245	fig|693988.3.peg.3152	HMPREF0178_03028	Metal-dependent hydrolase	0.995	0.902	bi (<->)	CAOJNV010000006	832	222	fig|35833.483.peg.832	Metal-dependent hydrolase	1	0.995
WCP94_000542		Aldose 1-epimerase (EC 5.1.3.3)	384362	385402	-	bi (<->)	NZ_GL622724	32	535	fig|563192.3.peg.32	HMPREF0179_00097	Aldose 1-epimerase (EC 5.1.3.3)	0.962	0.645	bi (<->)	JNJP01000002	364	539	fig|1408428.3.peg.364		Aldose 1-epimerase (EC 5.1.3.3)	0.962	0.64	bi (<->)	ADCO01000272	3151	346	fig|693988.3.peg.3151	HMPREF0178_03027	Aldose 1-epimerase (EC 5.1.3.3)	1	0.997	bi (<->)	CAOJNV010000006	831	482	fig|35833.483.peg.831	Aldose 1-epimerase (EC 5.1.3.3)	0.991	0.716
WCP94_000543		Altronate dehydratase (EC 4.2.1.7)	386386	386646	+	bi (<->)	NZ_GL622724	34	86	fig|563192.3.peg.34	HMPREF0179_00098	Altronate dehydratase (EC 4.2.1.7)	0.965	0.988	bi (<->)	JNJP01000002	362	86	fig|1408428.3.peg.362		Altronate dehydratase (EC 4.2.1.7)	0.953	0.988	bi (<->)	ADCO01000272	3150	86	fig|693988.3.peg.3150	HMPREF0178_03025	Altronate dehydratase (EC 4.2.1.7)	1	0.988	bi (<->)	CAOJNV010000006	829	91	fig|35833.483.peg.829	Altronate dehydratase (EC 4.2.1.7)	1	0.934
WCP94_000544		Altronate dehydratase (EC 4.2.1.7)	386658	387815	+	bi (<->)	NZ_GL622724	35	385	fig|563192.3.peg.35	HMPREF0179_00099	Altronate dehydratase (EC 4.2.1.7)	0.995	0.997	bi (<->)	JNJP01000002	361	385	fig|1408428.3.peg.361		Altronate dehydratase (EC 4.2.1.7)	0.995	0.997	bi (<->)	ADCO01000272	3149	385	fig|693988.3.peg.3149	HMPREF0178_03024	Altronate dehydratase (EC 4.2.1.7)	0.997	0.997	bi (<->)	CAOJNV010000006	828	385	fig|35833.483.peg.828	Altronate dehydratase (EC 4.2.1.7)	0.997	0.997
WCP94_000545		3-hydroxyisobutyrate dehydrogenase family protein	387829	388698	+	bi (<->)	NZ_GL622724	36	299	fig|563192.3.peg.36	HMPREF0179_00100	3-hydroxyisobutyrate dehydrogenase family protein	0.945	0.963	bi (<->)	JNJP01000002	360	299	fig|1408428.3.peg.360		3-hydroxyisobutyrate dehydrogenase family protein	0.952	0.963	bi (<->)	ADCO01000272	3148	289	fig|693988.3.peg.3148	HMPREF0178_03023	3-hydroxyisobutyrate dehydrogenase family protein	0.969	0.997	bi (<->)	CAOJNV010000006	827	289	fig|35833.483.peg.827	3-hydroxyisobutyrate dehydrogenase family protein	0.979	0.997
WCP94_000546		3-hydroxyisobutyrate dehydrogenase family protein	388743	389597	+	bi (<->)	NZ_GL622724	37	284	fig|563192.3.peg.37	HMPREF0179_00101	3-hydroxyisobutyrate dehydrogenase family protein	0.982	0.996	bi (<->)	JNJP01000002	359	284	fig|1408428.3.peg.359		3-hydroxyisobutyrate dehydrogenase family protein	0.982	0.996	bi (<->)	ADCO01000272	3147	284	fig|693988.3.peg.3147	HMPREF0178_03022	3-hydroxyisobutyrate dehydrogenase family protein	0.993	0.996	bi (<->)	CAOJNV010000006	826	284	fig|35833.483.peg.826	3-hydroxyisobutyrate dehydrogenase family protein	0.993	0.996
WCP94_000547		Putative oxidoreductase	389706	390461	+	bi (<->)	NZ_GL622724	38	251	fig|563192.3.peg.38	HMPREF0179_00102	Putative oxidoreductase	0.988	0.996	bi (<->)	JNJP01000002	358	251	fig|1408428.3.peg.358		Putative oxidoreductase	0.988	0.996	bi (<->)	ADCO01000272	3146	251	fig|693988.3.peg.3146	HMPREF0178_03021	Putative oxidoreductase	1	0.996	bi (<->)	CAOJNV010000006	825	188	fig|35833.483.peg.825	Putative oxidoreductase	0.995	0.995
WCP94_000548	PGF_00424287	4-hydroxybutanoyl-CoA dehydratase (EC 4.2.1.120) / Vinylacetyl-CoA Delta-isomerase (EC 5.3.3.3)	390557	392017	+	bi (<->)	NZ_GL622724	39	486	fig|563192.3.peg.39	HMPREF0179_00103	4-hydroxybutanoyl-CoA dehydratase (EC 4.2.1.120) / Vinylacetyl-CoA Delta-isomerase (EC 5.3.3.3)	0.981	0.998	bi (<->)	JNJP01000002	357	486	fig|1408428.3.peg.357		4-hydroxybutanoyl-CoA dehydratase (EC 4.2.1.120) / Vinylacetyl-CoA Delta-isomerase (EC 5.3.3.3)	0.979	0.998	bi (<->)	ADCO01000272	3145	486	fig|693988.3.peg.3145	HMPREF0178_03020	4-hydroxybutanoyl-CoA dehydratase (EC 4.2.1.120) / Vinylacetyl-CoA Delta-isomerase (EC 5.3.3.3)	0.986	0.998	bi (<->)	CAOJNV010000006	824	486	fig|35833.483.peg.824	4-hydroxybutanoyl-CoA dehydratase (EC 4.2.1.120) / Vinylacetyl-CoA Delta-isomerase (EC 5.3.3.3)	0.986	0.998
WCP94_000549	PGF_12694858	3-hydroxybutyryl-CoA dehydratase (EC 4.2.1.55)	392085	392846	+	bi (<->)	NZ_GL622724	40	253	fig|563192.3.peg.40	HMPREF0179_00104	3-hydroxybutyryl-CoA dehydratase (EC 4.2.1.55)	0.964	0.996	bi (<->)	JNJP01000002	356	253	fig|1408428.3.peg.356		3-hydroxybutyryl-CoA dehydratase (EC 4.2.1.55)	0.964	0.996	bi (<->)	ADCO01000272	3144	253	fig|693988.3.peg.3144	HMPREF0178_03019	3-hydroxybutyryl-CoA dehydratase (EC 4.2.1.55)	0.996	0.996	bi (<->)	CAOJNV010000006	823	253	fig|35833.483.peg.823	3-hydroxybutyryl-CoA dehydratase (EC 4.2.1.55)	0.992	0.996
WCP94_000550		Butyryl-CoA dehydrogenase (EC 1.3.8.1)	392884	393999	+	bi (<->)	NZ_GL622724	41	371	fig|563192.3.peg.41	HMPREF0179_00105	Butyryl-CoA dehydrogenase (EC 1.3.8.1)	0.935	0.997	bi (<->)	JNJP01000002	355	371	fig|1408428.3.peg.355		Butyryl-CoA dehydrogenase (EC 1.3.8.1)	0.935	0.997	bi (<->)	ADCO01000272	3143	371	fig|693988.3.peg.3143	HMPREF0178_03018	Butyryl-CoA dehydrogenase (EC 1.3.8.1)	0.984	0.997	bi (<->)	CAOJNV010000006	822	371	fig|35833.483.peg.822	Butyryl-CoA dehydrogenase (EC 1.3.8.1)	0.987	0.997
WCP94_000551	PGF_01456294	3-hydroxybutyryl-CoA dehydrogenase (EC 1.1.1.157)	394049	394891	+	bi (<->)	NZ_GL622724	42	297	fig|563192.3.peg.42	HMPREF0179_00106	3-hydroxybutyryl-CoA dehydrogenase (EC 1.1.1.157)	0.929	0.939	bi (<->)	JNJP01000002	354	298	fig|1408428.3.peg.354		3-hydroxybutyryl-CoA dehydrogenase (EC 1.1.1.157)	0.929	0.936	bi (<->)	ADCO01000272	3142	280	fig|693988.3.peg.3142	HMPREF0178_03017	3-hydroxybutyryl-CoA dehydrogenase (EC 1.1.1.157)	0.982	0.996	bi (<->)	CAOJNV010000006	821	280	fig|35833.483.peg.821	3-hydroxybutyryl-CoA dehydrogenase (EC 1.1.1.157)	0.975	0.996
WCP94_000552	PGF_10164212	Acetyl-CoA acetyltransferase (EC 2.3.1.9)	394980	396158	+	bi (<->)	NZ_GL622724	43	392	fig|563192.3.peg.43	HMPREF0179_00107	Acetyl-CoA acetyltransferase (EC 2.3.1.9)	0.972	0.997	bi (<->)	JNJP01000002	353	392	fig|1408428.3.peg.353		Acetyl-CoA acetyltransferase (EC 2.3.1.9)	0.974	0.997	bi (<->)	ADCO01000272	3141	392	fig|693988.3.peg.3141	HMPREF0178_03016	Acetyl-CoA acetyltransferase (EC 2.3.1.9)	0.99	0.997	bi (<->)	CAOJNV010000006	820	392	fig|35833.483.peg.820	Acetyl-CoA acetyltransferase (EC 2.3.1.9)	0.995	0.997
WCP94_000553		hypothetical protein	396161	396460	+	bi (<->)	NZ_GL622724	44	63	fig|563192.3.peg.44	HMPREF0179_00108	hypothetical protein	0.937	0.984	bi (<->)	JNJP01000002	352	99	fig|1408428.3.peg.352		hypothetical protein	0.949	0.99	bi (<->)	ADCO01000272	3140	99	fig|693988.3.peg.3140	HMPREF0178_03015	hypothetical protein	0.98	0.99	bi (<->)	CAOJNV010000006	819	81	fig|35833.483.peg.819	hypothetical protein	0.975	0.988
WCP94_000554		Diguanylate cyclase/phosphodiesterase domain 1 (GGDEF)	396669	398072	-	bi (<->)	NZ_GL622724	46	467	fig|563192.3.peg.46	HMPREF0179_00110	Diguanylate cyclase/phosphodiesterase domain 1 (GGDEF)	0.985	0.998	bi (<->)	JNJP01000002	349	467	fig|1408428.3.peg.349		Diguanylate cyclase/phosphodiesterase domain 1 (GGDEF)	0.987	0.998	bi (<->)	ADCO01000272	3139	467	fig|693988.3.peg.3139	HMPREF0178_03014	Diguanylate cyclase/phosphodiesterase domain 1 (GGDEF)	0.998	0.998	bi (<->)	CAOJNV010000006	818	467	fig|35833.483.peg.818	Diguanylate cyclase/phosphodiesterase domain 1 (GGDEF)	1	0.998
WCP94_000555	PGF_08632970	diguanylate cyclase/phosphodiesterase (GGDEF & EAL domains) with PAS/PAC sensor(s)	398274	405359	-	bi (<->)	NZ_GL622724	47	2361	fig|563192.3.peg.47	HMPREF0179_00111	diguanylate cyclase/phosphodiesterase (GGDEF & EAL domains) with PAS/PAC sensor(s)	0.964	1	bi (<->)	JNJP01000002	348	2361	fig|1408428.3.peg.348		diguanylate cyclase/phosphodiesterase (GGDEF & EAL domains) with PAS/PAC sensor(s)	0.965	1	bi (<->)	ADCO01000272	3138	2361	fig|693988.3.peg.3138	HMPREF0178_03013	diguanylate cyclase/phosphodiesterase (GGDEF & EAL domains) with PAS/PAC sensor(s)	0.991	1	bi (<->)	CAOJNV010000006	817	2361	fig|35833.483.peg.817	diguanylate cyclase/phosphodiesterase (GGDEF & EAL domains) with PAS/PAC sensor(s)	0.995	1
WCP94_000556		hypothetical protein	405980	406150	-	bi (<->)	NZ_GL622724	48	44	fig|563192.3.peg.48		hypothetical protein	1	0.636	bi (<->)	JNJP01000002	346	56	fig|1408428.3.peg.346		hypothetical protein	0.982	0.982	bi (<->)	ADCO01000272	3136	56	fig|693988.3.peg.3136		hypothetical protein	0.982	0.982	bi (<->)	CAOJNV010000006	816	56	fig|35833.483.peg.816	hypothetical protein	1	0.982
WCP94_000557	PGF_00756144	Choline-sulfatase (EC 3.1.6.6) BUT NOT	406187	407704	+	bi (<->)	NZ_GL622724	49	505	fig|563192.3.peg.49	HMPREF0179_00112	Choline-sulfatase (EC 3.1.6.6) BUT NOT	1	0.998	bi (<->)	JNJP01000002	345	505	fig|1408428.3.peg.345		Choline-sulfatase (EC 3.1.6.6) BUT NOT	0.998	0.998	bi (<->)	ADCO01000272	3135	505	fig|693988.3.peg.3135	HMPREF0178_03012	Choline-sulfatase (EC 3.1.6.6) BUT NOT	1	0.998	bi (<->)	CAOJNV010000006	815	505	fig|35833.483.peg.815	Choline-sulfatase (EC 3.1.6.6) BUT NOT	1	0.998
WCP94_000558	PGF_01480871	sodium/dicarboxylate or sulfate cotransporter	407834	409303	+	bi (<->)	NZ_GL622724	50	489	fig|563192.3.peg.50	HMPREF0179_00113	sodium/dicarboxylate or sulfate cotransporter	1	0.998	bi (<->)	JNJP01000002	344	467	fig|1408428.3.peg.344		sodium/dicarboxylate or sulfate cotransporter	1	0.998	bi (<->)	ADCO01000272	3134	467	fig|693988.3.peg.3134	HMPREF0178_03011	sodium/dicarboxylate or sulfate cotransporter	1	0.998	bi (<->)	CAOJNV010000006	814	489	fig|35833.483.peg.814	sodium/dicarboxylate or sulfate cotransporter	1	0.998
WCP94_000559		Transcriptional regulator, Crp/Fnr family	409326	410024	+	bi (<->)	NZ_GL622724	51	232	fig|563192.3.peg.51	HMPREF0179_00114	Transcriptional regulator, Crp/Fnr family	0.987	0.996	bi (<->)	JNJP01000002	343	232	fig|1408428.3.peg.343		Transcriptional regulator, Crp/Fnr family	0.983	0.996	bi (<->)	ADCO01000272	3133	232	fig|693988.3.peg.3133	HMPREF0178_03010	Transcriptional regulator, Crp/Fnr family	0.996	0.996	bi (<->)	CAOJNV010000006	813	232	fig|35833.483.peg.813	Transcriptional regulator, Crp/Fnr family	0.991	0.996
WCP94_000560	PGF_01494150	Thioredoxin-like protein DVU_0378	410182	410490	+	bi (<->)	NZ_GL622724	52	102	fig|563192.3.peg.52	HMPREF0179_00115	Thioredoxin-like protein DVU_0378	0.98	0.99	bi (<->)	JNJP01000002	342	102	fig|1408428.3.peg.342		Thioredoxin-like protein DVU_0378	0.971	0.99	bi (<->)	ADCO01000272	3132	102	fig|693988.3.peg.3132	HMPREF0178_03009	Thioredoxin-like protein DVU_0378	1	0.99	bi (<->)	CAOJNV010000006	812	102	fig|35833.483.peg.812	Thioredoxin-like protein DVU_0378	1	0.99
WCP94_000561		hypothetical protein	410487	410813	-	bi (<->)	NZ_GL622724	53	79	fig|563192.3.peg.53	HMPREF0179_00116	hypothetical protein	0.875	0.595	bi (<->)	JNJP01000002	341	79	fig|1408428.3.peg.341		hypothetical protein	0.875	0.595	bi (<->)	ADCO01000272	3131	107	fig|693988.3.peg.3131		hypothetical protein	0.944	0.991	bi (<->)	CAOJNV010000006	811	107	fig|35833.483.peg.811	hypothetical protein	0.935	0.991
WCP94_000562	PGF_01625234	Thioredoxin reductase (EC 1.8.1.9)	410841	411764	+	bi (<->)	NZ_GL622724	54	307	fig|563192.3.peg.54	HMPREF0179_00117	Thioredoxin reductase (EC 1.8.1.9)	0.993	0.997	bi (<->)	JNJP01000002	340	307	fig|1408428.3.peg.340		Thioredoxin reductase (EC 1.8.1.9)	0.993	0.997	bi (<->)	ADCO01000272	3130	307	fig|693988.3.peg.3130	HMPREF0178_03008	Thioredoxin reductase (EC 1.8.1.9)	0.997	0.997	bi (<->)	CAOJNV010000006	810	307	fig|35833.483.peg.810	Thioredoxin reductase (EC 1.8.1.9)	0.997	0.997
WCP94_000563	PGF_01874968	Hypothetical protein Cj1505c	412064	412663	-	bi (<->)	NZ_GL622724	55	199	fig|563192.3.peg.55	HMPREF0179_00118	Hypothetical protein Cj1505c	0.965	0.995	bi (<->)	JNJP01000002	339	199	fig|1408428.3.peg.339		Hypothetical protein Cj1505c	0.96	0.995	bi (<->)	ADCO01000272	3129	199	fig|693988.3.peg.3129	HMPREF0178_03007	Hypothetical protein Cj1505c	0.98	0.995	bi (<->)	CAOJNV010000006	809	199	fig|35833.483.peg.809	Hypothetical protein Cj1505c	0.975	0.995
WCP94_000564	PGF_00067624	2-hydroxyglutaryl-CoA dehydratase, D-component	412745	413878	-	bi (<->)	NZ_GL622724	56	377	fig|563192.3.peg.56	HMPREF0179_00119	2-hydroxyglutaryl-CoA dehydratase, D-component	0.984	0.997	bi (<->)	JNJP01000002	338	377	fig|1408428.3.peg.338		2-hydroxyglutaryl-CoA dehydratase, D-component	0.984	0.997	bi (<->)	ADCO01000272	3128	377	fig|693988.3.peg.3128	HMPREF0178_03006	2-hydroxyglutaryl-CoA dehydratase, D-component	0.995	0.997	bi (<->)	CAOJNV010000006	808	377	fig|35833.483.peg.808	2-hydroxyglutaryl-CoA dehydratase, D-component	0.995	0.997
WCP94_000565	PGF_00052551	Similar to benzoyl-CoA reductase subunit D	413914	414678	-	bi (<->)	NZ_GL622724	57	254	fig|563192.3.peg.57	HMPREF0179_00120	Similar to benzoyl-CoA reductase subunit D	0.98	0.996	bi (<->)	JNJP01000002	337	254	fig|1408428.3.peg.337		Similar to benzoyl-CoA reductase subunit D	0.98	0.996	bi (<->)	ADCO01000272	3127	254	fig|693988.3.peg.3127	HMPREF0178_03005	Similar to benzoyl-CoA reductase subunit D	0.996	0.996	bi (<->)	CAOJNV010000006	807	254	fig|35833.483.peg.807	Similar to benzoyl-CoA reductase subunit D	0.992	0.996
WCP94_000566		hypothetical protein	414669	414806	-	bi (<->)	NZ_GL622724	58	45	fig|563192.3.peg.58		hypothetical protein	0.911	0.978	bi (<->)	JNJP01000002	336	37	fig|1408428.3.peg.336		hypothetical protein	0.946	0.973	bi (<->)	ADCO01000272	3126	45	fig|693988.3.peg.3126		hypothetical protein	1	0.978	bi (<->)	CAOJNV010000006	806	45	fig|35833.483.peg.806	hypothetical protein	1	0.978
WCP94_000567		hypothetical protein	414781	415155	+	bi (<->)	NZ_GL622724	60	120	fig|563192.3.peg.60		hypothetical protein	0.869	0.5	bi (<->)	JNJP01000002	335	183	fig|1408428.3.peg.335		hypothetical protein	0.927	0.672										bi (<->)	CAOJNV010000006	805	183	fig|35833.483.peg.805	hypothetical protein	0.903	0.672
WCP94_000568		hypothetical protein	415315	415473	-
WCP94_000569	PGF_02990767	probable membrane protein yetF	415638	416333	+	bi (<->)	NZ_GL622724	61	227	fig|563192.3.peg.61	HMPREF0179_00121	probable membrane protein yetF	1	0.996	bi (<->)	JNJP01000002	334	126	fig|1408428.3.peg.334		probable membrane protein yetF	0.992	0.992										bi (<->)	CAOJNV010000006	804	231	fig|35833.483.peg.804	probable membrane protein yetF	0.996	0.996
WCP94_000570	PGF_07131324	Oligopeptide ABC transporter, ATP-binding protein OppF (TC 3.A.1.5.1)	416524	417420	-	bi (<->)	NZ_GL622724	62	298	fig|563192.3.peg.62	HMPREF0179_00122	Oligopeptide ABC transporter, ATP-binding protein OppF (TC 3.A.1.5.1)	0.997	0.997	bi (<->)	JNJP01000002	333	298	fig|1408428.3.peg.333		Oligopeptide ABC transporter, ATP-binding protein OppF (TC 3.A.1.5.1)	0.993	0.997	bi (<->)	ADCO01000272	3124	298	fig|693988.3.peg.3124	HMPREF0178_03003	Oligopeptide ABC transporter, ATP-binding protein OppF (TC 3.A.1.5.1)	0.99	0.997	bi (<->)	CAOJNV010000006	803	298	fig|35833.483.peg.803	Oligopeptide ABC transporter, ATP-binding protein OppF (TC 3.A.1.5.1)	0.993	0.997
WCP94_000571	PGF_09990804	Oligopeptide ABC transporter, ATP-binding protein OppD (TC 3.A.1.5.1)	417417	418433	-	bi (<->)	NZ_GL622724	63	338	fig|563192.3.peg.63	HMPREF0179_00123	Oligopeptide ABC transporter, ATP-binding protein OppD (TC 3.A.1.5.1)	0.985	0.997	bi (<->)	JNJP01000002	332	338	fig|1408428.3.peg.332		Oligopeptide ABC transporter, ATP-binding protein OppD (TC 3.A.1.5.1)	0.988	0.997	bi (<->)	ADCO01000272	3123	338	fig|693988.3.peg.3123	HMPREF0178_03002	Oligopeptide ABC transporter, ATP-binding protein OppD (TC 3.A.1.5.1)	0.988	0.997	bi (<->)	CAOJNV010000006	802	338	fig|35833.483.peg.802	Oligopeptide ABC transporter, ATP-binding protein OppD (TC 3.A.1.5.1)	0.991	0.997
WCP94_000572	PGF_02147779	Oligopeptide ABC transporter, substrate-binding protein OppA (TC 3.A.1.5.1)	418502	420073	-	bi (<->)	NZ_GL622724	64	523	fig|563192.3.peg.64	HMPREF0179_00124	Oligopeptide ABC transporter, substrate-binding protein OppA (TC 3.A.1.5.1)	0.983	0.998	bi (<->)	JNJP01000002	331	523	fig|1408428.3.peg.331		Oligopeptide ABC transporter, substrate-binding protein OppA (TC 3.A.1.5.1)	0.985	0.998	bi (<->)	ADCO01000272	3122	523	fig|693988.3.peg.3122	HMPREF0178_03001	Oligopeptide ABC transporter, substrate-binding protein OppA (TC 3.A.1.5.1)	0.989	0.998	bi (<->)	CAOJNV010000006	801	523	fig|35833.483.peg.801	Oligopeptide ABC transporter, substrate-binding protein OppA (TC 3.A.1.5.1)	0.983	0.998
WCP94_000573	PGF_10569020	Oligopeptide ABC transporter, permease protein OppC (TC 3.A.1.5.1)	420131	421036	-	bi (<->)	NZ_GL622724	65	301	fig|563192.3.peg.65	HMPREF0179_00125	Oligopeptide ABC transporter, permease protein OppC (TC 3.A.1.5.1)	0.997	0.997	bi (<->)	JNJP01000002	330	301	fig|1408428.3.peg.330		Oligopeptide ABC transporter, permease protein OppC (TC 3.A.1.5.1)	0.997	0.997	bi (<->)	ADCO01000272	3121	301	fig|693988.3.peg.3121	HMPREF0178_03000	Oligopeptide ABC transporter, permease protein OppC (TC 3.A.1.5.1)	1	0.997	bi (<->)	CAOJNV010000006	800	301	fig|35833.483.peg.800	Oligopeptide ABC transporter, permease protein OppC (TC 3.A.1.5.1)	0.997	0.997
WCP94_000574	PGF_00977978	Oligopeptide ABC transporter, permease protein OppB (TC 3.A.1.5.1)	421036	422025	-	bi (<->)	NZ_GL622724	66	329	fig|563192.3.peg.66	HMPREF0179_00126	Oligopeptide ABC transporter, permease protein OppB (TC 3.A.1.5.1)	0.988	0.997	bi (<->)	JNJP01000002	329	329	fig|1408428.3.peg.329		Oligopeptide ABC transporter, permease protein OppB (TC 3.A.1.5.1)	0.985	0.997	bi (<->)	ADCO01000272	3120	329	fig|693988.3.peg.3120	HMPREF0178_02999	Oligopeptide ABC transporter, permease protein OppB (TC 3.A.1.5.1)	1	0.997	bi (<->)	CAOJNV010000006	799	329	fig|35833.483.peg.799	Oligopeptide ABC transporter, permease protein OppB (TC 3.A.1.5.1)	0.994	0.997
WCP94_000575		hypothetical protein	422231	422482	-																												bi (<->)	CAOJNV010000006	798	83	fig|35833.483.peg.798	hypothetical protein	0.976	0.988
WCP94_000576		Ni,Fe-hydrogenase I cytochrome b subunit	422698	423324	-	bi (<->)	NZ_GL622724	68	160	fig|563192.3.peg.68	HMPREF0179_00128	Ni,Fe-hydrogenase I cytochrome b subunit	0.938	0.988	bi (<->)	JNJP01000002	326	161	fig|1408428.3.peg.326		Diheme cytochrome c	0.944	0.988										bi (<->)	CAOJNV010000006	797	161	fig|35833.483.peg.797	Ni,Fe-hydrogenase I cytochrome b subunit	0.988	0.988
WCP94_000577	PGF_12917302	Uncharacterized DUF554 membrane protein	423343	424041	-	bi (<->)	NZ_GL622724	69	232	fig|563192.3.peg.69	HMPREF0179_00129	Uncharacterized DUF554 membrane protein	0.97	0.996	bi (<->)	JNJP01000002	325	232	fig|1408428.3.peg.325		Uncharacterized DUF554 membrane protein	0.974	0.996	bi (<->)	ADCO01000272	3119	232	fig|693988.3.peg.3119	HMPREF0178_02998	Uncharacterized DUF554 membrane protein	0.991	0.996	bi (<->)	CAOJNV010000006	796	232	fig|35833.483.peg.796	Uncharacterized DUF554 membrane protein	0.987	0.996
WCP94_000578		hypothetical protein	424100	424231	+																												bi (<->)	CAOJNV010000006	795	43	fig|35833.483.peg.795	hypothetical protein	1	0.977
WCP94_000579		hypothetical protein	424412	425116	+	bi (<->)	NZ_GL622724	71	234	fig|563192.3.peg.71	HMPREF0179_00130	hypothetical protein	0.991	0.996	bi (<->)	JNJP01000002	324	234	fig|1408428.3.peg.324		hypothetical protein	0.996	0.996	bi (<->)	ADCO01000272	3118	234	fig|693988.3.peg.3118	HMPREF0178_02997	hypothetical protein	0.996	0.996	bi (<->)	CAOJNV010000006	794	234	fig|35833.483.peg.794	hypothetical protein	1	0.996
WCP94_000580		hypothetical protein	425182	426159	+	bi (<->)	NZ_GL622724	72	325	fig|563192.3.peg.72	HMPREF0179_00131	hypothetical protein	0.982	0.997	bi (<->)	JNJP01000002	323	325	fig|1408428.3.peg.323		hypothetical protein	0.982	0.997	bi (<->)	ADCO01000272	3117	325	fig|693988.3.peg.3117	HMPREF0178_02996	hypothetical protein	0.985	0.997	bi (<->)	CAOJNV010000006	793	325	fig|35833.483.peg.793	hypothetical protein	0.997	0.997
WCP94_000581		HAD-superfamily hydrolase, subfamily IA, variant 1( EC:3.1.3.18 )	426412	427113	+	bi (<->)	NZ_GL622724	73	233	fig|563192.3.peg.73	HMPREF0179_00132	HAD-superfamily hydrolase, subfamily IA, variant 1( EC:3.1.3.18 )	0.974	0.996	bi (<->)	JNJP01000002	322	233	fig|1408428.3.peg.322		HAD-superfamily hydrolase, subfamily IA, variant 1( EC:3.1.3.18 )	0.974	0.996	bi (<->)	ADCO01000272	3116	233	fig|693988.3.peg.3116	HMPREF0178_02995	HAD-superfamily hydrolase, subfamily IA, variant 1( EC:3.1.3.18 )	0.987	0.996	bi (<->)	CAOJNV010000006	792	233	fig|35833.483.peg.792	HAD-superfamily hydrolase, subfamily IA, variant 1( EC:3.1.3.18 )	0.983	0.996
WCP94_000582	PGF_00008635	Glycerol-3-phosphate regulon repressor, DeoR family	427110	427871	+	bi (<->)	NZ_GL622724	74	253	fig|563192.3.peg.74	HMPREF0179_00133	Glycerol-3-phosphate regulon repressor, DeoR family	1	0.996	bi (<->)	JNJP01000002	321	253	fig|1408428.3.peg.321		Glycerol-3-phosphate regulon repressor, DeoR family	1	0.996	bi (<->)	ADCO01000272	3115	253	fig|693988.3.peg.3115	HMPREF0178_02994	Glycerol-3-phosphate regulon repressor, DeoR family	1	0.996	bi (<->)	CAOJNV010000006	791	253	fig|35833.483.peg.791	Glycerol-3-phosphate regulon repressor, DeoR family	1	0.996
WCP94_000583	PGF_00947807	TRAP-type C4-dicarboxylate transport system, periplasmic component	428165	429187	+	bi (<->)	NZ_GL622724	75	340	fig|563192.3.peg.75	HMPREF0179_00134	TRAP-type C4-dicarboxylate transport system, periplasmic component	0.976	0.997	bi (<->)	JNJP01000002	320	340	fig|1408428.3.peg.320		TRAP-type C4-dicarboxylate transport system, periplasmic component	0.976	0.997	bi (<->)	ADCO01000272	3114	340	fig|693988.3.peg.3114	HMPREF0178_02993	TRAP-type C4-dicarboxylate transport system, periplasmic component	1	0.997	bi (<->)	CAOJNV010000006	790	340	fig|35833.483.peg.790	TRAP-type C4-dicarboxylate transport system, periplasmic component	1	0.997
WCP94_000584	PGF_08472921	Tripartite ATP-independent periplasmic transporter, DctQ component	429241	429744	+	bi (<->)	NZ_GL622724	76	168	fig|563192.3.peg.76	HMPREF0179_00135	Tripartite ATP-independent periplasmic transporter, DctQ component	0.988	0.982	bi (<->)	JNJP01000002	319	168	fig|1408428.3.peg.319		Tripartite ATP-independent periplasmic transporter, DctQ component	0.988	0.982	bi (<->)	ADCO01000272	3113	167	fig|693988.3.peg.3113	HMPREF0178_02992	Tripartite ATP-independent periplasmic transporter, DctQ component	1	0.994	bi (<->)	CAOJNV010000006	789	167	fig|35833.483.peg.789	Tripartite ATP-independent periplasmic transporter, DctQ component	1	0.994
WCP94_000585	PGF_02801842	TRAP-type C4-dicarboxylate transport system, large permease component	429746	431032	+	bi (<->)	NZ_GL622724	77	428	fig|563192.3.peg.77	HMPREF0179_00136	TRAP-type C4-dicarboxylate transport system, large permease component	0.988	0.998	bi (<->)	JNJP01000002	318	428	fig|1408428.3.peg.318		TRAP-type C4-dicarboxylate transport system, large permease component	0.988	0.998	bi (<->)	ADCO01000272	3112	428	fig|693988.3.peg.3112	HMPREF0178_02991	TRAP-type C4-dicarboxylate transport system, large permease component	1	0.998	bi (<->)	CAOJNV010000006	788	428	fig|35833.483.peg.788	TRAP-type C4-dicarboxylate transport system, large permease component	0.993	0.998
WCP94_000586	PGF_00426593	5-keto-2-deoxygluconokinase (EC 2.7.1.92) / uncharacterized domain	431053	432975	+	bi (<->)	NZ_GL622724	78	640	fig|563192.3.peg.78	HMPREF0179_00137	5-keto-2-deoxygluconokinase (EC 2.7.1.92) / uncharacterized domain	0.986	0.998	bi (<->)	JNJP01000002	317	640	fig|1408428.3.peg.317		5-keto-2-deoxygluconokinase (EC 2.7.1.92) / uncharacterized domain	0.984	0.998	bi (<->)	ADCO01000272	3111	640	fig|693988.3.peg.3111	HMPREF0178_02990	5-keto-2-deoxygluconokinase (EC 2.7.1.92) / uncharacterized domain	0.997	0.998	bi (<->)	CAOJNV010000006	787	640	fig|35833.483.peg.787	5-keto-2-deoxygluconokinase (EC 2.7.1.92) / uncharacterized domain	0.998	0.998
WCP94_000587	PGF_00016127	L-idonate 5-dehydrogenase (EC 1.1.1.264)	433220	434254	+	bi (<->)	NZ_GL622724	79	344	fig|563192.3.peg.79	HMPREF0179_00138	L-idonate 5-dehydrogenase (EC 1.1.1.264)	0.974	0.997	bi (<->)	JNJP01000002	316	344	fig|1408428.3.peg.316		L-idonate 5-dehydrogenase (EC 1.1.1.264)	0.968	0.997	bi (<->)	ADCO01000272	3110	344	fig|693988.3.peg.3110	HMPREF0178_02989	L-idonate 5-dehydrogenase (EC 1.1.1.264)	0.997	0.997	bi (<->)	CAOJNV010000006	786	344	fig|35833.483.peg.786	L-idonate 5-dehydrogenase (EC 1.1.1.264)	1	0.997
WCP94_000588	PGF_09261454	Uncharacterized isomerase/epimerase	434262	435059	+	bi (<->)	NZ_GL622724	80	265	fig|563192.3.peg.80	HMPREF0179_00139	Uncharacterized isomerase/epimerase	0.981	0.996	bi (<->)	JNJP01000002	315	265	fig|1408428.3.peg.315		Uncharacterized isomerase/epimerase	0.981	0.996	bi (<->)	ADCO01000272	3109	265	fig|693988.3.peg.3109	HMPREF0178_02988	Uncharacterized isomerase/epimerase	1	0.996	bi (<->)	CAOJNV010000006	785	265	fig|35833.483.peg.785	Uncharacterized isomerase/epimerase	1	0.996
WCP94_000589	PGF_10532194	Oxidoreductase, short-chain dehydrogenase/reductase family	435163	435921	+	bi (<->)	NZ_GL622724	81	252	fig|563192.3.peg.81	HMPREF0179_00140	Oxidoreductase, short-chain dehydrogenase/reductase family	0.984	0.996	bi (<->)	JNJP01000002	314	252	fig|1408428.3.peg.314		Oxidoreductase, short-chain dehydrogenase/reductase family	0.988	0.996	bi (<->)	ADCO01000272	3108	252	fig|693988.3.peg.3108	HMPREF0178_02987	Oxidoreductase, short-chain dehydrogenase/reductase family	1	0.996	bi (<->)	CAOJNV010000006	784	252	fig|35833.483.peg.784	Oxidoreductase, short-chain dehydrogenase/reductase family	1	0.996
WCP94_000590	PGF_05026985	Deoxyribose-phosphate aldolase (EC 4.1.2.4)	436036	436767	+	bi (<->)	NZ_GL622724	82	243	fig|563192.3.peg.82	HMPREF0179_00141	Deoxyribose-phosphate aldolase (EC 4.1.2.4)	0.984	0.996	bi (<->)	JNJP01000002	313	243	fig|1408428.3.peg.313		Deoxyribose-phosphate aldolase (EC 4.1.2.4)	0.975	0.996	bi (<->)	ADCO01000272	3107	243	fig|693988.3.peg.3107	HMPREF0178_02986	Deoxyribose-phosphate aldolase (EC 4.1.2.4)	0.992	0.996	bi (<->)	CAOJNV010000006	783	243	fig|35833.483.peg.783	Deoxyribose-phosphate aldolase (EC 4.1.2.4)	0.992	0.996
WCP94_000591		hypothetical protein	437083	437229	+																			bi (<->)	ADCO01000272	3106	53	fig|693988.3.peg.3106	HMPREF0178_02985	hypothetical protein	0.915	0.868	bi (<->)	CAOJNV010000006	782	53	fig|35833.483.peg.782	hypothetical protein	0.915	0.868
WCP94_000592	PGF_08338115	Transposase, IS200 family	437365	437823	+	bi (<->)	NZ_GL622725	2017	152	fig|563192.3.peg.2017	HMPREF0179_01038	Transposase, IS200 family	0.974	0.993	bi (<->)	JNJP01000020	1947	79	fig|1408428.3.peg.1947		Transposase, IS200 family	0.962	0.987	bi (<->)	ADCO01000377	4197	103	fig|693988.3.peg.4197	HMPREF0178_04057	Transposase, IS200 family	0.922	0.99
WCP94_000593		hypothetical protein	438161	438295	-	bi (<->)	NZ_GL622724	146	44	fig|563192.3.peg.146		hypothetical protein	1	0.977	bi (<->)	JNJP01000002	312	44	fig|1408428.3.peg.312		hypothetical protein	1	0.977	bi (<->)	ADCO01000269	3056	44	fig|693988.3.peg.3056	HMPREF0178_02936	hypothetical protein	1	0.977	bi (<->)	CAOJNV010000084	3391	44	fig|35833.483.peg.3391	hypothetical protein	1	0.977
WCP94_000594		Transcriptional regulator, AraC family	438415	439404	-	bi (<->)	NZ_GL622724	147	288	fig|563192.3.peg.147	HMPREF0179_00201	Transcriptional regulator, AraC family	0.967	0.944	bi (<->)	JNJP01000002	311	304	fig|1408428.3.peg.311		Transcriptional regulator, AraC family	0.985	0.865	uni (->)	ADCO01000200	2286	264	fig|693988.3.peg.2286	HMPREF0178_02221	Transcriptional regulator, AraC family	0.5	0.962	bi (<->)	CAOJNV010000084	3392	284	fig|35833.483.peg.3392	Transcriptional regulator, AraC family	1	0.993
WCP94_000595		hypothetical protein	439503	439745	+	bi (<->)	NZ_GL622724	148	37	fig|563192.3.peg.148		hypothetical protein	0.838	0.973	bi (<->)	JNJP01000002	310	37	fig|1408428.3.peg.310		hypothetical protein	0.865	0.973										bi (<->)	CAOJNV010000084	3393	61	fig|35833.483.peg.3393	hypothetical protein	0.967	0.984
WCP94_000596		hypothetical protein	439910	440056	-	bi (<->)	NZ_GL622724	149	48	fig|563192.3.peg.149		hypothetical protein	0.958	0.979										bi (<->)	ADCO01000268	3055	48	fig|693988.3.peg.3055		hypothetical protein	0.938	0.979	bi (<->)	CAOJNV010000084	3394	72	fig|35833.483.peg.3394	hypothetical protein	0.967	0.403
WCP94_000597		Amidohydrolase-like	440072	441676	+	bi (<->)	NZ_GL622724	150	534	fig|563192.3.peg.150	HMPREF0179_00202	Amidohydrolase-like	0.985	0.998	bi (<->)	JNJP01000002	309	534	fig|1408428.3.peg.309		Amidohydrolase-like	0.983	0.998	bi (<->)	ADCO01000268	3054	534	fig|693988.3.peg.3054	HMPREF0178_02934	Amidohydrolase-like	0.998	0.998	bi (<->)	CAOJNV010000084	3395	534	fig|35833.483.peg.3395	Amidohydrolase-like	0.998	0.998
WCP94_000598	PGF_08736618	N-carbamoyl-L-amino acid hydrolase (EC 3.5.1.87)	441786	443021	+	bi (<->)	NZ_GL622724	151	411	fig|563192.3.peg.151	HMPREF0179_00203	N-carbamoyl-L-amino acid hydrolase (EC 3.5.1.87)	0.99	0.998	bi (<->)	JNJP01000002	308	411	fig|1408428.3.peg.308		N-carbamoyl-L-amino acid hydrolase (EC 3.5.1.87)	0.985	0.998	bi (<->)	ADCO01000268	3053	411	fig|693988.3.peg.3053	HMPREF0178_02933	N-carbamoyl-L-amino acid hydrolase (EC 3.5.1.87)	0.995	0.998	bi (<->)	CAOJNV010000084	3396	411	fig|35833.483.peg.3396	N-carbamoyl-L-amino acid hydrolase (EC 3.5.1.87)	0.99	0.998
WCP94_000599		TRAP-type C4-dicarboxylate transport system, periplasmic component	443081	444112	+	bi (<->)	NZ_GL622724	152	343	fig|563192.3.peg.152	HMPREF0179_00204	TRAP-type C4-dicarboxylate transport system, periplasmic component	1	0.997	bi (<->)	JNJP01000002	307	343	fig|1408428.3.peg.307		TRAP-type C4-dicarboxylate transport system, periplasmic component	1	0.997	bi (<->)	ADCO01000268	3052	343	fig|693988.3.peg.3052	HMPREF0178_02932	TRAP-type C4-dicarboxylate transport system, periplasmic component	1	0.997	bi (<->)	CAOJNV010000084	3397	343	fig|35833.483.peg.3397	TRAP-type C4-dicarboxylate transport system, periplasmic component	0.991	0.997
WCP94_000600		TRAP-type C4-dicarboxylate transport system, periplasmic component	444260	445294	+	bi (<->)	NZ_GL622724	153	344	fig|563192.3.peg.153	HMPREF0179_00205	TRAP-type C4-dicarboxylate transport system, periplasmic component	0.994	0.997	bi (<->)	JNJP01000002	306	344	fig|1408428.3.peg.306		TRAP-type C4-dicarboxylate transport system, periplasmic component	1	0.997	bi (<->)	ADCO01000268	3051	344	fig|693988.3.peg.3051	HMPREF0178_02931	TRAP-type C4-dicarboxylate transport system, periplasmic component	1	0.997	bi (<->)	CAOJNV010000084	3398	344	fig|35833.483.peg.3398	TRAP-type C4-dicarboxylate transport system, periplasmic component	1	0.997
WCP94_000601		C4-dicarboxylate transport system (permease small protein)	445346	445852	+	bi (<->)	NZ_GL622724	154	168	fig|563192.3.peg.154	HMPREF0179_00206	C4-dicarboxylate transport system (permease small protein)	1	0.994	bi (<->)	JNJP01000002	305	168	fig|1408428.3.peg.305		C4-dicarboxylate transport system (permease small protein)	1	0.994	bi (<->)	ADCO01000268	3050	168	fig|693988.3.peg.3050	HMPREF0178_02930	C4-dicarboxylate transport system (permease small protein)	1	0.994	bi (<->)	CAOJNV010000084	3399	168	fig|35833.483.peg.3399	C4-dicarboxylate transport system (permease small protein)	1	0.994
WCP94_000602	PGF_02801842	TRAP-type C4-dicarboxylate transport system, large permease component	445856	447124	+	bi (<->)	NZ_GL622724	155	422	fig|563192.3.peg.155	HMPREF0179_00207	TRAP-type C4-dicarboxylate transport system, large permease component	1	0.998	bi (<->)	JNJP01000002	304	422	fig|1408428.3.peg.304		TRAP-type C4-dicarboxylate transport system, large permease component	0.998	0.998	uni (->)	ADCO01000275	3197	428	fig|693988.3.peg.3197	HMPREF0178_03068	TRAP-type C4-dicarboxylate transport system, large permease component	0.474	0.979	bi (<->)	CAOJNV010000084	3400	422	fig|35833.483.peg.3400	TRAP-type C4-dicarboxylate transport system, large permease component	1	0.998
WCP94_000603	PGF_00071181	ABC transporter, substrate-binding protein (cluster 10, nitrate/sulfonate/bicarbonate)	447212	448258	+	bi (<->)	NZ_GL622724	156	348	fig|563192.3.peg.156	HMPREF0179_00208	ABC transporter, substrate-binding protein (cluster 10, nitrate/sulfonate/bicarbonate)	0.991	0.997	bi (<->)	JNJP01000002	303	348	fig|1408428.3.peg.303		ABC transporter, substrate-binding protein (cluster 10, nitrate/sulfonate/bicarbonate)	0.991	0.997	bi (<->)	ADCO01000267	3047	348	fig|693988.3.peg.3047	HMPREF0178_02927	ABC transporter, substrate-binding protein (cluster 10, nitrate/sulfonate/bicarbonate)	0.997	0.997	bi (<->)	CAOJNV010000084	3401	348	fig|35833.483.peg.3401	ABC transporter, substrate-binding protein (cluster 10, nitrate/sulfonate/bicarbonate)	0.997	0.997
WCP94_000604	PGF_00004337	Ferredoxin 3 fused to uncharacterized domain	448451	449206	+	bi (<->)	NZ_GL622724	157	251	fig|563192.3.peg.157	HMPREF0179_00209	Ferredoxin 3 fused to uncharacterized domain	0.98	0.996	bi (<->)	JNJP01000002	302	251	fig|1408428.3.peg.302		Ferredoxin 3 fused to uncharacterized domain	0.988	0.996	bi (<->)	ADCO01000267	3046	251	fig|693988.3.peg.3046	HMPREF0178_02926	Ferredoxin 3 fused to uncharacterized domain	0.992	0.996	bi (<->)	CAOJNV010000084	3402	251	fig|35833.483.peg.3402	Ferredoxin 3 fused to uncharacterized domain	0.996	0.996
WCP94_000605	PGF_01625234	Thioredoxin reductase (EC 1.8.1.9)	449467	450384	-	bi (<->)	NZ_GL622724	158	305	fig|563192.3.peg.158	HMPREF0179_00210	Thioredoxin reductase (EC 1.8.1.9)	0.974	0.997	bi (<->)	JNJP01000002	301	305	fig|1408428.3.peg.301		Thioredoxin reductase (EC 1.8.1.9)	0.97	0.997	bi (<->)	ADCO01000266	3045	305	fig|693988.3.peg.3045	HMPREF0178_02925	Thioredoxin reductase (EC 1.8.1.9)	0.974	0.997	bi (<->)	CAOJNV010000124	3869	305	fig|35833.483.peg.3869	Thioredoxin reductase (EC 1.8.1.9)	0.977	0.997
WCP94_000606		Thioredoxin-like protein DVU_0378	450381	450695	-	bi (<->)	NZ_GL622724	159	148	fig|563192.3.peg.159	HMPREF0179_00211	Thioredoxin-like protein DVU_0378	0.981	0.696	bi (<->)	JNJP01000002	300	104	fig|1408428.3.peg.300		Thioredoxin-like protein DVU_0378	0.971	0.99	bi (<->)	ADCO01000266	3044	104	fig|693988.3.peg.3044	HMPREF0178_02924	Thioredoxin-like protein DVU_0378	1	0.99	bi (<->)	CAOJNV010000124	3870	104	fig|35833.483.peg.3870	Thioredoxin-like protein DVU_0378	0.99	0.99
WCP94_000607		Thioredoxin-like protein DVU_0378	450658	450849	-																			bi (<->)	ADCO01000266	3043	56	fig|693988.3.peg.3043		Thioredoxin-like protein DVU_0378	0.964	0.982	bi (<->)	CAOJNV010000124	3871	56	fig|35833.483.peg.3871	Thioredoxin-like protein DVU_0378	0.946	0.982
WCP94_000608	PGF_00756144	Choline-sulfatase (EC 3.1.6.6) BUT NOT	450849	452432	-	bi (<->)	NZ_GL622724	160	544	fig|563192.3.peg.160	HMPREF0179_00212	Choline-sulfatase (EC 3.1.6.6) BUT NOT	0.996	0.967	bi (<->)	JNJP01000002	299	527	fig|1408428.3.peg.299		Choline-sulfatase (EC 3.1.6.6) BUT NOT	0.996	0.998	bi (<->)	ADCO01000266	3042	527	fig|693988.3.peg.3042	HMPREF0178_02923	Choline-sulfatase (EC 3.1.6.6) BUT NOT	1	0.998	bi (<->)	CAOJNV010000124	3872	527	fig|35833.483.peg.3872	Choline-sulfatase (EC 3.1.6.6) BUT NOT	1	0.998
WCP94_000609	PGF_02872600	ABC transporter, substrate-binding protein (cluster 7, di-/tri-carboxylate)	452479	453420	-	bi (<->)	NZ_GL622724	161	313	fig|563192.3.peg.161	HMPREF0179_00213	ABC transporter, substrate-binding protein (cluster 7, di-/tri-carboxylate)	0.978	0.997	bi (<->)	JNJP01000002	298	313	fig|1408428.3.peg.298		ABC transporter, substrate-binding protein (cluster 7, di-/tri-carboxylate)	0.981	0.997	bi (<->)	ADCO01000266	3041	313	fig|693988.3.peg.3041	HMPREF0178_02922	ABC transporter, substrate-binding protein (cluster 7, di-/tri-carboxylate)	0.994	0.997	bi (<->)	CAOJNV010000124	3873	313	fig|35833.483.peg.3873	ABC transporter, substrate-binding protein (cluster 7, di-/tri-carboxylate)	0.994	0.997
WCP94_000610	PGF_03275428	Tripartite tricarboxylate transporter TctA family	453446	454942	-	bi (<->)	NZ_GL622724	162	498	fig|563192.3.peg.162	HMPREF0179_00214	Tripartite tricarboxylate transporter TctA family	0.988	0.998	bi (<->)	JNJP01000002	297	498	fig|1408428.3.peg.297		Tripartite tricarboxylate transporter TctA family	0.992	0.998	bi (<->)	ADCO01000266	3040	498	fig|693988.3.peg.3040	HMPREF0178_02921	Tripartite tricarboxylate transporter TctA family	0.994	0.998	bi (<->)	CAOJNV010000124	3874	498	fig|35833.483.peg.3874	Tripartite tricarboxylate transporter TctA family	0.996	0.998
WCP94_000611		hypothetical protein	454959	455417	-	bi (<->)	NZ_GL622724	163	152	fig|563192.3.peg.163	HMPREF0179_00215	hypothetical protein	0.98	0.993	bi (<->)	JNJP01000002	296	152	fig|1408428.3.peg.296		hypothetical protein	0.987	0.993	bi (<->)	ADCO01000266	3039	152	fig|693988.3.peg.3039	HMPREF0178_02920	hypothetical protein	0.993	0.993	bi (<->)	CAOJNV010000124	3875	152	fig|35833.483.peg.3875	hypothetical protein	1	0.993
WCP94_000612		hypothetical protein	455448	455720	-	bi (<->)	NZ_GL622724	164	90	fig|563192.3.peg.164	HMPREF0179_00216	hypothetical protein	0.989	0.989	bi (<->)	JNJP01000002	295	90	fig|1408428.3.peg.295		hypothetical protein	1	0.989	bi (<->)	ADCO01000266	3038	90	fig|693988.3.peg.3038	HMPREF0178_02919	hypothetical protein	0.978	0.989	bi (<->)	CAOJNV010000124	3876	90	fig|35833.483.peg.3876	hypothetical protein	1	0.989
WCP94_000613	PGF_09735068	restriction modification system DNA specificity domain	455995	457569	+	bi (<->)	NZ_GL622724	165	524	fig|563192.3.peg.165	HMPREF0179_00217	restriction modification system DNA specificity domain	0.985	0.998	bi (<->)	JNJP01000002	294	524	fig|1408428.3.peg.294		restriction modification system DNA specificity domain	0.987	0.998	bi (<->)	ADCO01000266	3037	524	fig|693988.3.peg.3037	HMPREF0178_02918	restriction modification system DNA specificity domain	0.998	0.998	bi (<->)	CAOJNV010000124	3877	524	fig|35833.483.peg.3877	restriction modification system DNA specificity domain	0.998	0.998
WCP94_000614	PGF_03087517	4-hydroxyproline epimerase (EC 5.1.1.8)	457851	458858	-	bi (<->)	NZ_GL622724	166	335	fig|563192.3.peg.166	HMPREF0179_00218	4-hydroxyproline epimerase (EC 5.1.1.8)	0.988	0.997	bi (<->)	JNJP01000002	293	335	fig|1408428.3.peg.293		4-hydroxyproline epimerase (EC 5.1.1.8)	0.988	0.997	bi (<->)	ADCO01000266	3036	335	fig|693988.3.peg.3036	HMPREF0178_02917	4-hydroxyproline epimerase (EC 5.1.1.8)	1	0.997	bi (<->)	CAOJNV010000036	2353	335	fig|35833.483.peg.2353	4-hydroxyproline epimerase (EC 5.1.1.8)	1	0.997
WCP94_000615		Multi-sensor hybrid histidine kinase	459404	462079	-	bi (<->)	NZ_GL622724	167	858	fig|563192.3.peg.167	HMPREF0179_00219	Multi-sensor hybrid histidine kinase	0.978	0.999	bi (<->)	JNJP01000002	292	858	fig|1408428.3.peg.292		Multi-sensor hybrid histidine kinase	0.984	0.999	bi (<->)	ADCO01000266	3035	858	fig|693988.3.peg.3035	HMPREF0178_02916	Multi-sensor hybrid histidine kinase	0.991	0.999	bi (<->)	CAOJNV010000036	2354	891	fig|35833.483.peg.2354	Multi-sensor hybrid histidine kinase	0.997	0.999
WCP94_000616	PGF_08225224	hypothetical protein	462591	463592	-	bi (<->)	NZ_GL622724	168	333	fig|563192.3.peg.168	HMPREF0179_00220	hypothetical protein	0.997	0.997	bi (<->)	JNJP01000002	291	333	fig|1408428.3.peg.291		hypothetical protein	0.997	0.997	bi (<->)	ADCO01000266	3034	333	fig|693988.3.peg.3034	HMPREF0178_02915	hypothetical protein	0.997	0.997	bi (<->)	CAOJNV010000036	2355	333	fig|35833.483.peg.2355	hypothetical protein	1	0.997
WCP94_000617		hypothetical protein	463600	463734	+																												bi (<->)	CAOJNV010000036	2356	44	fig|35833.483.peg.2356	hypothetical protein	1	0.977
WCP94_000618		hypothetical protein	463761	463913	+																												bi (<->)	CAOJNV010000036	2357	50	fig|35833.483.peg.2357	hypothetical protein	0.98	0.98
WCP94_000619	PGF_09996723	Uncharacterized MFS-type transporter	464060	465388	+	bi (<->)	NZ_GL622724	170	442	fig|563192.3.peg.170	HMPREF0179_00221	Uncharacterized MFS-type transporter	1	0.998	bi (<->)	JNJP01000002	289	442	fig|1408428.3.peg.289		Uncharacterized MFS-type transporter	1	0.998	bi (<->)	ADCO01000266	3032	442	fig|693988.3.peg.3032	HMPREF0178_02914	Uncharacterized MFS-type transporter	1	0.998	bi (<->)	CAOJNV010000036	2358	442	fig|35833.483.peg.2358	Uncharacterized MFS-type transporter	1	0.998
WCP94_000620		hypothetical protein	465560	465691	+																												bi (<->)	CAOJNV010000036	2359	43	fig|35833.483.peg.2359	hypothetical protein	1	0.977
WCP94_000621	PGF_03427698	3',5'-cyclic-nucleotide phosphodiesterase (EC 3.1.4.17)	465702	466526	+	bi (<->)	NZ_GL622724	171	274	fig|563192.3.peg.171	HMPREF0179_00222	3',5'-cyclic-nucleotide phosphodiesterase (EC 3.1.4.17)	0.989	0.996	bi (<->)	JNJP01000002	287	274	fig|1408428.3.peg.287		3',5'-cyclic-nucleotide phosphodiesterase (EC 3.1.4.17)	0.989	0.996	bi (<->)	ADCO01000266	3030	274	fig|693988.3.peg.3030	HMPREF0178_02913	3',5'-cyclic-nucleotide phosphodiesterase (EC 3.1.4.17)	0.985	0.996	bi (<->)	CAOJNV010000036	2360	274	fig|35833.483.peg.2360	3',5'-cyclic-nucleotide phosphodiesterase (EC 3.1.4.17)	1	0.996
WCP94_000622		hypothetical protein	466700	468073	-	bi (<->)	NZ_GL622724	172	448	fig|563192.3.peg.172	HMPREF0179_00223	hypothetical protein	0.819	0.998	bi (<->)	JNJP01000002	286	448	fig|1408428.3.peg.286		similar to Cell wall-associated hydrolase (invasion-associated proteins)	0.831	0.998	bi (<->)	ADCO01000266	3029	448	fig|693988.3.peg.3029	HMPREF0178_02912	Cell wall-associated hydrolases (invasion- associated proteins)-like	0.838	0.998	bi (<->)	CAOJNV010000036	2361	478	fig|35833.483.peg.2361	hypothetical protein	0.916	0.998
WCP94_000623		hypothetical protein	468110	468250	+																												bi (<->)	CAOJNV010000036	2362	46	fig|35833.483.peg.2362	hypothetical protein	0.891	0.978
WCP94_000624	PGF_10542595	Alkanesulfonates-binding protein	468339	469397	-	bi (<->)	NZ_GL622724	173	352	fig|563192.3.peg.173	HMPREF0179_00224	Alkanesulfonates-binding protein	0.977	0.997	bi (<->)	JNJP01000002	285	352	fig|1408428.3.peg.285		Alkanesulfonates-binding protein	0.972	0.997	bi (<->)	ADCO01000266	3028	352	fig|693988.3.peg.3028	HMPREF0178_02911	Alkanesulfonates-binding protein	0.98	0.997	bi (<->)	CAOJNV010000036	2363	352	fig|35833.483.peg.2363	Alkanesulfonates-binding protein	0.994	0.997
WCP94_000625	PGF_10479967	Agmatinase (EC 3.5.3.11)	469408	470361	-	bi (<->)	NZ_GL622724	174	317	fig|563192.3.peg.174	HMPREF0179_00225	Agmatinase (EC 3.5.3.11)	0.991	0.997	bi (<->)	JNJP01000002	284	317	fig|1408428.3.peg.284		Agmatinase (EC 3.5.3.11)	0.994	0.997	bi (<->)	ADCO01000266	3027	317	fig|693988.3.peg.3027	HMPREF0178_02910	Agmatinase (EC 3.5.3.11)	1	0.997	bi (<->)	CAOJNV010000036	2364	317	fig|35833.483.peg.2364	Agmatinase (EC 3.5.3.11)	0.997	0.997
WCP94_000626	PGF_00059730	Transcriptional regulator, NtrC family	470639	472009	+	bi (<->)	NZ_GL622724	175	455	fig|563192.3.peg.175	HMPREF0179_00226	Transcriptional regulator, NtrC family	0.98	0.996	bi (<->)	JNJP01000002	283	455	fig|1408428.3.peg.283		Transcriptional regulator, NtrC family	0.98	0.996	bi (<->)	ADCO01000266	3026	455	fig|693988.3.peg.3026	HMPREF0178_02909	Transcriptional regulator, NtrC family	0.996	0.998	bi (<->)	CAOJNV010000036	2366	455	fig|35833.483.peg.2366	Transcriptional regulator, NtrC family	0.987	0.998
WCP94_000627		hypothetical protein	472150	472320	+																												bi (<->)	CAOJNV010000036	2367	56	fig|35833.483.peg.2367	hypothetical protein	0.982	0.982
WCP94_000628		hypothetical protein	472364	472618	-	bi (<->)	NZ_GL622724	176	84	fig|563192.3.peg.176	HMPREF0179_00227	hypothetical protein	1	0.988	bi (<->)	JNJP01000002	282	84	fig|1408428.3.peg.282		hypothetical protein	0.988	0.988	bi (<->)	ADCO01000266	3025	84	fig|693988.3.peg.3025	HMPREF0178_02908	hypothetical protein	1	0.988	bi (<->)	CAOJNV010000036	2368	84	fig|35833.483.peg.2368	hypothetical protein	1	0.988
WCP94_000629		hypothetical protein	472697	472885	+																												bi (<->)	CAOJNV010000036	2369	62	fig|35833.483.peg.2369	hypothetical protein	1	0.984
WCP94_000630		hypothetical protein	472953	473093	+
WCP94_000631	PGF_00420734	Cytosolic Fe-S cluster assembling factor NBP35	473143	473991	-	bi (<->)	NZ_GL622724	177	282	fig|563192.3.peg.177	HMPREF0179_00228	Cytosolic Fe-S cluster assembling factor NBP35	0.989	0.996	bi (<->)	JNJP01000002	281	282	fig|1408428.3.peg.281		Cytosolic Fe-S cluster assembling factor NBP35	0.986	0.996	bi (<->)	ADCO01000266	3024	282	fig|693988.3.peg.3024	HMPREF0178_02907	Cytosolic Fe-S cluster assembling factor NBP35	1	0.996	bi (<->)	CAOJNV010000036	2370	282	fig|35833.483.peg.2370	Cytosolic Fe-S cluster assembling factor NBP35	0.993	0.996
WCP94_000632	PGF_01886836	Radical SAM domain protein	474082	475044	-	bi (<->)	NZ_GL622724	178	320	fig|563192.3.peg.178	HMPREF0179_00229	Radical SAM domain protein	0.981	0.997	bi (<->)	JNJP01000002	280	320	fig|1408428.3.peg.280		Radical SAM domain protein	0.981	0.997	bi (<->)	ADCO01000266	3023	320	fig|693988.3.peg.3023	HMPREF0178_02906	Radical SAM domain protein	0.994	0.997	bi (<->)	CAOJNV010000036	2371	320	fig|35833.483.peg.2371	Radical SAM domain protein	0.997	0.997
WCP94_000633		hypothetical protein	475108	475416	-	bi (<->)	NZ_GL622724	179	102	fig|563192.3.peg.179	HMPREF0179_00230	hypothetical protein	0.99	0.99	bi (<->)	JNJP01000002	279	102	fig|1408428.3.peg.279		hypothetical protein	0.99	0.99	bi (<->)	ADCO01000266	3022	102	fig|693988.3.peg.3022	HMPREF0178_02905	hypothetical protein	1	0.99	bi (<->)	CAOJNV010000036	2372	102	fig|35833.483.peg.2372	hypothetical protein	1	0.99
WCP94_000634		Protein of unknown function DUF134	475413	475688	-	bi (<->)	NZ_GL622724	180	92	fig|563192.3.peg.180	HMPREF0179_00231	Protein of unknown function DUF134	0.978	0.978	bi (<->)	JNJP01000002	278	92	fig|1408428.3.peg.278		Protein of unknown function DUF134	0.978	0.978	bi (<->)	ADCO01000266	3021	122	fig|693988.3.peg.3021	HMPREF0178_02904	Protein of unknown function DUF134	1	0.738	bi (<->)	CAOJNV010000036	2373	91	fig|35833.483.peg.2373	Protein of unknown function DUF134	1	0.989
WCP94_000635		hypothetical protein	475705	475854	-																												bi (<->)	CAOJNV010000036	2374	49	fig|35833.483.peg.2374	hypothetical protein	1	0.98
WCP94_000636		hypothetical protein	475855	476007	+																												bi (<->)	CAOJNV010000036	2375	50	fig|35833.483.peg.2375	hypothetical protein	1	0.98
WCP94_000637		hypothetical protein	476028	476165	-																												bi (<->)	CAOJNV010000036	2376	45	fig|35833.483.peg.2376	hypothetical protein	1	0.978
WCP94_000638	PGF_03846068	Pyridoxal kinase (EC 2.7.1.35)	476158	477048	+	bi (<->)	NZ_GL622724	182	296	fig|563192.3.peg.182	HMPREF0179_00232	Pyridoxal kinase (EC 2.7.1.35)	0.997	0.997	bi (<->)	JNJP01000002	276	296	fig|1408428.3.peg.276		Pyridoxal kinase (EC 2.7.1.35)	0.993	0.997	bi (<->)	ADCO01000266	3020	296	fig|693988.3.peg.3020	HMPREF0178_02903	Pyridoxal kinase (EC 2.7.1.35)	0.993	0.997	bi (<->)	CAOJNV010000036	2377	296	fig|35833.483.peg.2377	Pyridoxal kinase (EC 2.7.1.35)	1	0.997
WCP94_000639	PGF_12835329	Auxin efflux carrier family protein	477220	478128	-	bi (<->)	NZ_GL622724	183	302	fig|563192.3.peg.183	HMPREF0179_00233	Auxin efflux carrier family protein	0.997	0.997	bi (<->)	JNJP01000002	275	302	fig|1408428.3.peg.275		Auxin efflux carrier family protein	0.993	0.997	bi (<->)	ADCO01000266	3019	323	fig|693988.3.peg.3019	HMPREF0178_02902	Auxin efflux carrier family protein	0.993	0.932	bi (<->)	CAOJNV010000036	2378	316	fig|35833.483.peg.2378	Auxin efflux carrier family protein	0.993	0.953
WCP94_000640	PGF_05197855	Dihydrolipoamide dehydrogenase of pyruvate dehydrogenase complex (EC 1.8.1.4)	478384	479790	-	bi (<->)	NZ_GL622724	184	468	fig|563192.3.peg.184	HMPREF0179_00234	Dihydrolipoamide dehydrogenase of pyruvate dehydrogenase complex (EC 1.8.1.4)	0.987	0.998	bi (<->)	JNJP01000002	274	468	fig|1408428.3.peg.274		Dihydrolipoamide dehydrogenase of pyruvate dehydrogenase complex (EC 1.8.1.4)	0.987	0.998	bi (<->)	ADCO01000266	3018	468	fig|693988.3.peg.3018	HMPREF0178_02901	Dihydrolipoamide dehydrogenase of pyruvate dehydrogenase complex (EC 1.8.1.4)	0.983	0.998	bi (<->)	CAOJNV010000036	2379	468	fig|35833.483.peg.2379	Dihydrolipoamide dehydrogenase of pyruvate dehydrogenase complex (EC 1.8.1.4)	0.983	0.998
WCP94_000641		hypothetical protein	479817	479939	+																												bi (<->)	CAOJNV010000036	2380	40	fig|35833.483.peg.2380	hypothetical protein	1	0.975
WCP94_000642	PGF_00410961	putative stress-induced protein OsmC	480015	480425	-	bi (<->)	NZ_GL622724	185	136	fig|563192.3.peg.185	HMPREF0179_00235	putative stress-induced protein OsmC	1	0.993	bi (<->)	JNJP01000002	273	136	fig|1408428.3.peg.273		putative stress-induced protein OsmC	0.993	0.993	bi (<->)	ADCO01000266	3017	136	fig|693988.3.peg.3017	HMPREF0178_02900	putative stress-induced protein OsmC	0.993	0.993	bi (<->)	CAOJNV010000036	2381	136	fig|35833.483.peg.2381	putative stress-induced protein OsmC	0.993	0.993
WCP94_000643		GGDEF domain protein	480625	481785	+	bi (<->)	NZ_GL622724	186	384	fig|563192.3.peg.186	HMPREF0179_00236	GGDEF domain protein	0.979	0.997	bi (<->)	JNJP01000002	272	410	fig|1408428.3.peg.272		GGDEF domain protein	0.982	0.939	bi (<->)	ADCO01000266	3016	384	fig|693988.3.peg.3016	HMPREF0178_02899	GGDEF domain protein	0.995	0.997	bi (<->)	CAOJNV010000036	2382	386	fig|35833.483.peg.2382	GGDEF domain protein	1	0.997
WCP94_000644		hypothetical protein	481909	482109	-	bi (<->)	NZ_GL622724	187	66	fig|563192.3.peg.187	HMPREF0179_00237	hypothetical protein	0.955	0.985	bi (<->)	JNJP01000002	271	66	fig|1408428.3.peg.271		hypothetical protein	0.955	0.985	bi (<->)	ADCO01000266	3015	66	fig|693988.3.peg.3015	HMPREF0178_02898	hypothetical protein	1	0.985	bi (<->)	CAOJNV010000036	2383	66	fig|35833.483.peg.2383	hypothetical protein	1	0.985
WCP94_000645		hypothetical protein	482400	482621	-																												bi (<->)	CAOJNV010000036	2384	73	fig|35833.483.peg.2384	hypothetical protein	1	0.986
WCP94_000646		hypothetical protein	482864	483097	+																												bi (<->)	CAOJNV010000036	2385	56	fig|35833.483.peg.2385	hypothetical protein	0.931	0.5
WCP94_000647	PGF_03013680	hypothetical protein	483254	484783	+	uni (->)	NZ_GL622724	6	472	fig|563192.3.peg.6	HMPREF0179_00005	hypothetical protein	0.368	0.953	uni (->)	JNJP01000084	3765	472	fig|1408428.3.peg.3765		hypothetical protein	0.368	0.953	bi (<->)	ADCO01000266	3014	490	fig|693988.3.peg.3014	HMPREF0178_02897	hypothetical protein	0.996	0.996	bi (<->)	CAOJNV010000036	2386	509	fig|35833.483.peg.2386	hypothetical protein	0.996	0.998
WCP94_000648		Sensory box histidine kinase/response regulator	485073	485357	-																												bi (<->)	CAOJNV010000036	2387	184	fig|35833.483.peg.2387	Sensory box histidine kinase/response regulator	0.987	0.413
WCP94_000649	PGF_09372748	Respiratory nitrate reductase alpha chain (EC 1.7.99.4)	485625	489374	+	bi (<->)	NZ_GL622724	191	1249	fig|563192.3.peg.191	HMPREF0179_00240	Respiratory nitrate reductase alpha chain (EC 1.7.99.4)	0.994	0.999	bi (<->)	JNJP01000002	266	1249	fig|1408428.3.peg.266		Respiratory nitrate reductase alpha chain (EC 1.7.99.4)	0.993	0.999	bi (<->)	ADCO01000266	3012	1249	fig|693988.3.peg.3012	HMPREF0178_02896	Respiratory nitrate reductase alpha chain (EC 1.7.99.4)	0.996	0.999	bi (<->)	CAOJNV010000036	2389	1249	fig|35833.483.peg.2389	Respiratory nitrate reductase alpha chain (EC 1.7.99.4)	0.996	0.999
WCP94_000650		hypothetical protein	489466	489612	-
WCP94_000651	PGF_00047730	Respiratory nitrate reductase beta chain (EC 1.7.99.4)	489706	491175	+	bi (<->)	NZ_GL622724	192	489	fig|563192.3.peg.192	HMPREF0179_00241	Respiratory nitrate reductase beta chain (EC 1.7.99.4)	0.99	0.996	bi (<->)	JNJP01000083	3746	489	fig|1408428.3.peg.3746		Respiratory nitrate reductase beta chain (EC 1.7.99.4)	0.992	0.996	bi (<->)	ADCO01000265	3011	489	fig|693988.3.peg.3011	HMPREF0178_02895	Respiratory nitrate reductase beta chain (EC 1.7.99.4)	0.998	0.998	bi (<->)	CAOJNV010000019	1740	489	fig|35833.483.peg.1740	Respiratory nitrate reductase beta chain (EC 1.7.99.4)	1	0.998
WCP94_000652		Respiratory nitrate reductase delta chain (EC 1.7.99.4)	491172	491729	+	bi (<->)	NZ_GL622724	193	185	fig|563192.3.peg.193	HMPREF0179_00242	Respiratory nitrate reductase delta chain (EC 1.7.99.4)	0.978	0.995	bi (<->)	JNJP01000083	3747	185	fig|1408428.3.peg.3747		Respiratory nitrate reductase delta chain (EC 1.7.99.4)	0.978	0.995	bi (<->)	ADCO01000265	3010	185	fig|693988.3.peg.3010	HMPREF0178_02894	Respiratory nitrate reductase delta chain (EC 1.7.99.4)	0.978	0.995	bi (<->)	CAOJNV010000019	1739	185	fig|35833.483.peg.1739	Respiratory nitrate reductase delta chain (EC 1.7.99.4)	0.989	0.995
WCP94_000653		Respiratory nitrate reductase gamma chain (EC 1.7.99.4)	491999	492661	+	bi (<->)	NZ_GL622724	194	220	fig|563192.3.peg.194	HMPREF0179_00243	Respiratory nitrate reductase gamma chain (EC 1.7.99.4)	0.982	0.995	bi (<->)	JNJP01000083	3748	220	fig|1408428.3.peg.3748		Respiratory nitrate reductase gamma chain (EC 1.7.99.4)	0.986	0.995	bi (<->)	ADCO01000265	3009	220	fig|693988.3.peg.3009	HMPREF0178_02893	Respiratory nitrate reductase gamma chain (EC 1.7.99.4)	0.982	0.995	bi (<->)	CAOJNV010000019	1738	220	fig|35833.483.peg.1738	Respiratory nitrate reductase gamma chain (EC 1.7.99.4)	0.973	0.995
WCP94_000654	PGF_00841078	C4-dicarboxylate transporter/malic acid transport protein	492648	493718	+	bi (<->)	NZ_GL622724	195	356	fig|563192.3.peg.195	HMPREF0179_00244	C4-dicarboxylate transporter/malic acid transport protein	0.983	0.997	bi (<->)	JNJP01000083	3749	356	fig|1408428.3.peg.3749		C4-dicarboxylate transporter/malic acid transport protein	0.989	0.997	bi (<->)	ADCO01000265	3008	356	fig|693988.3.peg.3008	HMPREF0178_02892	C4-dicarboxylate transporter/malic acid transport protein	0.994	0.997	bi (<->)	CAOJNV010000019	1737	356	fig|35833.483.peg.1737	C4-dicarboxylate transporter/malic acid transport protein	0.994	0.997
WCP94_000655		hypothetical protein	493967	494098	+
WCP94_000656		hypothetical protein	494342	494503	-																			bi (<->)	ADCO01000265	3007	53	fig|693988.3.peg.3007		hypothetical protein	0.981	0.981	bi (<->)	CAOJNV010000019	1734	53	fig|35833.483.peg.1734	hypothetical protein	1	0.981
WCP94_000657	PGF_10542595	Alkanesulfonates-binding protein	494516	495595	+	bi (<->)	NZ_GL622724	242	359	fig|563192.3.peg.242	HMPREF0179_00286	Alkanesulfonates-binding protein	0.877	0.997	bi (<->)	JNJP01000009	1186	359	fig|1408428.3.peg.1186		Alkanesulfonates-binding protein	0.877	0.997	bi (<->)	ADCO01000265	3006	359	fig|693988.3.peg.3006	HMPREF0178_02891	Alkanesulfonates-binding protein	0.997	0.997	bi (<->)	CAOJNV010000019	1733	359	fig|35833.483.peg.1733	Alkanesulfonates-binding protein	0.997	0.997
WCP94_000658		hypothetical protein	495600	495725	+	bi (<->)	NZ_GL622724	243	40	fig|563192.3.peg.243		hypothetical protein	0.854	0.975	bi (<->)	JNJP01000009	1187	40	fig|1408428.3.peg.1187		hypothetical protein	0.854	0.975	bi (<->)	ADCO01000265	3005	41	fig|693988.3.peg.3005		hypothetical protein	0.951	0.976
WCP94_000659		putative membrane protein	496256	497122	+	bi (<->)	NZ_GL622724	244	288	fig|563192.3.peg.244	HMPREF0179_00287	putative membrane protein	0.99	0.997	bi (<->)	JNJP01000009	1188	288	fig|1408428.3.peg.1188		putative membrane protein	0.99	0.997	bi (<->)	ADCO01000265	3004	288	fig|693988.3.peg.3004	HMPREF0178_02890	putative membrane protein	1	0.997	bi (<->)	CAOJNV010000019	1731	288	fig|35833.483.peg.1731	putative membrane protein	0.997	0.997
WCP94_000660		hypothetical protein	497127	497834	+	bi (<->)	NZ_GL622724	245	235	fig|563192.3.peg.245	HMPREF0179_00288	hypothetical protein	0.979	0.996	bi (<->)	JNJP01000009	1189	235	fig|1408428.3.peg.1189		hypothetical protein	0.974	0.996	bi (<->)	ADCO01000265	3003	235	fig|693988.3.peg.3003	HMPREF0178_02889	hypothetical protein	0.996	0.996	bi (<->)	CAOJNV010000019	1730	235	fig|35833.483.peg.1730	hypothetical protein	0.996	0.996
WCP94_000661		hypothetical protein	497907	498104	+																												bi (<->)	CAOJNV010000019	1729	65	fig|35833.483.peg.1729	hypothetical protein	0.954	0.985
[truncated: 3,921 more rows]

## Sheet: Supplementary Data 3
Supplementary Data 3: Transcriptome read counts of Bilophila wadsworthia in vitro and in caecal material. Only reads with a minimum count of 3 and a minimum count per million (CPM) of 3 in at least 3 samples are included. Differential expression analysis was performed using the Voom/Limma method. P-values were adjusted for multiple comparisons using the Benjamini–Hochberg method to control the fa…
[truncated: 2,855 more rows]

[truncated: 4 more sheets: Supplementary Data 4, Supplementary Data 5, Supplementary Data 6, Supplementary Data 7]
