# Supplementary material for: Bacterial microcompartments and energy metabolism drive gut colonization by Bilophila wadsworthia
Source: Nat Commun. 2025 May 30;16:5049. doi: 10.1038/s41467-025-60180-y (PMC12125255; doi:10.1038/s41467-025-60180-y)
Supplement: Supplementary file 6 — Source Data [file 41467_2025_60180_MOESM6_ESM.xlsx]

## Sheet: Fig1c-tpa
Table: Source Data for Figure 1c. tpa copies / ng DNA. qPCR was done in duplicate unless there was no sufficient material. Some DNA tissue extractions failed and are therefore not included.
ID_mouse	Group	Organ	# Technical replicates	tpa copies/µg DNA		$emmeans
B_HF_1	Bw	Colon	2	112758		Sample = Colon:
B_HF_2	Bw	Colon	2	13609.7		Group emmean SE df lower.CL upper.CL
B_HF_3	Bw	Colon	2	79300.7		B 11.72 1.010 48 9.6790 13.76
B_HF_4	Bw	Colon	2	5.73549e+06		Hu+B 11.27 1.200 48 8.8581 13.69
B_HF_5	Bw	Colon	2	350352
B_HF_6	Bw	Colon	2	4918.99		Sample = P1:
B_HF_7	Bw	Colon	2	353536		Group emmean SE df lower.CL upper.CL
B_HF_1	Bw	Duodenum	2	3028.69		B 6.31 1.240 48 3.8255 8.80
B_HF_2	Bw	Duodenum	1	3.08282		Hu+B 2.44 1.240 48 -0.0455 4.93
B_HF_3	Bw	Duodenum	2	172.117
B_HF_4	Bw	Duodenum	1	55.4743		Sample = P2:
B_HF_5	Bw	Duodenum	2	8295.36		Group emmean SE df lower.CL upper.CL
B_HF_6	Bw	Duodenum	2	38040.6		B 10.02 1.040 48 7.9287 12.12
B_HF_1	Bw	Ileum	2	21737.5		Hu+B 3.64 0.951 48 1.7300 5.55
B_HF_2	Bw	Ileum	2	242774
B_HF_3	Bw	Ileum	2	518.577		Sample = P3:
B_HF_4	Bw	Ileum	2	3240.96		Group emmean SE df lower.CL upper.CL
B_HF_5	Bw	Ileum	2	422319		B 9.89 1.060 48 7.7517 12.02
B_HF_6	Bw	Ileum	2	31839.8		Hu+B 9.46 1.260 48 6.9305 11.98
B_HF_7	Bw	Ileum	2	9583
B_HF_1	Bw	Jejunum	2	16617.5		Sample = Stool:
B_HF_2	Bw	Jejunum	2	3153.16		Group emmean SE df lower.CL upper.CL
B_HF_3	Bw	Jejunum	6	859086		B 15.59 0.781 48 14.0179 17.16
B_HF_4	Bw	Jejunum	2	37010.1		Hu+B 14.80 0.886 48 13.0155 16.58
B_HF_5	Bw	Jejunum	1	3485.62
B_HF_1	Bw	Stool	2	1.12984e+07		Results are given on the log (not the response) scale.
B_HF_2	Bw	Stool	2	3.34414e+07		Confidence level used: 0.95
B_HF_3	Bw	Stool	2	4.67296e+07
B_HF_4	Bw	Stool	2	9.94723e+06		$contrasts
B_HF_5	Bw	Stool	2	7.00561e+06		Sample = Colon:
B_HF_6	Bw	Stool	2	5.81025e+07		contrast estimate SE df t.ratio p.value
B_HF_7	Bw	Stool	2	3.89122e+06		B - (Hu+B) 0.447 1.57 48 0.284 0.7774
B_HF_8	Bw	Stool	2	1.955e+07
B_HF_9	Bw	Stool	2	1572.83		Sample = P1:
Hu+B_HF_1	SIHUMI+Bw	Colon	2	1.39183e+06		contrast estimate SE df t.ratio p.value
Hu+B_HF_2	SIHUMI+Bw	Colon	2	415212		B - (Hu+B) 3.871 1.75 48 2.213 0.0317
Hu+B_HF_3	SIHUMI+Bw	Colon	2	408.761
Hu+B_HF_4	SIHUMI+Bw	Colon	2	7165.66		Sample = P2:
Hu+B_HF_5	SIHUMI+Bw	Colon	4	1.77661e+06		contrast estimate SE df t.ratio p.value
Hu+B_HF_1	SIHUMI+Bw	Duodenum	2	8.63359		B - (Hu+B) 6.381 1.41 48 4.525 <.0001
Hu+B_HF_2	SIHUMI+Bw	Duodenum	2	34.0023
Hu+B_HF_3	SIHUMI+Bw	Duodenum	1	0.779592		Sample = P3:
Hu+B_HF_4	SIHUMI+Bw	Duodenum	2	94.4939		contrast estimate SE df t.ratio p.value
Hu+B_HF_5	SIHUMI+Bw	Duodenum	2	697.348		B - (Hu+B) 0.430 1.65 48 0.261 0.7950
Hu+B_HF_6	SIHUMI+Bw	Duodenum	6	0.152695
Hu+B_HF_1	SIHUMI+Bw	Ileum	2	1.07461e+07		Sample = Stool:
Hu+B_HF_2	SIHUMI+Bw	Ileum	2	847.803		contrast estimate SE df t.ratio p.value
Hu+B_HF_3	SIHUMI+Bw	Ileum	2	3968.85		B - (Hu+B) 0.792 1.18 48 0.670 0.5058
Hu+B_HF_4	SIHUMI+Bw	Ileum	2	12004.8
Hu+B_HF_5	SIHUMI+Bw	Ileum	2	792.141		Results are given on the log (not the response) scale.
Hu+B_HF_1	SIHUMI+Bw	Jejunum	2	2.50869
Hu+B_HF_2	SIHUMI+Bw	Jejunum	1	10.1773
Hu+B_HF_3	SIHUMI+Bw	Jejunum	2	1.44598
Hu+B_HF_4	SIHUMI+Bw	Jejunum	1	427.531
Hu+B_HF_5	SIHUMI+Bw	Jejunum	2	217.832
Hu+B_HF_6	SIHUMI+Bw	Jejunum	2	897.047
Hu+B_HF_1	SIHUMI+Bw	Stool	2	9.88359e+06
Hu+B_HF_2	SIHUMI+Bw	Stool	2	4.38614e+06
Hu+B_HF_3	SIHUMI+Bw	Stool	2	4.47915e+06
Hu+B_HF_4	SIHUMI+Bw	Stool	2	2.87441e+06
Hu+B_HF_5	SIHUMI+Bw	Stool	2	2.81241e+06
Hu+B_HF_6	SIHUMI+Bw	Stool	2	980283
Hu+B_HF_8	SIHUMI+Bw	Stool	2	626190

## Sheet: Fig1d-metataxonomics
Table: Source Data for Figure 1d. Bacterial counts from stool samples collected on day 23. The bacterial counts for each group were calculated by multiplying the total number of cells detected using SybrGreen by the relative abundance of the bacterium in the metagenomic data. Groups: SIHUMI+Bw (N=8), SIHUMI (N=5), Bw (N=9)
Group	Mouse	Bw	SIHUMI1|Anaerostipes_caccae	SIHUMI2|Bacteroides_thetaiotaomicron	SIHUMI3|Blautia_producta	SIHUMI5|Escherichia_coli	SIHUMI6|Clostridium_butyricum	SIHUMI7|Thomasclavelia_ramosa	SIHUMI8|Bifidobacterium_longum
Bw	B_HF_1	1.18288e+10	0	0	0	2.41821e+09	0		0
Bw	B_HF_2	2.30168e+10	0	0	0	4.83677e+09	0	0	0
Bw	B_HF_3	1.57812e+10	0	0	0	3.05069e+09	0	0	0
Bw	B_HF_4	1.8782e+09	0	0	0	5.44758e+08	0	0	0
Bw	B_HF_5	1.9296e+10	0	0	0	4.29195e+09	0	0	0
Bw	B_HF_6	3.21628e+09	0	2.32962e+06	0	9.21513e+08	0	0	0
Bw	B_HF_7	1.47597e+10	0	6.38031e+07	0	2.72296e+09	0	0	0
Bw	B_HF_8	9.42882e+09	0	4.41733e+07	0	2.20743e+09	0	0	0
Bw	B_HF_9	5.66046e+09	0	0	0	1.32535e+09	0	0	0
SIHUMI	Hu_HF_1	0	2.15235e+09	3.57965e+10	4.14129e+09	4.70523e+09	1.40045e+08	2.71889e+09	0
SIHUMI	Hu_HF_2	0	1.40309e+09	2.11685e+10	2.22884e+09	2.43858e+09	6.33674e+07	1.6308e+09	0
SIHUMI	Hu_HF_3	0	3.93113e+08	1.48945e+10	1.10023e+09	1.96646e+09	4.60011e+07	8.15623e+08	0
SIHUMI	Hu_HF_4	0	1.26914e+09	2.9321e+10	3.05485e+09	2.75779e+09	1.33548e+08	1.97507e+09	0
SIHUMI	Hu_HF_5	0	1.57037e+08	1.90567e+10	3.51969e+09	5.10722e+08	4.21345e+08	1.45522e+09	158268
SIHUMI+Bw	Hu+B_HF_1	3.332e+09	5.40098e+08	2.70419e+10	9.70192e+08	6.54807e+08	7.08148e+07	5.16454e+08	0
SIHUMI+Bw	Hu+B_HF_2	3.20648e+09	4.76577e+08	2.44582e+10	1.35098e+09	5.82728e+08	8.34825e+07	5.97888e+08	0
SIHUMI+Bw	Hu+B_HF_3	5.64974e+09	3.60238e+08	2.264e+10	6.67907e+08	8.76996e+08	8.92394e+06	4.66002e+08	0
SIHUMI+Bw	Hu+B_HF_4	3.06074e+09	5.81344e+08	2.51647e+10	1.26093e+09	8.1799e+08	3.96203e+07	6.85976e+08	0
SIHUMI+Bw	Hu+B_HF_5	4.20136e+09	5.05901e+08	3.02808e+10	8.05496e+08	8.95734e+08	3.41662e+07	6.57174e+08	0
SIHUMI+Bw	Hu+B_HF_6	1.96684e+09	3.21958e+08	1.99716e+10	7.24528e+08	5.27161e+08	1.58754e+07	4.24517e+08	0
SIHUMI+Bw	Hu+B_HF_8	2.12057e+09	1.29411e+08	1.78462e+10	6.68548e+08	5.96342e+08	1.20156e+06	1.7444e+08	0
SIHUMI+Bw	Hu+B_HF_9	3.4196e+09	3.43612e+08	2.18715e+10	8.24809e+08	8.6325e+08	4.42427e+06	2.83702e+08	0
dunn.test(Normalized$SybrGreenAvg, Normalized$Group, method = "hochberg")						pvalue	padjust	Z
Kruskal-Wallis rank sum test					SIHUMI2|Bacteroides_thetaiotaomicron	0.769698	0.769698	-0.29277
					Bw	0.0025987	0.0153666	-2.9277
data: x and group					SIHUMI3|Blautia_producta	0.00841546	0.0252464	2.63493
Kruskal-Wallis chi-squared = 14.4075, df = 2, p-value = 0					SIHUMI5|Escherichia_coli	0.0789826	0.142169	1.75662
					SIHUMI7|Erysipelatoclostridium_ramosum	0.00341479	0.0153666	2.9277
					SIHUMI1|Anaerostipes_caccae	0.187683	0.231641	1.31747
Comparison of x by group					Lactococcus_lactis	0.107347	0.16102	1.61024
(Hochberg)					SIHUMI6|Clostridium|s__Clostridium_butyricum	0.0191725	0.0431381	2.34216
Col Mean-|					SIHUMI8|Bifidobacterium_longum	0.205903	0.231641	0.58554
Row Mean | B Hu
---------+----------------------
Hu | -3.750504
| 0.0003*
|
Hu+B | -2.373145 1.201868
| 0.0176* 0.1147
alpha = 0.05

## Sheet: FIG3C_H2S_tissues
Table: Source Data for Figure 3c. H₂S concentrations measured in tissue samples from mice using a microsensor. Groups: SIHUMI+Bw (N=6), SIHUMI (N=10), Bw (N=9)									A generalized linear mixed model (glmmTMB) was constructed using the log10 transformation of [H₂S (µM)] to address the data’s high skewness, particularly due to the high H₂S levels in the Bw group, and to account for the wide range of values across different orders of magnitude.
ID_mouse	Group	Organ	H2S (µM)
B_HF_1	Bw	Colon	1547.23	1281.86					lmerTest::lmer( data= sensor3, sensor3$H2Slog ~ Group *Organ +Base_weight2+ (1|ID_mouse) )
B_HF_2	Bw	Colon	1206.99						$contrasts
B_HF_3	Bw	Colon	910.57						Organ = Liver:
B_HF_4	Bw	Colon	1441						contrast estimate SE df lower.CL upper.CL t.ratio p.value
B_HF_5	Bw	Colon	1484.29						SIHUMI - (SIHUMI+Bw) -0.498 0.182 31.2 -0.947 -0.0487 -2.728 0.0273
B_HF_6	Bw	Colon	4092.15						SIHUMI - Bw -0.922 0.166 30.7 -1.330 -0.5138 -5.563 <.0001
B_HF_7	Bw	Colon	3861.96						(SIHUMI+Bw) - Bw -0.424 0.203 29.3 -0.925 0.0765 -2.091 0.1092
B_HF_8	Bw	Colon	2790.58
B_HF_9	Bw	Colon	3775.39						Organ = Small intestine:
B_HF_1	Bw	Liver	175.61						contrast estimate SE df lower.CL upper.CL t.ratio p.value
B_HF_2	Bw	Liver	145.174						SIHUMI - (SIHUMI+Bw) -0.365 0.182 31.2 -0.814 0.0840 -2.000 0.1290
B_HF_3	Bw	Liver	177.298						SIHUMI - Bw -1.445 0.166 30.7 -1.854 -1.0374 -8.723 <.0001
B_HF_4	Bw	Liver	231.923						(SIHUMI+Bw) - Bw -1.081 0.203 29.3 -1.581 -0.5799 -5.328 <.0001
B_HF_5	Bw	Liver	238.993
B_HF_6	Bw	Liver	1445.98						Organ = Colon:
B_HF_7	Bw	Liver	1201.1						contrast estimate SE df lower.CL upper.CL t.ratio p.value
B_HF_8	Bw	Liver	676.947						SIHUMI - (SIHUMI+Bw) -0.526 0.182 31.2 -0.975 -0.0771 -2.883 0.0189
B_HF_9	Bw	Liver	1409.56						SIHUMI - Bw -1.236 0.166 30.7 -1.644 -0.8282 -7.461 <.0001
B_HF_1	Bw	Small intestine	1493.51						(SIHUMI+Bw) - Bw -0.710 0.203 29.3 -1.211 -0.2095 -3.502 0.0042
B_HF_2	Bw	Small intestine	1161.62
B_HF_3	Bw	Small intestine	1168.05						Degrees-of-freedom method: kenward-roger
B_HF_4	Bw	Small intestine	1792.38						Confidence level used: 0.95
B_HF_5	Bw	Small intestine	2113.82						Conf-level adjustment: tukey method for comparing a family of 3 estimates
B_HF_6	Bw	Small intestine	2169.59						P value adjustment: tukey method for comparing a family of 3 estimates
B_HF_7	Bw	Small intestine	2091.07
B_HF_8	Bw	Small intestine	3357.47
B_HF_9	Bw	Small intestine	3430.65
Hu_HF_1	SIHUMI	Colon	253.988
Hu_HF_2	SIHUMI	Colon	430.256
Hu_HF_3	SIHUMI	Colon	226.882
Hu_HF_4	SIHUMI	Colon	386.654
Hu_HF_5	SIHUMI	Colon	369.259
Hu_HF_6	SIHUMI	Colon	57.4328
Hu_HF_7	SIHUMI	Colon	33.0243
Hu_HF_8	SIHUMI	Colon	31.062
Hu_HF_9	SIHUMI	Colon	44.4069
Hu_HF_10	SIHUMI	Colon	55.4968
Hu_HF_1	SIHUMI	Liver	62.4124
Hu_HF_2	SIHUMI	Liver	31.4507
Hu_HF_3	SIHUMI	Liver	91.8133
Hu_HF_4	SIHUMI	Liver	102.606
Hu_HF_5	SIHUMI	Liver	107.219
Hu_HF_6	SIHUMI	Liver	22.7629
Hu_HF_7	SIHUMI	Liver	47.7498
Hu_HF_8	SIHUMI	Liver	19.7098
Hu_HF_9	SIHUMI	Liver	13.0097
Hu_HF_10	SIHUMI	Liver	77.5964
Hu_HF_1	SIHUMI	Small intestine	158.931
Hu_HF_2	SIHUMI	Small intestine	79.5421
Hu_HF_3	SIHUMI	Small intestine	58.5715
Hu_HF_4	SIHUMI	Small intestine	99.0669
Hu_HF_5	SIHUMI	Small intestine	128.667
Hu_HF_6	SIHUMI	Small intestine	26.7983
Hu_HF_7	SIHUMI	Small intestine	64.6825
Hu_HF_8	SIHUMI	Small intestine	47.0624
Hu_HF_9	SIHUMI	Small intestine	41.9396
Hu_HF_10	SIHUMI	Small intestine	60.3431
Hu+B_HF_1	SIHUMI+Bw	Colon	301.604	754.975	1002.51
Hu+B_HF_2	SIHUMI+Bw	Colon	492.973
Hu+B_HF_3	SIHUMI+Bw	Colon	237.938
Hu+B_HF_4	SIHUMI+Bw	Colon	385.852
Hu+B_HF_5	SIHUMI+Bw	Colon	317.819
Hu+B_HF_6	SIHUMI+Bw	Colon	2793.67
Hu+B_HF_1	SIHUMI+Bw	Liver	203.11
Hu+B_HF_2	SIHUMI+Bw	Liver	112.492
Hu+B_HF_3	SIHUMI+Bw	Liver	111.294
Hu+B_HF_4	SIHUMI+Bw	Liver	100.054
Hu+B_HF_5	SIHUMI+Bw	Liver	126.215
Hu+B_HF_6	SIHUMI+Bw	Liver	1410.8
Hu+B_HF_1	SIHUMI+Bw	Small intestine	59.3165
Hu+B_HF_2	SIHUMI+Bw	Small intestine	55.5483
Hu+B_HF_3	SIHUMI+Bw	Small intestine	122.462
Hu+B_HF_4	SIHUMI+Bw	Small intestine	277.855
Hu+B_HF_5	SIHUMI+Bw	Small intestine	193.568
Hu+B_HF_6	SIHUMI+Bw	Small intestine	1814.9

## Sheet: FIG3D_H2S_stool
Table: Source Data for Figure 3d. H₂S concentrations in stool samples, quantified using the methylene blue assay. Groups: SIHUMI+Bw (N=8 at day2 and 13, then N=6 since 2 mice died), SIHUMI (N=10), Bw (N=9).
ID_mouse	Group	Day	Experimental week	H2S (µM)					Linear mixed model fit by REML. t-tests use Satterthwaite's method ['lmerModLmerTest']
B_HF_1	Bw	Day2	Week 3	824.5	495.289	477.851			Formula: H2S ~ Group * Week + Base_weight2 + (1 | ID_mouse)
B_HF_2	Bw	Day2	Week 3	1010.5
B_HF_3	Bw	Day2	Week 3	1039.2					$emmeans
B_HF_4	Bw	Day2	Week 3	784.3					Week = Week 3:
B_HF_5	Bw	Day2	Week 3	799.1					Group emmean SE df lower.CL upper.CL t.ratio p.value
B_HF_6	Bw	Day2	Week 3	0					SIHUMI 819 271 65.7 277.7 1361 3.021 0.0036
B_HF_7	Bw	Day2	Week 3	0					SIHUMI+Bw 3981 306 65.0 3369.4 4592 13.001 <.0001
B_HF_8	Bw	Day2	Week 3	0					Bw 487 293 63.9 -98.9 1072 1.660 0.1017
B_HF_9	Bw	Day2	Week 3	0
B_HF_1	Bw	Day13	Week 5	2782.7	3281.33	502.167			Week = Week 5:
B_HF_2	Bw	Day13	Week 5	3239.9					Group emmean SE df lower.CL upper.CL t.ratio p.value
B_HF_3	Bw	Day13	Week 5	3195.1					SIHUMI 1696 271 65.7 1153.9 2237 6.250 <.0001
B_HF_4	Bw	Day13	Week 5	3595.8					SIHUMI+Bw 2956 306 65.0 2344.4 3567 9.654 <.0001
B_HF_5	Bw	Day13	Week 5	3637.6					Bw 3273 293 63.9 2687.2 3858 11.165 <.0001
B_HF_6	Bw	Day13	Week 5	2241.7
B_HF_7	Bw	Day13	Week 5	3453.3					Week = Week 7:
B_HF_8	Bw	Day13	Week 5	3487.4					Group emmean SE df lower.CL upper.CL t.ratio p.value
B_HF_9	Bw	Day13	Week 5	3898.5					SIHUMI 1758 271 65.7 1216.0 2299 6.479 <.0001
B_HF_1	Bw	Day27	Week 7	2855.3					SIHUMI+Bw 1910 359 68.0 1194.2 2626 5.324 <.0001
B_HF_2	Bw	Day27	Week 7	3236	2640.86	586.247			Bw 2656 293 63.9 2070.5 3242 9.061 <.0001
B_HF_3	Bw	Day27	Week 7	2378.8
B_HF_4	Bw	Day27	Week 7	1823.1					Degrees-of-freedom method: kenward-roger
B_HF_5	Bw	Day27	Week 7	2430.2					Confidence level used: 0.95
B_HF_6	Bw	Day27	Week 7	3153.3
B_HF_7	Bw	Day27	Week 7	3183.8					$contrasts
B_HF_8	Bw	Day27	Week 7	1891.8					Week = Week 3:
B_HF_9	Bw	Day27	Week 7	3029.9					contrast estimate SE df lower.CL upper.CL t.ratio p.value
Hu_HF_1	SIHUMI	Day2	Week 3	878.7	852	463.991			SIHUMI - (SIHUMI+Bw) -3161 407 65.7 -4138 -2185 -7.767 <.0001
Hu_HF_2	SIHUMI	Day2	Week 3	1353.1					SIHUMI - Bw 333 402 64.2 -633 1298 0.827 0.6878
Hu_HF_3	SIHUMI	Day2	Week 3	1261					(SIHUMI+Bw) - Bw 3494 431 63.2 2459 4529 8.104 <.0001
Hu_HF_4	SIHUMI	Day2	Week 3	1391
Hu_HF_5	SIHUMI	Day2	Week 3	1116.5					Week = Week 5:
Hu_HF_6	SIHUMI	Day2	Week 3	410.2					contrast estimate SE df lower.CL upper.CL t.ratio p.value
Hu_HF_7	SIHUMI	Day2	Week 3	106					SIHUMI - (SIHUMI+Bw) -1260 407 65.7 -2236 -284 -3.096 0.0080
Hu_HF_8	SIHUMI	Day2	Week 3	437.2					SIHUMI - Bw -1577 402 64.2 -2543 -612 -3.919 0.0006
Hu_HF_9	SIHUMI	Day2	Week 3	714.3					(SIHUMI+Bw) - Bw -317 431 63.2 -1352 718 -0.735 0.7438
Hu_HF_10	SIHUMI	Day2	Week 3	503.7
Hu_HF_1	SIHUMI	Day13	Week 5	934.1					Week = Week 7:
Hu_HF_2	SIHUMI	Day13	Week 5	776.7					contrast estimate SE df lower.CL upper.CL t.ratio p.value
Hu_HF_3	SIHUMI	Day13	Week 5	852.8					SIHUMI - (SIHUMI+Bw) -152 447 67.4 -1223 918 -0.341 0.9378
Hu_HF_4	SIHUMI	Day13	Week 5	935.1					SIHUMI - Bw -898 402 64.2 -1864 67 -2.233 0.0733
Hu_HF_5	SIHUMI	Day13	Week 5	932.6					(SIHUMI+Bw) - Bw -746 475 66.0 -1884 392 -1.571 0.2651
Hu_HF_6	SIHUMI	Day13	Week 5	2688.5
Hu_HF_7	SIHUMI	Day13	Week 5	1258.2					Degrees-of-freedom method: kenward-roger
Hu_HF_8	SIHUMI	Day13	Week 5	3231.5					Confidence level used: 0.95
Hu_HF_9	SIHUMI	Day13	Week 5	1880.6					Conf-level adjustment: tukey method for comparing a family of 3 estimates
Hu_HF_10	SIHUMI	Day13	Week 5	3443.4					P value adjustment: tukey method for comparing a family of 3 estimates
Hu_HF_1	SIHUMI	Day27	Week 7	988.8
Hu_HF_2	SIHUMI	Day27	Week 7	1021.9
Hu_HF_3	SIHUMI	Day27	Week 7	854.6
Hu_HF_4	SIHUMI	Day27	Week 7	1107.5
Hu_HF_5	SIHUMI	Day27	Week 7	1006.3
Hu_HF_6	SIHUMI	Day27	Week 7	3721.2
Hu_HF_7	SIHUMI	Day27	Week 7	2372.8
Hu_HF_8	SIHUMI	Day27	Week 7	1573.1
Hu_HF_9	SIHUMI	Day27	Week 7	1468.2
Hu_HF_10	SIHUMI	Day27	Week 7	3439.8
Hu+B_HF_1	SIHUMI+Bw	Day2	Week 3	3010.4
Hu+B_HF_2	SIHUMI+Bw	Day2	Week 3	4516.2
Hu+B_HF_3	SIHUMI+Bw	Day2	Week 3	4128.2
Hu+B_HF_4	SIHUMI+Bw	Day2	Week 3	5004.5
Hu+B_HF_5	SIHUMI+Bw	Day2	Week 3	4529.5
Hu+B_HF_6	SIHUMI+Bw	Day2	Week 3	4635.9
Hu+B_HF_8	SIHUMI+Bw	Day2	Week 3	3471.3
Hu+B_HF_9	SIHUMI+Bw	Day2	Week 3	2504
Hu+B_HF_1	SIHUMI+Bw	Day13	Week 5	3558
Hu+B_HF_2	SIHUMI+Bw	Day13	Week 5	4226.5
Hu+B_HF_3	SIHUMI+Bw	Day13	Week 5	3436.5
Hu+B_HF_4	SIHUMI+Bw	Day13	Week 5	4090.7
Hu+B_HF_5	SIHUMI+Bw	Day13	Week 5	3162.7
Hu+B_HF_6	SIHUMI+Bw	Day13	Week 5	1919.7
Hu+B_HF_8	SIHUMI+Bw	Day13	Week 5	1526.1
Hu+B_HF_9	SIHUMI+Bw	Day13	Week 5	1679.8
Hu+B_HF_1	SIHUMI+Bw	Day27	Week 7	811.5
Hu+B_HF_2	SIHUMI+Bw	Day27	Week 7	759.6
Hu+B_HF_3	SIHUMI+Bw	Day27	Week 7	942.9
Hu+B_HF_4	SIHUMI+Bw	Day27	Week 7	3541.4
Hu+B_HF_5	SIHUMI+Bw	Day27	Week 7	2975.5
Hu+B_HF_6	SIHUMI+Bw	Day27	Week 7	2953.3

## Sheet: Fig4_InVitro
Table: Source Data for Figure 4. B. wadsworthia grown with different electron donors. Metabolites were quantified with H1NMR.															P-values of statistical analyses. A linear model was constructed for each of the incubation setups (e.g. the provided electron donor) and for each metabolite of interest. To test for differences between each time point and the reference time (Time = 1 hour), we applied Dunnett’s test via the glht function. *<0.05 ; **<0.01; ***<0.001.
Name	Time	Edonor	OD600	Acetate	Ethanol	Formate	Taurine	Lactate	Pyruvate	Choline	Acetaldehyde (acetaldehyde + acetaldehyde hydrate)					Formate		Pyruvate		Ethanol		Lactate		Hydrogen
0_formate	1	Formate	0	0.2737	0.0505667	52.0048	4.75083	0.0205	0.0315	0.00786667	0					1hvs18h	1hvs25h	1hvs18h	1hvs25h	1hvs18h	1hvs25h	1hvs18h	1hvs25h	1hvs18h	1hvs25h
0_formate	1	Formate	0	0.319333	0.0691333	60.7704	6.04867	0.0290333	0.0448333	0.00933333	0				Ethanol	2.26e-06 ***	1.59e-08 ***	0.00669 **	0.02240 *
0_formate	1	Formate	0	0.3661	0.0696	67.9984	6.23123	0.0506333	0.0292333	0.00686667	0				Acetaldehyde					0.001622 **	0.000565 ***
0_formate	1	Formate	0	0.301367	0.0769667	59.6873	6.16647	0.0292667	0.0424667	0.0115667	0				Acetate	2.11e-06 ***	4.79e-09 ***	2.41e-09 ***	< 1e-10 ***	1.15e-07 ***	6.82e-09 ***		0.000336 ***		0.0384 *
18_formate	18	Formate	0.4	3.25847	0.6395	55.5836	3.39987	0.0445333	0.0154667	0.0136333	0				Formate	0.322953	0.000141 ***	2.43e-06 ***	2.67e-06 ***	0.0126 *	0.0266 *
18_formate	18	Formate	0.42	3.1344	0.631633	52.1801	3.58793	0	0.0167333	0.0156	0				Taurine	7.39e-05 ***	2.05e-08 ***	3.23e-07 ***	4.47e-07 ***	0.00568 **	3.2e-05 ***			0.0269 *
18_formate	18	Formate	0.48	3.38983	0.614833	54.1543	3.58507	0.0111	0.0143	0.0154333	0				Lactate			0.00166 **	1.77e-05 ***	0.0657 .		0.089 .
18_formate	18	Formate	0.42	3.39273	0.6709	60.3423	3.82377	0	0.0144667	0.0144333	0				Pyruvate	0.000467 ***	0.000488 ***	9.64e-08 ***	2.67e-08 ***	0.006409 **	0.000486 ***
25_formate	25	Formate	0.82	5.69267	0.941267	35.9416	0	0.00356667	0.0102333	0.0100333	0
25_formate	25	Formate	0.68	5.93863	1.0232	36.2779	0	0	0.0215333	0.0089	0.118958
25_formate	25	Formate	0.68	6.51977	1.14967	36.3027	0	0.0388333	0.0144333	0.0119333	0
25_formate	25	Formate	0.78	7.0822	1.20673	42.2948	0.00993333	0.0126333	0.0153	0.0128333	0
0_ethanol	1	Ethanol	0	0.39775	40.8995	0.035625	7.60167	0.0345833	0.0544167	0.0139167	0.0653333
0_ethanol	1	Ethanol	0	0.489375	40.3187	0.04425	7.67579	0.026	0.0571667	0.0145833	0.089
0_ethanol	1	Ethanol	0	0.529292	45.8722	0.040375	8.93325	0	0.08625	0.0124167	0
0_ethanol	1	Ethanol	0	0.443667	32.9139	0.0200417	7.96654	0	0.102708	0.01525	0.030875
18_ethanol	18	Ethanol	0.14	3.48804	43.6341	0	6.96508	0.0420833	0.04925	0.0085	0.1695
18_ethanol	18	Ethanol	0.18	4.05108	42.2049	0.0153333	6.04962	0.0297083	0.0303333	0.0159167	0.491125
18_ethanol	18	Ethanol	0.2	4.51171	43.3309	0.0154167	6.02708	0.0351667	0.0249167	0.016	0.541375
18_ethanol	18	Ethanol	0.16	3.79125	42.6596	0.018625	6.79067	0.042125	0.028	0.0148333	0.558042
25_ethanol	25	Ethanol	0.28	5.04213	37.9767	0.00529167	5.2535	0.0265833	0.0134583	0.016	0.482583
25_ethanol	25	Ethanol	0.24	5.45546	39.431	0.0168333	5.03925	0	0.01725	0.0167917	0.542708
25_ethanol	25	Ethanol	0.24	5.62188	33.0935	0.0259167	3.95458	0.0196667	0.0065	0.014375	0.42375
25_ethanol	25	Ethanol	0.16	5.01679	37.4855	0.0137083	4.82958	0.0220417	0.0150417	0.0117083	0.569083
0_pyruvate	1	Pyruvate	0	0.564792	0.111625	0.0223333	3.78113	0.02625	46.3361	0.0115417	0
0_pyruvate	1	Pyruvate	0	0.574	0.0935	0.0183333	4.35371	0.0214583	48.7891	0.0122917	0
0_pyruvate	1	Pyruvate	0	0.656083	0.0971667	0.0207917	4.34658	0.027625	50.1315	0.0120417	0
0_pyruvate	1	Pyruvate	0	0.620333	0.089375	0.02175	4.41521	0.02075	48.3128	0.0117917	0
18_pyruvate	18	Pyruvate	0.16	4.13446	0.340125	0.00816667	2.12017	0.0387917	36.1571	0.0138333	0
18_pyruvate	18	Pyruvate	0.18	3.86583	0.267375	0.003875	2.10988	0.035	34.9493	0.0123333	0
18_pyruvate	18	Pyruvate	0.16	3.90996	0.201917	0.00758333	2.23863	0.0377917	33.102	0.0126667	0
18_pyruvate	18	Pyruvate	0.18	4.13133	0.189167	0.00758333	2.24917	0.0327083	34.6166	0.0131667	0
25_pyruvate	25	Pyruvate	0.4	7.29042	0.305	0.0065	2.01325	0.0411667	32.1071	0.01425	0
25_pyruvate	25	Pyruvate	0.36	6.65029	0.231375	0.00545833	2.27071	0.051375	32.6311	0.0132917	0
25_pyruvate	25	Pyruvate	0.34	6.73879	0.182708	0.009	2.40358	0.04625	32.8819	0.01325	0
25_pyruvate	25	Pyruvate	0.5	7.08596	0.158083	0.006875	2.33108	0.0455	32.5777	0.0130417	0
0_hydrogen	1	Hydrogen	0	0.105	0.154125	0.0327917	8.78608	0.0414167	0.0244167	0.0128333	0
0_hydrogen	1	Hydrogen	0	0.494542	0.0899167	0.0332917	9.16763	0.043125	0.0376667	0.0140833	0
0_hydrogen	1	Hydrogen	0	0.909792	0.09525	0.0147083	7.77229	0.0485417	0.0409583	0.0151667	0
0_hydrogen	1	Hydrogen	0	0.444708	0.190833	0.0285417	8.81188	0	0.0355	0.0152083	0
18_hydrogen	18	Hydrogen	0.18	0.094	0.169625	0.0347917	7.80008	0.0358333	0.0214583	0.0123333	0
18_hydrogen	18	Hydrogen	0.3	1.63208	0.113958	0.011375	5.98017	0.0209583	0.0291667	0.0142917	0
18_hydrogen	18	Hydrogen	0.1	1.02038	0.1105	0.01425	6.87483	0.0369583	0.0275	0.0114583	0
18_hydrogen	18	Hydrogen	0.22	1.00379	0.1755	0.0147917	6.59563	0.0245	0.0256667	0.0126667	0
25_hydrogen	25	Hydrogen	0.01	0.112125	0.228208	0.034	9.82071	0.0494583	0.0322083	0.0144583	0
25_hydrogen	25	Hydrogen	0.26	4.20125	0.126542	0.02225	7.16442	0.0431667	0.0409167	0.0185417	0
25_hydrogen	25	Hydrogen	0.23	2.95038	0.118667	0.0153333	8.39954	0	0.0394583	0.01675	0
25_hydrogen	25	Hydrogen	0.25	3.37471	0.130542	0.013	7.83588	0.046	0.04025	0.01525	0
0_lActate	1	Lactate	0	0.43925	0.142208	0.01475	7.68217	42.1904	0.176458	0.012875	0
0_lActate	1	Lactate	0	0.494708	0.218875	0.04975	7.57033	50.0943	0.165292	0.00991667	0
0_lActate	1	Lactate	0	0.454625	0.21125	0.0149583	8.37338	44.3302	0.21925	0.0135417	0
0_lActate	1	Lactate	0	0.471167	0.253958	0.0584167	9.28429	59.1115	0.2195	0.0127083	0
18_lActate	18	Lactate	0.04	0.440875	0.116208	0.0168333	7.97092	40.738	0.19475	0	0
18_lActate	18	Lactate	0.05	0.550167	0.183542	0.0442083	7.4385	40.5374	0.151667	0.0117917	0
18_lActate	18	Lactate	0.03	0.508792	0.450125	0.0474167	7.92387	41.7389	0.115875	0.00970833	0
18_lActate	18	Lactate	0.04	0.514667	0.170667	0.0430833	7.18096	37.4417	0.139708	0.0104583	0
25_lActate	25	Lactate	0.05	0.813583	0.259917	0.0275833	8.37633	44.898	0.178208	0.0144167	0
25_lActate	25	Lactate	0.06	0.775292	0.434	0.0332083	8.79375	46.0511	0.193417	0.014125	0
25_lActate	25	Lactate	0.07	0.639375	0.240917	0.0475	8.93617	54.3563	0.19175	0.0147917	0
25_lActate	25	Lactate	0.05	0.813917	0.251167	0.02975	8.3315	42.6039	0.182292	0.015375	0

## Sheet: Fig5a_weight
Table: Source Data for Figure 5a. Mice weight expressed in (g)
			Day
Mouse	Group	Diet	-15	-14	-13	-12	-11	-10	-9	-8	-7	-6	-5	-4	-3	-2	-1	0	1	2	3	4	5	6	7	8	9	10	11	12	13	14	15	16	17	18	19	20	21	22	23	24	25	26	27
Hu_HF_1	SIHUMI	HF	22.5	22.5	23	22.5	NA	NA	23	23	23	23	23	NA	NA	23	23	23	23	23.5	NA	NA	24	24	24	24.5	25	NA	NA	26	26	26	26	26	NA	NA	27	27	27	27	26.5	NA	NA	27.5	28
Hu_HF_2	SIHUMI	HF	20	20	20	21	NA	NA	23	23	22.5	22.5	22.5	NA	NA	23	22	22.5	23	23	NA	NA	23	24	24	24	25	NA	NA	25	25	25	24	24.5	NA	NA	24	24	24.5	24.5	24	NA	NA	25	24.5
Hu_HF_3	SIHUMI	HF	20	20	20	21	NA	NA	22.5	22.5	23	23	23	NA	NA	24	24	24.5	24.5	24.5	NA	NA	25	25.5	26	26	26.5	NA	NA	27.5	27.5	27.5	27.5	27.5	NA	NA	27.5	27.5	28	28	27.5	NA	NA	24.5	24.5
Hu_HF_4	SIHUMI	HF	20.5	20.5	21	21.5	NA	NA	22	21.5	22	22	22	NA	NA	22.5	22	22.5	22.5	22.5	NA	NA	23	23	24	24	24	NA	NA	24	25	25	24.5	25	NA	NA	25	25	25	25	25	NA	NA	25	25.5
Hu_HF_5	SIHUMI	HF	21	21	21.5	21.5	NA	NA	22.5	22.5	23	23	23	NA	NA	23	24	23	24.5	24	NA	NA	24	25	24	25	26	NA	NA	27	27.5	28	27	27	NA	NA	28	28	28	28	28	NA	NA	28.5	29
Hu+B_HF_1	SIHUMI+Bw	HF	20.5	21	21.5	21.5	NA	NA	22	22	22	22.5	22.5	NA	NA	23	22.5	23	23	22.5	NA	NA	23.5	24	24	24	24.5	NA	NA	25	25	25	26	26	NA	NA	26	26	26	25.5	24	NA	NA	26	26
Hu+B_HF_2	SIHUMI+Bw	HF	22	22	23	23	NA	NA	23.5	24	24	24	24	NA	NA	24	24	24	24	24	NA	NA	24	24	24	25	25	NA	NA	25.5	25	25.5	26	26	NA	NA	26	26	26	26.5	26.5	NA	NA	26.5	26
Hu+B_HF_3	SIHUMI+Bw	HF	22	22	23	23	NA	NA	25	25	24.5	24.5	25	NA	NA	25.5	25.5	25	25.5	25	NA	NA	26.5	26.5	26.5	27	27	NA	NA	28	28	28.5	29	28.5	NA	NA	29.5	29.5	29.5	30	30.5	NA	NA	30.5	31
Hu+B_HF_4	SIHUMI+Bw	HF	21.5	22	23	22.5	NA	NA	22	22	22.5	23	23	NA	NA	23	23	23	23	23	NA	NA	23	23.5	23.5	24	23	NA	NA	25	25	25	26	25	NA	NA	26	25.5	26	26.5	27	NA	NA	27	27
Hu+B_HF_5	SIHUMI+Bw	HF	22.5	22.5	22.5	23	NA	NA	22.5	22.5	23	23	23	NA	NA	23.5	23.5	23	23	22	NA	NA	23	22.5	23	24	23	NA	NA	24	24	24	24	24	NA	NA	25.5	25.5	25.5	25.5	26	NA	NA	26	26
B_HF_1	Bw	HF	18	18	19.5	19.5	20	NA	20.5	21.5	22	22	22	NA	NA	22	21.5	23	23	23	NA	NA	24	24	24	24.5	24.5	NA	NA	24.5	25	25.5	26	26	NA	NA	26	26	25.5	26	26	NA	NA	27	27.5
B_HF_2	Bw	HF	16	17	16.5	17	17	NA	17.5	18	19	19.5	18	NA	NA	18	18.5	19	19.5	20	NA	NA	20	19.5	20.5	21	21.5	NA	NA	22	22	22	22.5	23	NA	NA	23	23	23	23.5	23.5	NA	NA	24	24.5
B_HF_3	Bw	HF	13	13	14.5	15	15	NA	14.5	15	15	15	16	NA	NA	15.5	16	15.5	16	16	NA	NA	17.5	17	18	19	19	NA	NA	19.5	19.5	20	20.5	20	NA	NA	21.5	22	21.5	22	21.5	NA	NA	23.5	24.5
B_HF_4	Bw	HF	18.5	19	19	19	19	NA	19.5	21	21	21	22	NA	NA	21	21.5	21.5	22	22	NA	NA	22.5	22.5	23	23.5	23.5	NA	NA	24	24	24	25	24	NA	NA	24	25.5	25	25	25	NA	NA	26	26
B_HF_5	Bw	HF	18	18.5	18.5	19	19.5	NA	20	20	20.5	21	23	NA	NA	20.5	21	21.5	21	23	NA	NA	22.5	23	23	23	23.5	NA	NA	23.5	24	24	25	25	NA	NA	25	25	25	26	25	NA	NA	26	26.5
Hu+B_HF_6	SIHUMI+Bw	HF	18	19	18.5	19.5	19	NA	20	20	20.5	21	20.5	NA	NA	21	21	20	20	21	NA	NA	21	21	21	21	21	NA	NA	21	21	22	22.5	23	NA	NA	23	24	24	24	25	NA	NA	25	24.5
Hu+B_HF_8	SIHUMI+Bw	HF	18	18	18	18	18	NA	18.5	19	19.5	19.5	20	NA	NA	20	20	20	20	20	NA	NA	20	20	20	20	20	NA	NA	20	20.5	21	21	22	NA	NA	21.5	22	22	21.5	22	NA	NA	NA	NA
Hu+B_HF_9	SIHUMI+Bw	HF	18	18.5	19	18.5	19	NA	19	19	20.5	20.5	21	NA	NA	21	21	21	21	21	NA	NA	21	22	21	22	21	NA	NA	21.5	22	22	22	22	NA	NA	22	22	22	23	22.5	NA	NA	NA	NA
B_HF_6	Bw	HF	18.5	19	19	19	20	NA	20.5	21	20.5	21	21	NA	NA	21	21	23	22.5	21	NA	NA	21	23	23	23	23	NA	NA	25	25	25	25	24.5	NA	NA	24.5	24	24	25	25	NA	NA	25.5	25
B_HF_7	Bw	HF	18.5	18.5	18	19	19	NA	19.5	19	19.5	19.5	20	NA	NA	20	20	20	20	20	NA	NA	20	23	23	24	24	NA	NA	24	25	24	24	24	NA	NA	24.5	25.5	25	25.5	25.5	NA	NA	26	26
B_HF_8	Bw	HF	19	20	19	20	21	NA	22	21.5	21.5	22	22	NA	NA	23	23	23	23	23	NA	NA	23	23	24	24	24	NA	NA	24	25	25	24.5	25	NA	NA	25	25	25.5	26.5	26	NA	NA	26	26
B_HF_9	Bw	HF	19.5	20	19.5	20	20	NA	21	22	23	23.5	23	NA	NA	24	24	24	23	24	NA	NA	22	21	21	21	21	NA	NA	21	22	23	24	23.5	NA	NA	24	24	24.5	25	25.5	NA	NA	25.5	26
Hu_HF_6	SIHUMI	HF	18	19	19	20	21	NA	22	22	21.5	22	21	NA	NA	21	21	22	23	23	NA	NA	23	23	23	24	24	NA	NA	24.5	25	25	25	25.5	NA	NA	26	25.5	25.5	26	26	NA	NA	28	28
Hu_HF_7	SIHUMI	HF	18	18.5	18.5	17	17	NA	19	19	20	20	19	NA	NA	19	19.5	19.5	21	22	NA	NA	21	21	21.5	22	22.5	NA	NA	23	23.5	23.5	23	23.5	NA	NA	24	24	24	24	25	NA	NA	26	26.5
Hu_HF_8	SIHUMI	HF	18	18	18	18	18	NA	20	20	21	22	22.5	NA	NA	23	22.5	23	23	23	NA	NA	25	25	25	25	26	NA	NA	26	25.6	26	26	27.5	NA	NA	28.5	29	29	30	30	NA	NA	31	31
Hu_HF_9	SIHUMI	HF	17	18	20	19	20	NA	21	21	22	22	22	NA	NA	22	22	22	22	22	NA	NA	23	23	22	23	23.5	NA	NA	25	25	25	25	26	NA	NA	27	27	27	27.5	28	NA	NA	29.5	30
Hu_HF_10	SIHUMI	HF	18	18	18	19	20	NA	20.5	21	21	21	21.5	NA	NA	22	21	22	22	23	NA	NA	22.5	23	23	23	23.5	NA	NA	24	24	25	25	25	NA	NA	25	26	26	26	27	NA	NA	28	28
Table: Source Data for Figure 5a. Mice weight expressed in weight change (%)
			Day
Mouse	Group	Diet	-15	-14	-13	-12	-11	-10	-9	-8	-7	-6	-5	-4	-3	-2	-1	0	1	2	3	4	5	6	7	8	9	10	11	12	13	14	15	16	17	18	19	20	21	22	23	24	25	26	27
Hu_HF_1	SIHUMI	HF	97.8261	97.8261	100	97.8261	NA	NA	100	100	100	100	100	NA	NA	100	100	100	100	102.174	NA	NA	104.348	104.348	104.348	106.522	108.696	NA	NA	113.043	113.043	113.043	113.043	113.043	NA	NA	117.391	117.391	117.391	117.391	115.217	NA	NA	119.565	121.739
Hu_HF_2	SIHUMI	HF	90.9091	90.9091	90.9091	95.4545	NA	NA	104.545	104.545	102.273	102.273	102.273	NA	NA	104.545	100	102.273	104.545	104.545	NA	NA	104.545	109.091	109.091	109.091	113.636	NA	NA	113.636	113.636	113.636	109.091	111.364	NA	NA	109.091	109.091	111.364	111.364	109.091	NA	NA	113.636	111.364
Hu_HF_3	SIHUMI	HF	83.3333	83.3333	83.3333	87.5	NA	NA	93.75	93.75	95.8333	95.8333	95.8333	NA	NA	100	100	102.083	102.083	102.083	NA	NA	104.167	106.25	108.333	108.333	110.417	NA	NA	114.583	114.583	114.583	114.583	114.583	NA	NA	114.583	114.583	116.667	116.667	114.583	NA	NA	102.083	102.083
Hu_HF_4	SIHUMI	HF	93.1818	93.1818	95.4545	97.7273	NA	NA	100	97.7273	100	100	100	NA	NA	102.273	100	102.273	102.273	102.273	NA	NA	104.545	104.545	109.091	109.091	109.091	NA	NA	109.091	113.636	113.636	111.364	113.636	NA	NA	113.636	113.636	113.636	113.636	113.636	NA	NA	113.636	115.909
Hu_HF_5	SIHUMI	HF	87.5	87.5	89.5833	89.5833	NA	NA	93.75	93.75	95.8333	95.8333	95.8333	NA	NA	95.8333	100	95.8333	102.083	100	NA	NA	100	104.167	100	104.167	108.333	NA	NA	112.5	114.583	116.667	112.5	112.5	NA	NA	116.667	116.667	116.667	116.667	116.667	NA	NA	118.75	120.833
Hu+B_HF_1	SIHUMI+Bw	HF	91.1111	93.3333	95.5556	95.5556	NA	NA	97.7778	97.7778	97.7778	100	100	NA	NA	102.222	100	102.222	102.222	100	NA	NA	104.444	106.667	106.667	106.667	108.889	NA	NA	111.111	111.111	111.111	115.556	115.556	NA	NA	115.556	115.556	115.556	113.333	106.667	NA	NA	115.556	115.556
Hu+B_HF_2	SIHUMI+Bw	HF	91.6667	91.6667	95.8333	95.8333	NA	NA	97.9167	100	100	100	100	NA	NA	100	100	100	100	100	NA	NA	100	100	100	104.167	104.167	NA	NA	106.25	104.167	106.25	108.333	108.333	NA	NA	108.333	108.333	108.333	110.417	110.417	NA	NA	110.417	108.333
Hu+B_HF_3	SIHUMI+Bw	HF	86.2745	86.2745	90.1961	90.1961	NA	NA	98.0392	98.0392	96.0784	96.0784	98.0392	NA	NA	100	100	98.0392	100	98.0392	NA	NA	103.922	103.922	103.922	105.882	105.882	NA	NA	109.804	109.804	111.765	113.725	111.765	NA	NA	115.686	115.686	115.686	117.647	119.608	NA	NA	119.608	121.569
Hu+B_HF_4	SIHUMI+Bw	HF	93.4783	95.6522	100	97.8261	NA	NA	95.6522	95.6522	97.8261	100	100	NA	NA	100	100	100	100	100	NA	NA	100	102.174	102.174	104.348	100	NA	NA	108.696	108.696	108.696	113.043	108.696	NA	NA	113.043	110.87	113.043	115.217	117.391	NA	NA	117.391	117.391
Hu+B_HF_5	SIHUMI+Bw	HF	95.7447	95.7447	95.7447	97.8723	NA	NA	95.7447	95.7447	97.8723	97.8723	97.8723	NA	NA	100	100	97.8723	97.8723	93.617	NA	NA	97.8723	95.7447	97.8723	102.128	97.8723	NA	NA	102.128	102.128	102.128	102.128	102.128	NA	NA	108.511	108.511	108.511	108.511	110.638	NA	NA	110.638	110.638
B_HF_1	Bw	HF	83.7209	83.7209	90.6977	90.6977	93.0233	NA	95.3488	100	102.326	102.326	102.326	NA	NA	102.326	100	106.977	106.977	106.977	NA	NA	111.628	111.628	111.628	113.953	113.953	NA	NA	113.953	116.279	118.605	120.93	120.93	NA	NA	120.93	120.93	118.605	120.93	120.93	NA	NA	125.581	127.907
B_HF_2	Bw	HF	86.4865	91.8919	89.1892	91.8919	91.8919	NA	94.5946	97.2973	102.703	105.405	97.2973	NA	NA	97.2973	100	102.703	105.405	108.108	NA	NA	108.108	105.405	110.811	113.514	116.216	NA	NA	118.919	118.919	118.919	121.622	124.324	NA	NA	124.324	124.324	124.324	127.027	127.027	NA	NA	129.73	132.432
B_HF_3	Bw	HF	81.25	81.25	90.625	93.75	93.75	NA	90.625	93.75	93.75	93.75	100	NA	NA	96.875	100	96.875	100	100	NA	NA	109.375	106.25	112.5	118.75	118.75	NA	NA	121.875	121.875	125	128.125	125	NA	NA	134.375	137.5	134.375	137.5	134.375	NA	NA	146.875	153.125
B_HF_4	Bw	HF	86.0465	88.3721	88.3721	88.3721	88.3721	NA	90.6977	97.6744	97.6744	97.6744	102.326	NA	NA	97.6744	100	100	102.326	102.326	NA	NA	104.651	104.651	106.977	109.302	109.302	NA	NA	111.628	111.628	111.628	116.279	111.628	NA	NA	111.628	118.605	116.279	116.279	116.279	NA	NA	120.93	120.93
B_HF_5	Bw	HF	85.7143	88.0952	88.0952	90.4762	92.8571	NA	95.2381	95.2381	97.619	100	109.524	NA	NA	97.619	100	102.381	100	109.524	NA	NA	107.143	109.524	109.524	109.524	111.905	NA	NA	111.905	114.286	114.286	119.048	119.048	NA	NA	119.048	119.048	119.048	123.81	119.048	NA	NA	123.81	126.19
Hu+B_HF_6	SIHUMI+Bw	HF	85.7143	90.4762	88.0952	92.8571	90.4762	NA	95.2381	95.2381	97.619	100	97.619	NA	NA	100	100	95.2381	95.2381	100	NA	NA	100	100	100	100	100	NA	NA	100	100	104.762	107.143	109.524	NA	NA	109.524	114.286	114.286	114.286	119.048	NA	NA	119.048	116.667
Hu+B_HF_8	SIHUMI+Bw	HF	90	90	90	90	90	NA	92.5	95	97.5	97.5	100	NA	NA	100	100	100	100	100	NA	NA	100	100	100	100	100	NA	NA	100	102.5	105	105	110	NA	NA	107.5	110	110	107.5	110	NA	NA	NA	NA
Hu+B_HF_9	SIHUMI+Bw	HF	85.7143	88.0952	90.4762	88.0952	90.4762	NA	90.4762	90.4762	97.619	97.619	100	NA	NA	100	100	100	100	100	NA	NA	100	104.762	100	104.762	100	NA	NA	102.381	104.762	104.762	104.762	104.762	NA	NA	104.762	104.762	104.762	109.524	107.143	NA	NA	NA	NA
B_HF_6	Bw	HF	88.0952	90.4762	90.4762	90.4762	95.2381	NA	97.619	100	97.619	100	100	NA	NA	100	100	109.524	107.143	100	NA	NA	100	109.524	109.524	109.524	109.524	NA	NA	119.048	119.048	119.048	119.048	116.667	NA	NA	116.667	114.286	114.286	119.048	119.048	NA	NA	121.429	119.048
B_HF_7	Bw	HF	92.5	92.5	90	95	95	NA	97.5	95	97.5	97.5	100	NA	NA	100	100	100	100	100	NA	NA	100	115	115	120	120	NA	NA	120	125	120	120	120	NA	NA	122.5	127.5	125	127.5	127.5	NA	NA	130	130
B_HF_8	Bw	HF	82.6087	86.9565	82.6087	86.9565	91.3043	NA	95.6522	93.4783	93.4783	95.6522	95.6522	NA	NA	100	100	100	100	100	NA	NA	100	100	104.348	104.348	104.348	NA	NA	104.348	108.696	108.696	106.522	108.696	NA	NA	108.696	108.696	110.87	115.217	113.043	NA	NA	113.043	113.043
B_HF_9	Bw	HF	81.25	83.3333	81.25	83.3333	83.3333	NA	87.5	91.6667	95.8333	97.9167	95.8333	NA	NA	100	100	100	95.8333	100	NA	NA	91.6667	87.5	87.5	87.5	87.5	NA	NA	87.5	91.6667	95.8333	100	97.9167	NA	NA	100	100	102.083	104.167	106.25	NA	NA	106.25	108.333
Hu_HF_6	SIHUMI	HF	85.7143	90.4762	90.4762	95.2381	100	NA	104.762	104.762	102.381	104.762	100	NA	NA	100	100	104.762	109.524	109.524	NA	NA	109.524	109.524	109.524	114.286	114.286	NA	NA	116.667	119.048	119.048	119.048	121.429	NA	NA	123.81	121.429	121.429	123.81	123.81	NA	NA	133.333	133.333
Hu_HF_7	SIHUMI	HF	92.3077	94.8718	94.8718	87.1795	87.1795	NA	97.4359	97.4359	102.564	102.564	97.4359	NA	NA	97.4359	100	100	107.692	112.821	NA	NA	107.692	107.692	110.256	112.821	115.385	NA	NA	117.949	120.513	120.513	117.949	120.513	NA	NA	123.077	123.077	123.077	123.077	128.205	NA	NA	133.333	135.897
Hu_HF_8	SIHUMI	HF	80	80	80	80	80	NA	88.8889	88.8889	93.3333	97.7778	100	NA	NA	102.222	100	102.222	102.222	102.222	NA	NA	111.111	111.111	111.111	111.111	115.556	NA	NA	115.556	113.778	115.556	115.556	122.222	NA	NA	126.667	128.889	128.889	133.333	133.333	NA	NA	137.778	137.778
Hu_HF_9	SIHUMI	HF	77.2727	81.8182	90.9091	86.3636	90.9091	NA	95.4545	95.4545	100	100	100	NA	NA	100	100	100	100	100	NA	NA	104.545	104.545	100	104.545	106.818	NA	NA	113.636	113.636	113.636	113.636	118.182	NA	NA	122.727	122.727	122.727	125	127.273	NA	NA	134.091	136.364
Hu_HF_10	SIHUMI	HF	85.7143	85.7143	85.7143	90.4762	95.2381	NA	97.619	100	100	100	102.381	NA	NA	104.762	100	104.762	104.762	109.524	NA	NA	107.143	109.524	109.524	109.524	111.905	NA	NA	114.286	114.286	119.048	119.048	119.048	NA	NA	119.048	123.81	123.81	123.81	128.571	NA	NA	133.333	133.333
Stats per day
glmmTMB(ratio ~ Group + value_baseline)
Contrast	estimate	SE	df	lower.CL	upper.CL	t.ratio	p.value	Day
SIHUMI - (SIHUMI+Bw)	2.26568	1.35149	22	-1.12935	5.66071	1.67643	0.236415	0
SIHUMI - Bw	-0.678961	1.36853	22	-4.11679	2.75886	-0.496125	0.873891	0
(SIHUMI+Bw) - Bw	-2.94464	1.48764	22	-6.68168	0.7924	-1.97941	0.140961	0
SIHUMI - (SIHUMI+Bw)	3.89282	1.35231	22	0.495747	7.2899	2.87866	0.0227985	1	*
SIHUMI - Bw	2.17653	1.36935	22	-1.26337	5.61642	1.58946	0.271091	1
(SIHUMI+Bw) - Bw	-1.71629	1.48853	22	-5.45558	2.02299	-1.15301	0.49281	1
SIHUMI - (SIHUMI+Bw)	5.19222	1.57222	22	1.24269	9.14174	3.30247	0.00873927	2	**
SIHUMI - Bw	2.61816	1.59204	22	-1.38115	6.61746	1.64453	0.248744	2
(SIHUMI+Bw) - Bw	-2.57406	1.7306	22	-6.92145	1.77332	-1.48738	0.316067	2
SIHUMI - (SIHUMI+Bw)	4.50113	1.7067	22	0.213788	8.78846	2.63733	0.038445	5	*
SIHUMI - Bw	3.57643	1.72821	22	-0.764951	7.91781	2.06944	0.119555	5
(SIHUMI+Bw) - Bw	-0.924698	1.87863	22	-5.64393	3.79453	-0.49222	0.875728	5
SIHUMI - (SIHUMI+Bw)	4.93866	2.18749	22	-0.556464	10.4338	2.25768	0.0835016	6
SIHUMI - Bw	3.01903	2.21507	22	-2.54536	8.58342	1.36295	0.376937	6
(SIHUMI+Bw) - Bw	-1.91963	2.40786	22	-7.96832	4.12906	-0.797237	0.708593	6
SIHUMI - (SIHUMI+Bw)	5.14865	2.18973	22	-0.352086	10.6494	2.35127	0.0693841	7
SIHUMI - Bw	1.52916	2.21733	22	-4.04091	7.09923	0.689642	0.771926	7
(SIHUMI+Bw) - Bw	-3.61949	2.41032	22	-9.67435	2.43538	-1.50166	0.309497	7
SIHUMI - (SIHUMI+Bw)	4.64982	2.29398	22	-1.1128	10.4124	2.02697	0.12929	8
SIHUMI - Bw	1.74562	2.32289	22	-4.08964	7.58087	0.751483	0.735912	8
(SIHUMI+Bw) - Bw	-2.90421	2.52507	22	-9.24734	3.43893	-1.15015	0.494484	8
SIHUMI - (SIHUMI+Bw)	8.51505	2.44651	22	2.36927	14.6608	3.48049	0.00577326	9	**
SIHUMI - Bw	3.61647	2.47734	22	-2.60677	9.83972	1.45982	0.328989	9
(SIHUMI+Bw) - Bw	-4.89858	2.69296	22	-11.6635	1.86631	-1.81903	0.186733	9
SIHUMI - (SIHUMI+Bw)	8.30291	2.7426	22	1.41334	15.1925	3.02739	0.01637	12	*
SIHUMI - Bw	4.18533	2.77716	22	-2.79109	11.1617	1.50705	0.307044	12
(SIHUMI+Bw) - Bw	-4.11759	3.01888	22	-11.7012	3.46602	-1.36395	0.376425	12
SIHUMI - (SIHUMI+Bw)	8.94795	2.47689	22	2.72584	15.1701	3.61257	0.00423035	13	**
SIHUMI - Bw	3.09525	2.50811	22	-3.20529	9.3958	1.2341	0.446341	13
(SIHUMI+Bw) - Bw	-5.8527	2.72641	22	-12.7016	0.996212	-2.14667	0.103422	13
SIHUMI - (SIHUMI+Bw)	8.38977	2.08776	22	3.14518	13.6344	4.01855	0.00160583	14	**
SIHUMI - Bw	3.46608	2.11408	22	-1.84462	8.77678	1.63952	0.250719	14
(SIHUMI+Bw) - Bw	-4.92369	2.29808	22	-10.6966	0.849229	-2.14252	0.104238	14
SIHUMI - (SIHUMI+Bw)	5.13694	2.30012	22	-0.641109	10.915	2.23333	0.0875606	15
SIHUMI - Bw	-0.0746234	2.32911	22	-5.9255	5.77625	-0.0320394	0.999434	15
(SIHUMI+Bw) - Bw	-5.21156	2.53183	22	-11.5717	1.14855	-2.05842	0.12202	15
SIHUMI - (SIHUMI+Bw)	6.91591	2.14856	22	1.51859	12.3132	3.21886	0.0105955	16	*
SIHUMI - Bw	3.28226	2.17564	22	-2.18309	8.74762	1.50864	0.306322	16
(SIHUMI+Bw) - Bw	-3.63365	2.365	22	-9.57469	2.30738	-1.53643	0.293885	16
SIHUMI - (SIHUMI+Bw)	7.36412	2.61366	22	0.798441	13.9298	2.81755	0.0260719	19	*
SIHUMI - Bw	3.89923	2.6466	22	-2.7492	10.5477	1.4733	0.322629	19
(SIHUMI+Bw) - Bw	-3.46489	2.87695	22	-10.692	3.7622	-1.20436	0.46316	19
SIHUMI - (SIHUMI+Bw)	7.02577	2.70208	22	0.237967	13.8136	2.60013	0.0415921	20	*
SIHUMI - Bw	3.43068	2.73614	22	-3.44268	10.304	1.25384	0.435329	20
(SIHUMI+Bw) - Bw	-3.59509	2.97428	22	-11.0667	3.8765	-1.20873	0.460674	20
SIHUMI - (SIHUMI+Bw)	7.34839	2.40401	22	1.30936	13.3874	3.05672	0.0153238	21	*
SIHUMI - Bw	4.06214	2.43431	22	-2.05301	10.1773	1.6687	0.239361	21
(SIHUMI+Bw) - Bw	-3.28626	2.64619	22	-9.93364	3.36113	-1.24188	0.441981	21
SIHUMI - (SIHUMI+Bw)	7.51032	2.66376	22	0.818795	14.2018	2.81945	0.0259641	22	*
SIHUMI - Bw	1.9132	2.69733	22	-4.86267	8.68908	0.709294	0.760614	22
(SIHUMI+Bw) - Bw	-5.59712	2.9321	22	-12.9627	1.76849	-1.90891	0.159823	22
SIHUMI - (SIHUMI+Bw)	7.45908	2.87851	22	0.228072	14.6901	2.5913	0.0423734	23	*
SIHUMI - Bw	3.52658	2.91479	22	-3.79557	10.8487	1.20989	0.460011	23
(SIHUMI+Bw) - Bw	-3.93249	3.16849	22	-11.8919	4.02694	-1.24113	0.442404	23
SIHUMI - (SIHUMI+Bw)	3.70954	3.59637	20	-5.38921	12.8083	1.03147	0.566239	26
SIHUMI - Bw	5.52352	3.28075	20	-2.77673	13.8238	1.68361	0.235834	26
(SIHUMI+Bw) - Bw	1.81398	4.06917	20	-8.48093	12.1089	0.445787	0.896804	26
SIHUMI - (SIHUMI+Bw)	4.73004	3.96404	20	-5.29891	14.759	1.19324	0.47071	27
SIHUMI - Bw	5.31509	3.61616	20	-3.83373	14.4639	1.46982	0.326062	27
(SIHUMI+Bw) - Bw	0.585047	4.48518	20	-10.7624	11.9325	0.13044	0.990668	27

## Sheet: Fig5b_FITC
Table: Source Data for Figure 5b. FITC levels were quantified from serum samples, measured on the day of the culling.
Gavage	ID_mouse	Concentration (µg/mL)	Average	Standard deviation
Bw	B_HF_1	0.436	0.59885	0.230305				$emmeans
Bw	B_HF_2	0.7636						Gavage emmean SE df lower.CL upper.CL
Bw	B_HF_3	0.9904						SIHUMI 0.632 0.0826 22 0.460 0.803
Bw	B_HF_4	0.436						SIHUMI + Bw 1.075 0.1070 22 0.853 1.296
Bw	B_HF_5	0.5116						Bw 0.611 0.0871 22 0.431 0.792
Bw	B_HF_6	0.4521
Bw	B_HF_7	0.5166						Confidence level used: 0.95
Bw	B_HF_8	0.6327
Bw	B_HF_9	0.7617						$contrasts
SIHUMI	Hu_HF_6	0.4794	0.73558	0.237927				contrast estimate SE df t.ratio p.value
SIHUMI	Hu_HF_7	0.7742						SIHUMI - (SIHUMI + Bw) -0.4429 0.135 22 -3.284 0.0091
SIHUMI	Hu_HF_8	0.4928						SIHUMI - Bw 0.0204 0.120 22 0.170 0.9842
SIHUMI	Hu_HF_9	0.4928						(SIHUMI + Bw) - Bw 0.4633 0.138 22 3.366 0.0075
SIHUMI	Hu_HF_10	0.399
SIHUMI	Hu_HF_1	0.6915
SIHUMI	Hu_HF_2	0.3783
SIHUMI	Hu_HF_3	0.8423
SIHUMI	Hu_HF_4	1.0279
SIHUMI	Hu_HF_5	0.7379
SIHUMI + Bw	Hu+B_HF_1	1.03	1.183	0.330068
SIHUMI + Bw	Hu+B_HF_2	1.2325
SIHUMI + Bw	Hu+B_HF_3	0.8725
SIHUMI + Bw	Hu+B_HF_4	1.7275
SIHUMI + Bw	Hu+B_HF_5	1.0525
SIHUMI + Bw	Hu+B_HF_6	0.5322

## Sheet: Fig5c-Liver_ethanol
Table: Source Data for Figure 5c. Ethanol quantified from liver tissue as determined by H1NMR. Groups: SIHUMI+Bw (N=6), SIHUMI (N=10), Bw (N=9)
Group	Ethanol				model <- lmer(Ethanol ~ Group + (1 | Group:Cage), data = liver_ethanol)
Bw	0.163636				$emmeans
Bw	0.2028				Group emmean SE df lower.CL upper.CL t.ratio p.value
Bw	0.220866				SIHUMI 0.209 0.00780 2.37 0.180 0.238 26.790 0.0005
Bw	0.199602				SIHUMI+Bw 0.222 0.00951 3.42 0.194 0.250 23.353 0.0001
Bw	0.198113				Bw 0.205 0.00793 2.52 0.177 0.233 25.896 0.0004
Bw	0.223969
Bw	0.213018				Degrees-of-freedom method: kenward-roger
Bw	0.206936				Confidence level used: 0.95
Bw	0.212237
SIHUMI	0.215625				$contrasts
SIHUMI	0.194851				contrast estimate SE df lower.CL upper.CL t.ratio p.value
SIHUMI	0.200382				SIHUMI - (SIHUMI+Bw) -0.01308 0.0123 2.91 -0.0656 0.0394 -1.064 0.5959
SIHUMI	0.193143				SIHUMI - Bw 0.00368 0.0111 2.45 -0.0504 0.0578 0.331 0.9428
SIHUMI	0.192897				(SIHUMI+Bw) - Bw 0.01676 0.0124 2.98 -0.0352 0.0687 1.354 0.4633
SIHUMI	0.22659
SIHUMI	0.209943
SIHUMI	0.219847
SIHUMI	0.222485
SIHUMI	0.213619
SIHUMI+Bw	0.216433
SIHUMI+Bw	0.212237
SIHUMI+Bw	0.213873
SIHUMI+Bw	0.222093
SIHUMI+Bw	0.241935
SIHUMI+Bw	0.22344

## Sheet: Fig5e-Macrophages
Table: Source Data for Figure 5d. Macrophages detected on fresh liver samples. Groups: SIHUMI+Bw (N=6), SIHUMI (N=5), Bw (N=9). Five animals from the SIHUMI group were not quantified due to logistical reasons.
Group	Mouse_ID	viable/CD45/CD14, CD11b	F4_80, CD11b /Ly6C, CD11b	viable/CD45/F4_80, CD11b
SIHUMI+Bw	Hu+B_HF_1	2.45	3.8272	12.8
SIHUMI+Bw	Hu+B_HF_2	1.66	2.94216	9.84
SIHUMI+Bw	Hu+B_HF_3	1.79	2.926	13.3
SIHUMI+Bw	Hu+B_HF_4	0.69	2.6187	12.9
SIHUMI+Bw	Hu+B_HF_5	1.78	7.209	16.2
SIHUMI+Bw	Hu+B_HF_6	0.58	1.5125	12.1
Bw	B_HF_1	0.58	0.77552	5.92
Bw	B_HF_2	0.53	1.1325	9.06
Bw	B_HF_3	0.57	2.3718	13.4
Bw	B_HF_4	0.53	1.33099	7.97
Bw	B_HF_5	0.63	1.04082	9.13
Bw	B_HF_6	0.62	0.363648	3.84
Bw	B_HF_7	0.6	1.062	12
Bw	B_HF_8	0.27	0.562475	7.55
Bw	B_HF_9	1.54	0.439992	7.76
SIHUMI	Hu_HF_6	0.24	0.334665	6.03
SIHUMI	Hu_HF_7	0.55	0.03162	3.4
SIHUMI	Hu_HF_8	0.41	0.034755	3.31
SIHUMI	Hu_HF_9	0.43	0.024138	2.98
SIHUMI	Hu_HF_10	0.25	0.027324	2.53

## Sheet: Fig5f-cytokines
Table: Source Data for Figure 5e. Cytokines measured from serum. Mice were selected randomly for cytokine quantification with two technical replicates (N=5 for SIHUMI+Bw and Bw, N=4 for SIHUMI).
Sample ID	ID_mouse	Group	Diet	Cytokine	Concentration (pg/mL)
4-201	B_HF_1	Bw	HF	CSF	0				glmmTMB( data= e, concentration ~ Group + Base_weight2 )
4-201	B_HF_1	Bw	HF	CSF	711.39				GM-CSF
4-202	B_HF_2	Bw	HF	CSF	0				$contrasts
4-202	B_HF_2	Bw	HF	CSF	0				contrast estimate SE df lower.CL upper.CL t.ratio p.value
4-204	B_HF_4	Bw	HF	CSF	1029.05				SIHUMI - (SIHUMI+Bw) 5.29 1.47 9 1.18 9.40 3.596 0.0144
4-204	B_HF_4	Bw	HF	CSF	1238.3				SIHUMI - Bw 2.30 1.81 9 -2.76 7.35 1.269 0.4456
8-261	B_HF_6	Bw	HF	CSF	0				(SIHUMI+Bw) - Bw -2.99 1.88 9 -8.25 2.27 -1.588 0.2994
8-261	B_HF_6	Bw	HF	CSF	0
8-262	B_HF_7	Bw	HF	CSF	0				TNF-a
8-262	B_HF_7	Bw	HF	CSF	73.88				$contrasts
1-221	Hu_HF_1	SIHUMI	HF	CSF	335.47				contrast estimate SE df lower.CL upper.CL t.ratio p.value
1-221	Hu_HF_1	SIHUMI	HF	CSF	393.12				SIHUMI - (SIHUMI+Bw) 13.85 5.00 9 -0.122 27.82 2.768 0.0519
1-222	Hu_HF_2	SIHUMI	HF	CSF	429.08				SIHUMI - Bw 4.01 6.16 9 -13.177 21.20 0.652 0.7960
1-222	Hu_HF_2	SIHUMI	HF	CSF	299.8				(SIHUMI+Bw) - Bw -9.83 6.41 9 -27.730 8.06 -1.534 0.3213
1-223	Hu_HF_3	SIHUMI	HF	CSF	673.78
1-223	Hu_HF_3	SIHUMI	HF	CSF	554.54				IL-17A
1-224	Hu_HF_4	SIHUMI	HF	CSF	811.47				$contrasts
1-224	Hu_HF_4	SIHUMI	HF	CSF	1152.4				contrast estimate SE df lower.CL upper.CL t.ratio p.value
3-201	Hu+B_HF_1	SIHUMI+Bw	HF	CSF	38.72				SIHUMI - (SIHUMI+Bw) 25.6 3.97 9 14.48 36.7 6.439 0.0003
3-201	Hu+B_HF_1	SIHUMI+Bw	HF	CSF	1.36				SIHUMI - Bw 36.2 4.89 9 22.56 49.8 7.409 0.0001
3-202	Hu+B_HF_2	SIHUMI+Bw	HF	CSF	683.36				(SIHUMI+Bw) - Bw 10.6 5.09 9 -3.57 24.8 2.090 0.1469
3-202	Hu+B_HF_2	SIHUMI+Bw	HF	CSF	2699.42
3-203	Hu+B_HF_3	SIHUMI+Bw	HF	CSF	0
3-203	Hu+B_HF_3	SIHUMI+Bw	HF	CSF	0				Confidence level used: 0.95
3-204	Hu+B_HF_4	SIHUMI+Bw	HF	CSF	20.38				Conf-level adjustment: tukey method for comparing a family of 3 estimates
3-204	Hu+B_HF_4	SIHUMI+Bw	HF	CSF	331.26				P value adjustment: tukey method for comparing a family of 3 estimates
6-96	Hu+B_HF_6	SIHUMI+Bw	HF	CSF	0
6-96	Hu+B_HF_6	SIHUMI+Bw	HF	CSF	0
4-201	B_HF_1	Bw	HF	GM-CSF	0
4-201	B_HF_1	Bw	HF	GM-CSF	2.15
4-202	B_HF_2	Bw	HF	GM-CSF	0.62
4-202	B_HF_2	Bw	HF	GM-CSF	1.47
4-204	B_HF_4	Bw	HF	GM-CSF	5.23
4-204	B_HF_4	Bw	HF	GM-CSF	7.3
8-261	B_HF_6	Bw	HF	GM-CSF	0
8-261	B_HF_6	Bw	HF	GM-CSF	0.76
8-262	B_HF_7	Bw	HF	GM-CSF	0
8-262	B_HF_7	Bw	HF	GM-CSF	0
1-221	Hu_HF_1	SIHUMI	HF	GM-CSF	11.08
1-221	Hu_HF_1	SIHUMI	HF	GM-CSF	6.96
1-222	Hu_HF_2	SIHUMI	HF	GM-CSF	0.25
1-222	Hu_HF_2	SIHUMI	HF	GM-CSF	0
1-223	Hu_HF_3	SIHUMI	HF	GM-CSF	6.15
1-223	Hu_HF_3	SIHUMI	HF	GM-CSF	6.52
1-224	Hu_HF_4	SIHUMI	HF	GM-CSF	7.22
1-224	Hu_HF_4	SIHUMI	HF	GM-CSF	8.4
3-201	Hu+B_HF_1	SIHUMI+Bw	HF	GM-CSF	1.06
3-201	Hu+B_HF_1	SIHUMI+Bw	HF	GM-CSF	0.68
3-202	Hu+B_HF_2	SIHUMI+Bw	HF	GM-CSF	0.08
3-202	Hu+B_HF_2	SIHUMI+Bw	HF	GM-CSF	1.34
3-203	Hu+B_HF_3	SIHUMI+Bw	HF	GM-CSF	3.14
3-203	Hu+B_HF_3	SIHUMI+Bw	HF	GM-CSF	2.56
3-204	Hu+B_HF_4	SIHUMI+Bw	HF	GM-CSF	0
3-204	Hu+B_HF_4	SIHUMI+Bw	HF	GM-CSF	0
6-96	Hu+B_HF_6	SIHUMI+Bw	HF	GM-CSF	0
6-96	Hu+B_HF_6	SIHUMI+Bw	HF	GM-CSF	0
4-201	B_HF_1	Bw	HF	IFN-B	0
4-201	B_HF_1	Bw	HF	IFN-B	6.9
4-202	B_HF_2	Bw	HF	IFN-B	0
4-202	B_HF_2	Bw	HF	IFN-B	0
4-204	B_HF_4	Bw	HF	IFN-B	0
4-204	B_HF_4	Bw	HF	IFN-B	0
8-261	B_HF_6	Bw	HF	IFN-B	0
8-261	B_HF_6	Bw	HF	IFN-B	0
8-262	B_HF_7	Bw	HF	IFN-B	0
8-262	B_HF_7	Bw	HF	IFN-B	0
1-221	Hu_HF_1	SIHUMI	HF	IFN-B	483.5
1-221	Hu_HF_1	SIHUMI	HF	IFN-B	400.8
1-222	Hu_HF_2	SIHUMI	HF	IFN-B	178.8
1-222	Hu_HF_2	SIHUMI	HF	IFN-B	95
1-223	Hu_HF_3	SIHUMI	HF	IFN-B	17.5
1-223	Hu_HF_3	SIHUMI	HF	IFN-B	12
1-224	Hu_HF_4	SIHUMI	HF	IFN-B	23.3
1-224	Hu_HF_4	SIHUMI	HF	IFN-B	13.4
3-201	Hu+B_HF_1	SIHUMI+Bw	HF	IFN-B	405
3-201	Hu+B_HF_1	SIHUMI+Bw	HF	IFN-B	192.2
3-202	Hu+B_HF_2	SIHUMI+Bw	HF	IFN-B	0
3-202	Hu+B_HF_2	SIHUMI+Bw	HF	IFN-B	0
3-203	Hu+B_HF_3	SIHUMI+Bw	HF	IFN-B	0
3-203	Hu+B_HF_3	SIHUMI+Bw	HF	IFN-B	0
3-204	Hu+B_HF_4	SIHUMI+Bw	HF	IFN-B	0
3-204	Hu+B_HF_4	SIHUMI+Bw	HF	IFN-B	0
6-96	Hu+B_HF_6	SIHUMI+Bw	HF	IFN-B	0
6-96	Hu+B_HF_6	SIHUMI+Bw	HF	IFN-B	0
4-201	B_HF_1	Bw	HF	IFN-G	1.42
4-201	B_HF_1	Bw	HF	IFN-G	8.76
4-202	B_HF_2	Bw	HF	IFN-G	5.72
4-202	B_HF_2	Bw	HF	IFN-G	1.55
4-204	B_HF_4	Bw	HF	IFN-G	4.99
4-204	B_HF_4	Bw	HF	IFN-G	2.01
8-261	B_HF_6	Bw	HF	IFN-G	1.42
8-261	B_HF_6	Bw	HF	IFN-G	1.93
8-262	B_HF_7	Bw	HF	IFN-G	3.6
8-262	B_HF_7	Bw	HF	IFN-G	3.95
1-221	Hu_HF_1	SIHUMI	HF	IFN-G	2.01
1-221	Hu_HF_1	SIHUMI	HF	IFN-G	5.42
1-222	Hu_HF_2	SIHUMI	HF	IFN-G	2.18
1-222	Hu_HF_2	SIHUMI	HF	IFN-G	6.65
1-223	Hu_HF_3	SIHUMI	HF	IFN-G	21.78
1-223	Hu_HF_3	SIHUMI	HF	IFN-G	14.4
1-224	Hu_HF_4	SIHUMI	HF	IFN-G	15.9
1-224	Hu_HF_4	SIHUMI	HF	IFN-G	7.32
3-201	Hu+B_HF_1	SIHUMI+Bw	HF	IFN-G	8.66
3-201	Hu+B_HF_1	SIHUMI+Bw	HF	IFN-G	4.72
3-202	Hu+B_HF_2	SIHUMI+Bw	HF	IFN-G	9.44
3-202	Hu+B_HF_2	SIHUMI+Bw	HF	IFN-G	10.56
3-203	Hu+B_HF_3	SIHUMI+Bw	HF	IFN-G	13.3
3-203	Hu+B_HF_3	SIHUMI+Bw	HF	IFN-G	19.06
3-204	Hu+B_HF_4	SIHUMI+Bw	HF	IFN-G	14.64
3-204	Hu+B_HF_4	SIHUMI+Bw	HF	IFN-G	1.48
6-96	Hu+B_HF_6	SIHUMI+Bw	HF	IFN-G	3.852
6-96	Hu+B_HF_6	SIHUMI+Bw	HF	IFN-G	4.3549
4-201	B_HF_1	Bw	HF	IL-10	0
4-201	B_HF_1	Bw	HF	IL-10	0
4-202	B_HF_2	Bw	HF	IL-10	0
4-202	B_HF_2	Bw	HF	IL-10	0
4-204	B_HF_4	Bw	HF	IL-10	0
4-204	B_HF_4	Bw	HF	IL-10	0
8-261	B_HF_6	Bw	HF	IL-10	0
8-261	B_HF_6	Bw	HF	IL-10	0
8-262	B_HF_7	Bw	HF	IL-10	0
8-262	B_HF_7	Bw	HF	IL-10	0
1-221	Hu_HF_1	SIHUMI	HF	IL-10	0
1-221	Hu_HF_1	SIHUMI	HF	IL-10	0
1-222	Hu_HF_2	SIHUMI	HF	IL-10	0
1-222	Hu_HF_2	SIHUMI	HF	IL-10	0
1-223	Hu_HF_3	SIHUMI	HF	IL-10	0
1-223	Hu_HF_3	SIHUMI	HF	IL-10	0
1-224	Hu_HF_4	SIHUMI	HF	IL-10	0
1-224	Hu_HF_4	SIHUMI	HF	IL-10	0
3-201	Hu+B_HF_1	SIHUMI+Bw	HF	IL-10	0
3-201	Hu+B_HF_1	SIHUMI+Bw	HF	IL-10	0
3-202	Hu+B_HF_2	SIHUMI+Bw	HF	IL-10	0
3-202	Hu+B_HF_2	SIHUMI+Bw	HF	IL-10	0
3-203	Hu+B_HF_3	SIHUMI+Bw	HF	IL-10	0
3-203	Hu+B_HF_3	SIHUMI+Bw	HF	IL-10	0
3-204	Hu+B_HF_4	SIHUMI+Bw	HF	IL-10	0
3-204	Hu+B_HF_4	SIHUMI+Bw	HF	IL-10	0
6-96	Hu+B_HF_6	SIHUMI+Bw	HF	IL-10	0
6-96	Hu+B_HF_6	SIHUMI+Bw	HF	IL-10	0
4-201	B_HF_1	Bw	HF	IL-12p70	0
4-201	B_HF_1	Bw	HF	IL-12p70	0
4-202	B_HF_2	Bw	HF	IL-12p70	0
4-202	B_HF_2	Bw	HF	IL-12p70	0
4-204	B_HF_4	Bw	HF	IL-12p70	0
4-204	B_HF_4	Bw	HF	IL-12p70	0
8-261	B_HF_6	Bw	HF	IL-12p70	0
8-261	B_HF_6	Bw	HF	IL-12p70	0.17
8-262	B_HF_7	Bw	HF	IL-12p70	0
8-262	B_HF_7	Bw	HF	IL-12p70	0
1-221	Hu_HF_1	SIHUMI	HF	IL-12p70	32.93
1-221	Hu_HF_1	SIHUMI	HF	IL-12p70	15.98
1-222	Hu_HF_2	SIHUMI	HF	IL-12p70	0.62
1-222	Hu_HF_2	SIHUMI	HF	IL-12p70	0.06
1-223	Hu_HF_3	SIHUMI	HF	IL-12p70	0
1-223	Hu_HF_3	SIHUMI	HF	IL-12p70	0
1-224	Hu_HF_4	SIHUMI	HF	IL-12p70	0.71
1-224	Hu_HF_4	SIHUMI	HF	IL-12p70	3
3-201	Hu+B_HF_1	SIHUMI+Bw	HF	IL-12p70	0
3-201	Hu+B_HF_1	SIHUMI+Bw	HF	IL-12p70	0
3-202	Hu+B_HF_2	SIHUMI+Bw	HF	IL-12p70	0
3-202	Hu+B_HF_2	SIHUMI+Bw	HF	IL-12p70	0
3-203	Hu+B_HF_3	SIHUMI+Bw	HF	IL-12p70	0.92
3-203	Hu+B_HF_3	SIHUMI+Bw	HF	IL-12p70	0.2
3-204	Hu+B_HF_4	SIHUMI+Bw	HF	IL-12p70	0
3-204	Hu+B_HF_4	SIHUMI+Bw	HF	IL-12p70	0
6-96	Hu+B_HF_6	SIHUMI+Bw	HF	IL-12p70	0
6-96	Hu+B_HF_6	SIHUMI+Bw	HF	IL-12p70	0
4-201	B_HF_1	Bw	HF	IL-17A	0.6
4-201	B_HF_1	Bw	HF	IL-17A	2.29
4-202	B_HF_2	Bw	HF	IL-17A	4.01
4-202	B_HF_2	Bw	HF	IL-17A	3.51
4-204	B_HF_4	Bw	HF	IL-17A	2.16
4-204	B_HF_4	Bw	HF	IL-17A	3.14
8-261	B_HF_6	Bw	HF	IL-17A	0
8-261	B_HF_6	Bw	HF	IL-17A	1.45
8-262	B_HF_7	Bw	HF	IL-17A	0
8-262	B_HF_7	Bw	HF	IL-17A	0
1-221	Hu_HF_1	SIHUMI	HF	IL-17A	30.66
1-221	Hu_HF_1	SIHUMI	HF	IL-17A	24.1
1-222	Hu_HF_2	SIHUMI	HF	IL-17A	44.66
1-222	Hu_HF_2	SIHUMI	HF	IL-17A	39.83
1-223	Hu_HF_3	SIHUMI	HF	IL-17A	43.08
1-223	Hu_HF_3	SIHUMI	HF	IL-17A	37.56
1-224	Hu_HF_4	SIHUMI	HF	IL-17A	29.4
1-224	Hu_HF_4	SIHUMI	HF	IL-17A	33.32
3-201	Hu+B_HF_1	SIHUMI+Bw	HF	IL-17A	26.96
3-201	Hu+B_HF_1	SIHUMI+Bw	HF	IL-17A	22.16
3-202	Hu+B_HF_2	SIHUMI+Bw	HF	IL-17A	1.1
3-202	Hu+B_HF_2	SIHUMI+Bw	HF	IL-17A	7.32
3-203	Hu+B_HF_3	SIHUMI+Bw	HF	IL-17A	5.08
3-203	Hu+B_HF_3	SIHUMI+Bw	HF	IL-17A	7.56
3-204	Hu+B_HF_4	SIHUMI+Bw	HF	IL-17A	0
3-204	Hu+B_HF_4	SIHUMI+Bw	HF	IL-17A	1
6-96	Hu+B_HF_6	SIHUMI+Bw	HF	IL-17A	8.9559
6-96	Hu+B_HF_6	SIHUMI+Bw	HF	IL-17A	12.2194
4-201	B_HF_1	Bw	HF	IL-1a	0.93
4-201	B_HF_1	Bw	HF	IL-1a	3.21
4-202	B_HF_2	Bw	HF	IL-1a	2.18
4-202	B_HF_2	Bw	HF	IL-1a	1.27
4-204	B_HF_4	Bw	HF	IL-1a	1.58
4-204	B_HF_4	Bw	HF	IL-1a	1.49
8-261	B_HF_6	Bw	HF	IL-1a	3.19
8-261	B_HF_6	Bw	HF	IL-1a	2.53
8-262	B_HF_7	Bw	HF	IL-1a	1.43
8-262	B_HF_7	Bw	HF	IL-1a	1.34
1-221	Hu_HF_1	SIHUMI	HF	IL-1a	14.64
1-221	Hu_HF_1	SIHUMI	HF	IL-1a	11.91
1-222	Hu_HF_2	SIHUMI	HF	IL-1a	4.27
1-222	Hu_HF_2	SIHUMI	HF	IL-1a	4.33
1-223	Hu_HF_3	SIHUMI	HF	IL-1a	15.04
1-223	Hu_HF_3	SIHUMI	HF	IL-1a	15.88
1-224	Hu_HF_4	SIHUMI	HF	IL-1a	3.22
1-224	Hu_HF_4	SIHUMI	HF	IL-1a	3.55
3-201	Hu+B_HF_1	SIHUMI+Bw	HF	IL-1a	10.7
3-201	Hu+B_HF_1	SIHUMI+Bw	HF	IL-1a	8.5
3-202	Hu+B_HF_2	SIHUMI+Bw	HF	IL-1a	3.5
3-202	Hu+B_HF_2	SIHUMI+Bw	HF	IL-1a	5.88
3-203	Hu+B_HF_3	SIHUMI+Bw	HF	IL-1a	5
3-203	Hu+B_HF_3	SIHUMI+Bw	HF	IL-1a	4.92
3-204	Hu+B_HF_4	SIHUMI+Bw	HF	IL-1a	6.36
3-204	Hu+B_HF_4	SIHUMI+Bw	HF	IL-1a	7.22
6-96	Hu+B_HF_6	SIHUMI+Bw	HF	IL-1a	1.9153
6-96	Hu+B_HF_6	SIHUMI+Bw	HF	IL-1a	2.6857
4-201	B_HF_1	Bw	HF	IL-1B	0.17
4-201	B_HF_1	Bw	HF	IL-1B	1.49
4-202	B_HF_2	Bw	HF	IL-1B	3.02
4-202	B_HF_2	Bw	HF	IL-1B	5.12
4-204	B_HF_4	Bw	HF	IL-1B	8.3
4-204	B_HF_4	Bw	HF	IL-1B	8.12
8-261	B_HF_6	Bw	HF	IL-1B	4.67
8-261	B_HF_6	Bw	HF	IL-1B	4.52
8-262	B_HF_7	Bw	HF	IL-1B	5.43
8-262	B_HF_7	Bw	HF	IL-1B	12.82
1-221	Hu_HF_1	SIHUMI	HF	IL-1B	22.1
1-221	Hu_HF_1	SIHUMI	HF	IL-1B	19.59
1-222	Hu_HF_2	SIHUMI	HF	IL-1B	3.27
1-222	Hu_HF_2	SIHUMI	HF	IL-1B	1.58
1-223	Hu_HF_3	SIHUMI	HF	IL-1B	20.04
1-223	Hu_HF_3	SIHUMI	HF	IL-1B	22.67
1-224	Hu_HF_4	SIHUMI	HF	IL-1B	15.32
1-224	Hu_HF_4	SIHUMI	HF	IL-1B	12.62
3-201	Hu+B_HF_1	SIHUMI+Bw	HF	IL-1B	0.84
3-201	Hu+B_HF_1	SIHUMI+Bw	HF	IL-1B	0.58
3-202	Hu+B_HF_2	SIHUMI+Bw	HF	IL-1B	8.46
3-202	Hu+B_HF_2	SIHUMI+Bw	HF	IL-1B	20.3
3-203	Hu+B_HF_3	SIHUMI+Bw	HF	IL-1B	7.08
3-203	Hu+B_HF_3	SIHUMI+Bw	HF	IL-1B	7.9
3-204	Hu+B_HF_4	SIHUMI+Bw	HF	IL-1B	31.28
3-204	Hu+B_HF_4	SIHUMI+Bw	HF	IL-1B	31.28
6-96	Hu+B_HF_6	SIHUMI+Bw	HF	IL-1B	0.1605
6-96	Hu+B_HF_6	SIHUMI+Bw	HF	IL-1B	0.3531
4-201	B_HF_1	Bw	HF	IL-23	0
4-201	B_HF_1	Bw	HF	IL-23	0
4-202	B_HF_2	Bw	HF	IL-23	2.02
4-202	B_HF_2	Bw	HF	IL-23	5.57
4-204	B_HF_4	Bw	HF	IL-23	5.39
4-204	B_HF_4	Bw	HF	IL-23	13.58
8-261	B_HF_6	Bw	HF	IL-23	96.19
8-261	B_HF_6	Bw	HF	IL-23	32.64
8-262	B_HF_7	Bw	HF	IL-23	36.4
8-262	B_HF_7	Bw	HF	IL-23	100.08
1-221	Hu_HF_1	SIHUMI	HF	IL-23	469.69
1-221	Hu_HF_1	SIHUMI	HF	IL-23	229.56
1-222	Hu_HF_2	SIHUMI	HF	IL-23	103.25
1-222	Hu_HF_2	SIHUMI	HF	IL-23	60.67
1-223	Hu_HF_3	SIHUMI	HF	IL-23	0.01
1-223	Hu_HF_3	SIHUMI	HF	IL-23	2.57
1-224	Hu_HF_4	SIHUMI	HF	IL-23	135.56
1-224	Hu_HF_4	SIHUMI	HF	IL-23	105.65
3-201	Hu+B_HF_1	SIHUMI+Bw	HF	IL-23	0
3-201	Hu+B_HF_1	SIHUMI+Bw	HF	IL-23	0
3-202	Hu+B_HF_2	SIHUMI+Bw	HF	IL-23	0
3-202	Hu+B_HF_2	SIHUMI+Bw	HF	IL-23	0
3-203	Hu+B_HF_3	SIHUMI+Bw	HF	IL-23	206.5
3-203	Hu+B_HF_3	SIHUMI+Bw	HF	IL-23	249.86
3-204	Hu+B_HF_4	SIHUMI+Bw	HF	IL-23	0
3-204	Hu+B_HF_4	SIHUMI+Bw	HF	IL-23	0
6-96	Hu+B_HF_6	SIHUMI+Bw	HF	IL-23	0
6-96	Hu+B_HF_6	SIHUMI+Bw	HF	IL-23	0
4-201	B_HF_1	Bw	HF	IL-6	0
4-201	B_HF_1	Bw	HF	IL-6	0
4-202	B_HF_2	Bw	HF	IL-6	0
4-202	B_HF_2	Bw	HF	IL-6	0
4-204	B_HF_4	Bw	HF	IL-6	0
4-204	B_HF_4	Bw	HF	IL-6	0
8-261	B_HF_6	Bw	HF	IL-6	0
8-261	B_HF_6	Bw	HF	IL-6	0
8-262	B_HF_7	Bw	HF	IL-6	0
8-262	B_HF_7	Bw	HF	IL-6	0
1-221	Hu_HF_1	SIHUMI	HF	IL-6	0
1-221	Hu_HF_1	SIHUMI	HF	IL-6	0
1-222	Hu_HF_2	SIHUMI	HF	IL-6	0
1-222	Hu_HF_2	SIHUMI	HF	IL-6	0
1-223	Hu_HF_3	SIHUMI	HF	IL-6	2.67
1-223	Hu_HF_3	SIHUMI	HF	IL-6	2.27
1-224	Hu_HF_4	SIHUMI	HF	IL-6	0
1-224	Hu_HF_4	SIHUMI	HF	IL-6	0
3-201	Hu+B_HF_1	SIHUMI+Bw	HF	IL-6	0
3-201	Hu+B_HF_1	SIHUMI+Bw	HF	IL-6	0
3-202	Hu+B_HF_2	SIHUMI+Bw	HF	IL-6	0
3-202	Hu+B_HF_2	SIHUMI+Bw	HF	IL-6	0
3-203	Hu+B_HF_3	SIHUMI+Bw	HF	IL-6	0
3-203	Hu+B_HF_3	SIHUMI+Bw	HF	IL-6	0
3-204	Hu+B_HF_4	SIHUMI+Bw	HF	IL-6	0
3-204	Hu+B_HF_4	SIHUMI+Bw	HF	IL-6	0
6-96	Hu+B_HF_6	SIHUMI+Bw	HF	IL-6	0
6-96	Hu+B_HF_6	SIHUMI+Bw	HF	IL-6	0
4-201	B_HF_1	Bw	HF	MCP-1	0
4-201	B_HF_1	Bw	HF	MCP-1	0
4-202	B_HF_2	Bw	HF	MCP-1	0
4-202	B_HF_2	Bw	HF	MCP-1	0
4-204	B_HF_4	Bw	HF	MCP-1	0
4-204	B_HF_4	Bw	HF	MCP-1	0
8-261	B_HF_6	Bw	HF	MCP-1	0
8-261	B_HF_6	Bw	HF	MCP-1	0
8-262	B_HF_7	Bw	HF	MCP-1	0
8-262	B_HF_7	Bw	HF	MCP-1	0
1-221	Hu_HF_1	SIHUMI	HF	MCP-1	0
1-221	Hu_HF_1	SIHUMI	HF	MCP-1	0
1-222	Hu_HF_2	SIHUMI	HF	MCP-1	0
1-222	Hu_HF_2	SIHUMI	HF	MCP-1	0
1-223	Hu_HF_3	SIHUMI	HF	MCP-1	0
1-223	Hu_HF_3	SIHUMI	HF	MCP-1	0
1-224	Hu_HF_4	SIHUMI	HF	MCP-1	0
1-224	Hu_HF_4	SIHUMI	HF	MCP-1	0
3-201	Hu+B_HF_1	SIHUMI+Bw	HF	MCP-1	0
3-201	Hu+B_HF_1	SIHUMI+Bw	HF	MCP-1	0
3-202	Hu+B_HF_2	SIHUMI+Bw	HF	MCP-1	0
3-202	Hu+B_HF_2	SIHUMI+Bw	HF	MCP-1	0
3-203	Hu+B_HF_3	SIHUMI+Bw	HF	MCP-1	0
3-203	Hu+B_HF_3	SIHUMI+Bw	HF	MCP-1	0
3-204	Hu+B_HF_4	SIHUMI+Bw	HF	MCP-1	0
3-204	Hu+B_HF_4	SIHUMI+Bw	HF	MCP-1	0
6-96	Hu+B_HF_6	SIHUMI+Bw	HF	MCP-1	0
6-96	Hu+B_HF_6	SIHUMI+Bw	HF	MCP-1	0
4-201	B_HF_1	Bw	HF	TNF-a	12.1
4-201	B_HF_1	Bw	HF	TNF-a	9.72
4-202	B_HF_2	Bw	HF	TNF-a	4.84
4-202	B_HF_2	Bw	HF	TNF-a	4.84
4-204	B_HF_4	Bw	HF	TNF-a	10.88
4-204	B_HF_4	Bw	HF	TNF-a	3.69
8-261	B_HF_6	Bw	HF	TNF-a	10.88
8-261	B_HF_6	Bw	HF	TNF-a	15.37
8-262	B_HF_7	Bw	HF	TNF-a	4.05
8-262	B_HF_7	Bw	HF	TNF-a	5.47
1-221	Hu_HF_1	SIHUMI	HF	TNF-a	14.02
1-221	Hu_HF_1	SIHUMI	HF	TNF-a	12.72
1-222	Hu_HF_2	SIHUMI	HF	TNF-a	9.17
1-222	Hu_HF_2	SIHUMI	HF	TNF-a	1.84
1-223	Hu_HF_3	SIHUMI	HF	TNF-a	50.74
1-223	Hu_HF_3	SIHUMI	HF	TNF-a	38.72
1-224	Hu_HF_4	SIHUMI	HF	TNF-a	7.58
1-224	Hu_HF_4	SIHUMI	HF	TNF-a	27.07
3-201	Hu+B_HF_1	SIHUMI+Bw	HF	TNF-a	8.1
3-201	Hu+B_HF_1	SIHUMI+Bw	HF	TNF-a	10.94
3-202	Hu+B_HF_2	SIHUMI+Bw	HF	TNF-a	17.24
3-202	Hu+B_HF_2	SIHUMI+Bw	HF	TNF-a	7.38
3-203	Hu+B_HF_3	SIHUMI+Bw	HF	TNF-a	17.24
3-203	Hu+B_HF_3	SIHUMI+Bw	HF	TNF-a	6.68
3-204	Hu+B_HF_4	SIHUMI+Bw	HF	TNF-a	1.44
3-204	Hu+B_HF_4	SIHUMI+Bw	HF	TNF-a	0
6-96	Hu+B_HF_6	SIHUMI+Bw	HF	TNF-a	6.5698
6-96	Hu+B_HF_6	SIHUMI+Bw	HF	TNF-a	4.3335
